# Supplementary material for: Synthesis and supramolecular properties of all-cis-2,4,6-trifluorocyclohexane-1,3,5-triol
Source: Chem Commun (Camb). 2023 Dec 11;60(5):606–9. doi: 10.1039/d3cc05510h (PMC10783651; doi:10.1039/d3cc05510h)
Supplement: CC-060-D3CC05510H-s002 [file CC-060-D3CC05510H-s002.cif]

# Electronic Supplementary Material (ESI) for ChemComm.
# This journal is © The Royal Society of Chemistry 2024

####################################################################### 
# 
# This file contains crystal structure data downloaded from the 
# Cambridge Structural Database (CSD) hosted by the Cambridge 
# Crystallographic Data Centre (CCDC).
# 
# Full information about CCDC data access policies and citation 
# guidelines are available at http://www.ccdc.cam.ac.uk/access/V1 
# 
# Audit and citation data items may have been added by the CCDC. 
# Please retain this information to preserve the provenance of 
# this file and to allow appropriate attribution of the data. 
# 
#######################################################################

data_svh21023
_database_code_depnum_ccdc_archive 'CCDC 2306049'
_audit_update_record             
;
2023-11-06 deposited with the CCDC.	2023-12-08 downloaded from the CCDC.
;
_audit_creation_date             2023-11-06
_audit_creation_method           
;
Olex2 1.3
(compiled 2020.11.12 svn.r5f609507 for OlexSys, GUI svn.r6408)
;
_shelx_SHELXL_version_number     2018/3
loop_
_audit_author_email
shyamkumar.vadakket-haridas@uni-ulm.de
_publ_section_exptl              
;
Any special experimental details
;
_chemical_name_common            ?
_chemical_name_systematic        ?
_chemical_formula_moiety         'C9 H15 F3 O3'
_chemical_formula_sum            'C9 H15 F3 O3'
_chemical_formula_weight         228.21
_chemical_absolute_configuration ad
_chemical_melting_point          ?
_chemical_oxdiff_formula         'C9 H15 O3 F3'
_chemical_oxdiff_usercomment     SVH-116
loop_
_atom_type_symbol
_atom_type_description
_atom_type_scat_dispersion_real
_atom_type_scat_dispersion_imag
_atom_type_scat_source
C C 0.0181 0.0091 'International Tables Vol C Tables 4.2.6.8 and 6.1.1.4'
H H 0.0000 0.0000 'International Tables Vol C Tables 4.2.6.8 and 6.1.1.4'
F F 0.0727 0.0534 'International Tables Vol C Tables 4.2.6.8 and 6.1.1.4'
O O 0.0492 0.0322 'International Tables Vol C Tables 4.2.6.8 and 6.1.1.4'

_shelx_space_group_comment       
;
The symmetry employed for this shelxl refinement is uniquely defined
by the following loop, which should always be used as a source of
symmetry information in preference to the above space-group names.
They are only intended as comments.
;
_space_group_crystal_system      hexagonal
_space_group_IT_number           173
_space_group_name_H-M_alt        'P 63'
_space_group_name_Hall           'P 6c'
loop_
_space_group_symop_operation_xyz
'x, y, z'
'-y, x-y, z'
'-x+y, -x, z'
'-x, -y, z+1/2'
'y, -x+y, z+1/2'
'x-y, x, z+1/2'

_cell_length_a                   11.4469(4)
_cell_length_b                   11.4469(4)
_cell_length_c                   4.7028(2)
_cell_angle_alpha                90
_cell_angle_beta                 90
_cell_angle_gamma                120
_cell_volume                     533.66(4)
_cell_formula_units_Z            2
_cell_measurement_reflns_used    1694
_cell_measurement_temperature    150.00
_cell_measurement_theta_max      72.6630
_cell_measurement_theta_min      4.4400
_shelx_estimated_absorpt_T_max   ?
_shelx_estimated_absorpt_T_min   ?
_exptl_absorpt_coefficient_mu    1.209
_exptl_absorpt_correction_T_max  1.000
_exptl_absorpt_correction_T_min  0.708
_exptl_absorpt_correction_type   gaussian
_exptl_absorpt_process_details   
;
CrysAlisPro 1.171.40.82a (Rigaku Oxford Diffraction, 2020)
Numerical absorption correction based on gaussian integration over
a multifaceted crystal model
Empirical absorption correction using spherical harmonics,
implemented in SCALE3 ABSPACK scaling algorithm.
;
_exptl_absorpt_special_details   ?
_exptl_crystal_colour            colourless
_exptl_crystal_colour_lustre     ?
_exptl_crystal_colour_modifier   ?
_exptl_crystal_colour_primary    colourless
_exptl_crystal_density_diffrn    1.420
_exptl_crystal_density_meas      ?
_exptl_crystal_density_method    ?
_exptl_crystal_description       needle
_exptl_crystal_F_000             240
loop_
_exptl_crystal_face_index_h
_exptl_crystal_face_index_k
_exptl_crystal_face_index_l
_exptl_crystal_face_perp_dist
-7 1 0 0.0328
-2 0 -3 0.1991
0 1 3 0.2560
-3 7 0 0.0362
3 -7 0 0.0378
-3 7 0 0.0526
2 5 0 0.0426
7 -1 0 0.0476
6 -7 0 0.0329
-6 7 0 0.0482
-1 -6 -1 0.0798
-7 4 0 0.0393

_exptl_crystal_preparation       
'Crystallized by slow evaporation from Acetone  solution.'
_exptl_crystal_recrystallization_method 
'Crystallized by slow evaporation from  Acetone solution.'
_exptl_crystal_size_max          0.488
_exptl_crystal_size_mid          0.097
_exptl_crystal_size_min          0.074
loop_
_exptl_oxdiff_crystal_face_indexfrac_h
_exptl_oxdiff_crystal_face_indexfrac_k
_exptl_oxdiff_crystal_face_indexfrac_l
_exptl_oxdiff_crystal_face_x
_exptl_oxdiff_crystal_face_y
_exptl_oxdiff_crystal_face_z
-6.9448 1.1874 -0.0619 0.9025 -0.4288 -0.0409
-2.0654 -0.0858 -2.8840 0.3406 -0.1653 0.9256
-0.3089 0.5196 3.0448 -0.0367 0.0211 -0.9991
-3.3657 7.4190 0.0333 0.5194 0.8506 -0.0815
3.3645 -7.4192 -0.0214 -0.5196 -0.8509 0.0776
-3.2811 7.3415 -0.4319 0.5203 0.8510 0.0715
1.9559 5.2302 -0.0775 -0.1835 0.9830 0.0092
6.9505 -1.2022 -0.0514 -0.9003 0.4283 0.0780
6.2204 -6.6239 -0.0633 -0.8732 -0.4752 0.1087
-6.1997 6.5939 0.2798 0.8643 0.4701 -0.1790
-0.9157 -5.6067 -0.9520 0.0740 -0.9385 0.3371
-7.3875 4.0354 -0.2778 0.9996 -0.0249 0.0091

_exptl_transmission_factor_max   ?
_exptl_transmission_factor_min   ?
_diffrn_reflns_av_R_equivalents  0.0353
_diffrn_reflns_av_unetI/netI     0.0196
_diffrn_reflns_Laue_measured_fraction_full 1.000
_diffrn_reflns_Laue_measured_fraction_max 0.993
_diffrn_reflns_limit_h_max       13
_diffrn_reflns_limit_h_min       -14
_diffrn_reflns_limit_k_max       14
_diffrn_reflns_limit_k_min       -13
_diffrn_reflns_limit_l_max       3
_diffrn_reflns_limit_l_min       -5
_diffrn_reflns_number            3334
_diffrn_reflns_point_group_measured_fraction_full 0.787
_diffrn_reflns_point_group_measured_fraction_max 0.764
_diffrn_reflns_theta_full        67.684
_diffrn_reflns_theta_max         72.859
_diffrn_reflns_theta_min         4.460
_diffrn_ambient_environment      N~2~
_diffrn_ambient_temperature      150.00
_diffrn_detector                 'CCD plate'
_diffrn_detector_area_resol_mean 10.3385
_diffrn_detector_type            Atlas
_diffrn_measured_fraction_theta_full 1.000
_diffrn_measured_fraction_theta_max 0.993
_diffrn_measurement_details      
;
List of Runs (angles in degrees, time in seconds):

  # Type    Start    End  Width  t~exp~   \w     \q     \k     \f   Frames
#--------------------------------------------------------------------------
  1  \w   -115.00 -40.00   1.00    1.00    --  -43.06 -38.00-120.00   75
  2  \w   -119.00 -14.00   1.00    1.00    --  -43.06 -19.00 120.00  105
  3  \w    -60.00 -14.00   1.00    1.00    --  -43.06 125.00  30.00   46
  4  \w     27.00  96.00   1.00    1.00    --   43.06-125.00  30.00   69
  5  \w     33.00  67.00   1.00    1.54    --  104.94-125.00 -30.00   34
  6  \w     69.00 111.00   1.00    1.54    --  104.94-125.00 -30.00   42
  7  \w     58.00 128.00   1.00    1.54    --  104.94 -77.00 120.00   70
  8  \w    103.00 172.00   1.00    1.54    --  104.94  77.00 -60.00   69
  9  \w    100.00 151.00   1.00    1.54    --  104.94 125.00-120.00   51
 10  \w     32.00 129.00   1.00    1.54    --  104.94 -45.00 -90.00   97
 11  \w     31.00 103.00   1.00    1.54    --  104.94 -95.00  90.00   72
 12  \w     41.00  67.00   1.00    1.54    --  104.94 -45.00 150.00   26
 13  \w     74.00 107.00   1.00    1.54    --  104.94 -45.00 150.00   33
 14  \w     49.00 177.00   1.00    1.54    --  104.94   0.00 -90.00  128
 15  \w     78.00 122.00   1.00    1.54    --  104.94 -77.00 -60.00   44
;
_diffrn_measurement_device       'four-circle diffractometer'
_diffrn_measurement_device_type  'SuperNova Oxford instruments/Rigaku'
_diffrn_measurement_method       '\w scans'
_diffrn_orient_matrix_type       
'CrysAlisPro convention (1999,Acta A55,543-557)'
_diffrn_orient_matrix_UB_11      -0.1276120000
_diffrn_orient_matrix_UB_12      0.0122394000
_diffrn_orient_matrix_UB_13      -0.0270770000
_diffrn_orient_matrix_UB_21      0.0883057000
_diffrn_orient_matrix_UB_22      0.1547635000
_diffrn_orient_matrix_UB_23      -0.0105360000
_diffrn_orient_matrix_UB_31      0.0077729000
_diffrn_orient_matrix_UB_32      -0.0059896000
_diffrn_orient_matrix_UB_33      -0.3263232000
_diffrn_radiation_monochromator  mirror
_diffrn_radiation_probe          x-ray
_diffrn_radiation_type           'Cu K\a'
_diffrn_radiation_wavelength     1.54184
_diffrn_source                   'micro-focus sealed X-ray tube'
_diffrn_source_type              'SuperNova (Cu) X-ray Source'
_reflns_Friedel_coverage         0.367
_reflns_Friedel_fraction_full    0.509
_reflns_Friedel_fraction_max     0.470
_reflns_number_gt                509
_reflns_number_total             548
_reflns_odcompleteness_completeness 100.00
_reflns_odcompleteness_iscentric 1
_reflns_odcompleteness_theta     66.97
_reflns_special_details          
;
 Reflections were merged by SHELXL according to the crystal
 class for the calculation of statistics and refinement.
 
 _reflns_Friedel_fraction is defined as the number of unique
 Friedel pairs measured divided by the number that would be
 possible theoretically, ignoring centric projections and
 systematic absences.
;
_reflns_threshold_expression     'I > 2\s(I)'
_computing_cell_refinement       'CrysAlisPro 1.171.40.82a (Rigaku OD, 2020)'
_computing_data_collection       'CrysAlisPro 1.171.40.82a (Rigaku OD, 2020)'
_computing_data_reduction        'CrysAlisPro 1.171.40.82a (Rigaku OD, 2020)'
_computing_molecular_graphics    'Olex2 1.3 (Dolomanov et al., 2009)'
_computing_publication_material  'Olex2 1.3 (Dolomanov et al., 2009)'
_computing_structure_refinement  'SHELXL 2018/3 (Sheldrick, 2015)'
_computing_structure_solution    'SHELXT 2018/2 (Sheldrick, 2018)'
_refine_diff_density_max         0.173
_refine_diff_density_min         -0.138
_refine_diff_density_rms         0.034
_refine_ls_abs_structure_details 
;
 Flack x determined using 136 quotients [(I+)-(I-)]/[(I+)+(I-)]
 (Parsons, Flack and Wagner, Acta Cryst. B69 (2013) 249-259).
;
_refine_ls_abs_structure_Flack   0.38(18)
_refine_ls_extinction_coef       .
_refine_ls_extinction_method     none
_refine_ls_goodness_of_fit_ref   1.105
_refine_ls_hydrogen_treatment    constr
_refine_ls_matrix_type           full
_refine_ls_number_parameters     47
_refine_ls_number_reflns         548
_refine_ls_number_restraints     1
_refine_ls_R_factor_all          0.0306
_refine_ls_R_factor_gt           0.0270
_refine_ls_restrained_S_all      1.103
_refine_ls_shift/su_max          0.000
_refine_ls_shift/su_mean         0.000
_refine_ls_structure_factor_coef Fsqd
_refine_ls_weighting_details     
'w=1/[\s^2^(Fo^2^)+(0.0363P)^2^+0.0934P] where P=(Fo^2^+2Fc^2^)/3'
_refine_ls_weighting_scheme      calc
_refine_ls_wR_factor_gt          0.0697
_refine_ls_wR_factor_ref         0.0726
_refine_special_details          ?
_olex2_refinement_description    
;
1.a Ternary CH refined with riding coordinates:
 C003(H003), C004(H004)
1.b Idealised Me refined as rotating group:
 C005(H00A,H00B,H00C)
;
_atom_sites_solution_hydrogens   geom
_atom_sites_solution_primary     dual
_atom_sites_solution_secondary   ?
loop_
_atom_site_label
_atom_site_type_symbol
_atom_site_fract_x
_atom_site_fract_y
_atom_site_fract_z
_atom_site_U_iso_or_equiv
_atom_site_adp_type
_atom_site_occupancy
_atom_site_site_symmetry_order
_atom_site_calc_flag
_atom_site_refinement_flags_posn
_atom_site_refinement_flags_adp
_atom_site_refinement_flags_occupancy
_atom_site_disorder_assembly
_atom_site_disorder_group
F001 F 0.41903(11) 0.58607(10) 0.2937(3) 0.0297(3) Uani 1 1 d . . . . .
O002 O 0.61354(14) 0.80556(13) 0.5783(4) 0.0328(4) Uani 1 1 d . . . . .
C003 C 0.47976(17) 0.74255(17) 0.6824(6) 0.0255(4) Uani 1 1 d . . . . .
H003 H 0.483966 0.744666 0.890549 0.031 Uiso 1 1 calc R U . . .
C004 C 0.41073(19) 0.59541(19) 0.5894(5) 0.0247(5) Uani 1 1 d . . . . .
H004 H 0.456965 0.552571 0.679728 0.030 Uiso 1 1 calc R U . . .
C005 C 0.7001(2) 0.9318(2) 0.7081(7) 0.0429(6) Uani 1 1 d . . . . .
H00A H 0.678561 0.997771 0.639321 0.064 Uiso 1 1 calc R U . . .
H00B H 0.792094 0.959670 0.662232 0.064 Uiso 1 1 calc R U . . .
H00C H 0.688190 0.923434 0.910599 0.064 Uiso 1 1 calc R U . . .

loop_
_atom_site_aniso_label
_atom_site_aniso_U_11
_atom_site_aniso_U_22
_atom_site_aniso_U_33
_atom_site_aniso_U_23
_atom_site_aniso_U_13
_atom_site_aniso_U_12
F001 0.0331(6) 0.0344(6) 0.0220(6) -0.0046(6) -0.0003(6) 0.0172(5)
O002 0.0252(7) 0.0305(7) 0.0397(9) -0.0069(7) 0.0013(7) 0.0116(6)
C003 0.0239(8) 0.0292(9) 0.0225(9) -0.0028(9) -0.0009(8) 0.0125(7)
C004 0.0294(10) 0.0283(9) 0.0190(10) -0.0013(9) -0.0025(9) 0.0165(7)
C005 0.0285(11) 0.0317(10) 0.0634(18) -0.0084(12) -0.0042(11) 0.0112(9)

_geom_special_details            
;
 All esds (except the esd in the dihedral angle between two l.s. planes)
 are estimated using the full covariance matrix.  The cell esds are taken
 into account individually in the estimation of esds in distances, angles
 and torsion angles; correlations between esds in cell parameters are only
 used when they are defined by crystal symmetry.  An approximate (isotropic)
 treatment of cell esds is used for estimating esds involving l.s. planes.
;
loop_
_geom_bond_atom_site_label_1
_geom_bond_atom_site_label_2
_geom_bond_distance
_geom_bond_site_symmetry_2
_geom_bond_publ_flag
F001 C004 1.402(3) . ?
O002 C003 1.414(2) . ?
O002 C005 1.418(3) . ?
C003 H003 0.9800 . ?
C003 C004 1.524(3) . ?
C003 C004 1.530(3) 2_665 ?
C004 H004 0.9800 . ?
C005 H00A 0.9600 . ?
C005 H00B 0.9600 . ?
C005 H00C 0.9600 . ?

loop_
_geom_angle_atom_site_label_1
_geom_angle_atom_site_label_2
_geom_angle_atom_site_label_3
_geom_angle
_geom_angle_site_symmetry_1
_geom_angle_site_symmetry_3
_geom_angle_publ_flag
C003 O002 C005 113.42(18) . . ?
O002 C003 H003 107.8 . . ?
O002 C003 C004 112.57(18) . 2_665 ?
O002 C003 C004 107.18(17) . . ?
C004 C003 H003 107.8 2_665 . ?
C004 C003 H003 107.8 . . ?
C004 C003 C004 113.4(2) . 2_665 ?
F001 C004 C003 109.78(19) . 3_565 ?
F001 C004 C003 110.58(19) . . ?
F001 C004 H004 108.5 . . ?
C003 C004 C003 110.9(2) . 3_565 ?
C003 C004 H004 108.5 . . ?
C003 C004 H004 108.5 3_565 . ?
O002 C005 H00A 109.5 . . ?
O002 C005 H00B 109.5 . . ?
O002 C005 H00C 109.5 . . ?
H00A C005 H00B 109.5 . . ?
H00A C005 H00C 109.5 . . ?
H00B C005 H00C 109.5 . . ?

loop_
_geom_torsion_atom_site_label_1
_geom_torsion_atom_site_label_2
_geom_torsion_atom_site_label_3
_geom_torsion_atom_site_label_4
_geom_torsion
_geom_torsion_site_symmetry_1
_geom_torsion_site_symmetry_2
_geom_torsion_site_symmetry_3
_geom_torsion_site_symmetry_4
_geom_torsion_publ_flag
O002 C003 C004 F001 -55.6(2) . . . . ?
O002 C003 C004 C003 -177.59(14) . . . 3_565 ?
C004 C003 C004 F001 69.3(3) 2_665 . . . ?
C004 C003 C004 C003 -52.7(4) 2_665 . . 3_565 ?
C005 O002 C003 C004 -164.4(2) . . . . ?
C005 O002 C003 C004 70.1(3) . . . 2_665 ?

loop_
_diffrn_refln_index_h
_diffrn_refln_index_k
_diffrn_refln_index_l
_diffrn_refln_intensity_net
_diffrn_refln_intensity_u
0 0 -1 -0.18 2.8
0 0 -2 9999 201.82
0 0 -3 0.67 3.79
0 0 -4 672.93 22.65
0 0 -4 715.98 29.2
0 0 -4 735.82 33.1
0 0 -5 6.36 3.49
-1 0 0 4689.31 90.63
-1 1 0 4928.3 90.64
0 -1 0 4957.48 90.85
1 0 -1 6125.08 126.88
-1 0 1 6342.47 119.16
0 -1 -1 6276.7 124.02
-1 0 -1 6228.78 118.62
1 -1 -1 6022.69 123.64
-1 1 -1 6251.4 118.06
-1 1 1 6343.07 119.23
0 1 -1 6034.66 123.68
-1 1 -1 6455.11 127.67
0 1 -1 6337.15 128.74
0 1 -2 313.89 14.58
1 0 -2 301.55 14.22
1 -1 -2 314.63 14.77
0 1 -2 318.7 18.55
-1 0 -2 324.54 15.61
0 -1 -2 332.47 15.51
-1 1 2 279.6 8.22
-1 1 -2 321.01 15.35
-1 1 -3 2808.08 74.37
0 1 -3 2772.62 72.8
-1 0 -3 2972.81 76.03
0 -1 -3 2865.27 74.17
1 -1 -3 2885 73.73
1 0 -3 2691.72 71.81
-1 0 -4 114.67 13.43
0 1 -4 116.18 10.79
1 0 -4 122.55 10.98
-1 1 -4 115.18 8.13
0 1 -4 103.98 8.03
0 1 -4 115.8 12.37
0 -1 -4 101.19 10.9
0 1 -4 100.87 8.76
1 -1 -4 119.13 12.93
0 -1 -4 109.73 12.43
1 0 -4 103.68 8.02
1 0 -4 125.26 12.07
-1 1 -4 106.41 10.69
-1 0 -4 99.96 10.78
-1 1 -4 101.09 12.06
1 -1 -4 91.96 7.59
1 -1 -4 113.08 11.01
0 -1 -4 75.53 6.95
1 -1 -5 51.65 6.67
1 0 -5 49 5.06
-1 1 -5 43.1 4.85
-1 1 -5 53.35 6.72
0 1 -5 44.18 4.98
-1 0 -5 51.32 6.77
0 -1 -5 53.75 7.02
-1 2 0 1109.65 23.05
-2 1 0 1093.95 23.13
-1 -1 -1 1018.93 26.05
1 1 -1 1047.67 29.68
-1 -1 1 1069.28 22.18
-1 -1 -1 999.79 22.21
1 -2 -1 1044.64 24.83
-1 2 -1 1004.37 29.89
-2 1 1 1045.66 22.68
1 1 -1 1029.7 20.42
1 1 -1 1003.41 24.98
-2 1 -1 1003.71 21.64
-1 2 1 1004.81 22.96
-1 2 -1 986.05 25.36
-1 2 -2 270.53 17.74
1 1 -2 303.87 14.06
-1 -1 -2 318.43 15.49
1 -2 -2 320.84 14.6
-2 1 2 293.7 8.68
2 -1 -2 282.34 13.92
-1 2 -2 311.44 14.93
-1 2 2 307.14 10.03
1 1 -2 303.76 18.06
-2 1 -2 308.77 15.86
1 1 -3 65.77 8.06
-1 -1 -3 70.8 9.25
-1 2 -3 67.87 9.06
-2 1 -3 68.12 9.11
1 -2 -3 77.64 9.05
2 -1 -3 69.32 8.37
2 -1 -4 24.97 4.01
-1 -1 -4 21.21 5.75
-1 2 -4 23.07 5.23
1 -2 -4 23.35 5.64
1 1 -4 25.3 6.11
2 -1 -4 19.46 3.92
1 -2 -4 14.57 3.66
1 1 -4 23.62 4.11
-2 1 -4 22.31 5.98
-1 2 -4 27.88 5.37
-1 -1 -4 39.49 7.9
-2 1 -4 28.32 6.44
-1 2 -4 23.81 6.27
-1 2 -4 25.87 4.24
1 -2 -4 19.14 5.16
2 -1 -4 17.26 5.08
1 1 -5 1.59 3.31
-1 -1 -5 6.53 3.73
-2 1 -5 11.99 3.94
-2 1 -5 7.75 2.95
-1 2 -5 8.72 2.81
1 -2 -5 6.23 3.67
-2 2 0 2998.18 58.44
-2 0 0 3032.59 58.68
-2 0 1 3106.46 61.77
0 2 -1 3207.01 61.09
0 2 -1 3102.13 71.1
-2 2 1 3146.57 61.11
0 -2 -1 3081.53 64.94
-2 2 -1 2961.77 69.23
-2 2 -1 3049.29 65.74
0 2 -1 3126.67 64.49
-2 2 -1 2999.98 61.07
2 0 -1 3349.87 69.06
-2 0 -1 3018.22 61.36
-2 0 2 847.55 19.57
-2 0 -2 874.03 29.16
0 2 -2 838.02 33.17
0 -2 -2 905.27 28.27
-2 2 -2 917.59 29.2
2 -2 -2 844.78 26.19
0 2 -2 846.33 26.8
-2 2 -2 844.99 32.74
-2 2 2 847.08 20.38
2 0 -2 846.52 26.52
2 0 -3 67.8 7.17
-2 2 -3 83.8 10.08
0 -2 -3 86.65 9.56
2 -2 -3 76.81 8.69
0 2 -3 73.28 8.51
0 -2 -3 77.2 8.54
0 2 -3 83.88 7.81
-2 0 -3 83.29 10.42
2 0 -3 70.57 6.32
2 0 -4 33.69 4.58
0 2 -4 31.05 6.69
0 -2 -4 38.3 7.46
-2 2 -4 28.67 5.74
-2 0 -4 25.3 6.57
0 2 -4 27.63 4.4
0 2 -4 34.33 5.01
0 2 -4 33.71 6.17
2 -2 -4 30.9 4.51
0 -2 -4 29.94 6.85
2 -2 -4 20.29 4.12
2 -2 -4 37.78 6.88
2 0 -4 30.13 5.98
-2 2 -4 31.11 6.24
2 0 -4 26.58 4.61
0 2 -5 57.45 5.84
2 0 -5 66.21 5.66
-2 0 -5 64.39 6.58
0 -2 -5 75.17 8.03
2 -2 -5 70.74 7.19
-2 0 -5 66.18 7.35
-2 2 -5 70.96 6.47
-3 2 0 475.84 13.54
-2 -1 0 503.37 13.78
2 1 -1 192.86 5.61
1 -3 -1 192.29 7.7
-1 3 -1 207.37 7.41
-3 2 -1 207.99 7.08
-1 3 -1 203.88 8.31
-3 2 1 201.61 7.66
2 1 -1 182.17 10.82
-2 -1 1 207.6 7.39
-1 3 1 199.39 7.85
-2 -1 -1 199.34 7.27
-1 3 -2 476.88 18.52
-3 2 -2 475.7 20.39
-2 -1 2 446.28 12.51
2 1 -2 456.97 22.56
-1 3 2 411.27 14.26
-3 2 2 454.44 13.58
1 -3 -2 484.74 18.44
-2 -1 -2 470.31 20.01
-1 3 -2 494.39 25.23
-1 3 -3 144.09 16.68
2 1 -3 168.35 10.92
2 1 -3 156.95 9.62
-1 3 -3 143.83 9.96
3 -2 -3 163.5 11.57
-3 2 -3 160.07 11.29
1 -3 -3 154.61 11.98
-2 -1 -3 175.39 14.47
3 -2 -3 154.78 9.05
1 -3 -3 194.78 13.54
-3 2 -3 154.42 13.89
-1 3 -3 164.81 10.7
-2 -1 -3 168.39 12.57
-1 3 -3 146.42 9.23
2 1 -3 168.51 11.84
3 -2 -3 162.39 9.82
-1 3 -3 166.8 12.84
3 -2 -4 11.81 3.89
3 -2 -4 10.51 3.75
-1 3 -4 13.52 3.78
-2 -1 -4 18.06 5.8
2 1 -4 12.66 3.41
1 -3 -4 11.06 4.8
-3 2 -4 5.33 3.66
2 1 -4 15.47 3.8
3 -2 -4 12.2 3.53
-1 3 -4 13.44 4.1
-1 3 -5 12.04 3.03
1 -3 -5 15.53 4.36
-1 3 -5 14.9 3
-3 2 -5 8.7 3
-2 -1 -5 11.12 3.67
2 1 -5 7.06 2.86
-2 -1 -5 13.55 4.35
-1 -2 0 0.97 1.65
-2 3 0 1.31 1.85
-3 1 0 -0.14 1.47
1 2 -1 1974 40.39
-1 -2 -1 1925.45 44.72
-3 1 -1 1992.35 41.26
-3 1 1 1952.53 41.96
1 2 -1 1958.48 50.41
-2 3 -1 2014.1 44.62
-2 3 1 2050.74 41.94
-1 -2 1 2093.1 41.64
2 -3 -2 600.92 20.94
-3 1 2 611.36 16.68
-2 3 2 619.86 16.64
1 2 -2 636.48 28.14
-2 3 -2 638.58 28.4
-2 3 -2 691.1 23.81
1 2 -2 646.29 21.79
-1 -2 -2 649.49 23.82
-3 1 -2 581.61 23.63
2 -3 -3 127.52 10.88
-1 -2 -3 153.39 13.2
1 2 -3 118.82 8.36
1 2 -3 140.5 9.9
1 2 -3 122.53 10.46
2 -3 -3 123.34 8.3
3 -1 -3 128.09 8.45
-3 1 -3 133.32 12.76
2 -3 -3 131.81 11.09
-3 1 -3 136.8 11.34
3 -1 -3 141.92 10.35
2 -3 -3 105.7 7.31
-2 3 -3 124.35 9.35
1 2 -3 111.68 10.37
-2 3 -3 139.2 12.4
3 -1 -3 130.64 9.95
-1 -2 -3 133.57 11.21
1 2 -4 28.6 4.73
2 -3 -4 18.03 4.71
3 -1 -4 33.33 4.98
-3 1 -4 25.77 6.02
3 -1 -4 29.71 4.7
-2 3 -4 37.95 4.76
-1 -2 -4 30.09 7.15
-2 3 -4 34.26 5.34
-2 3 -4 27.91 5.5
2 -3 -4 26.68 6.26
3 -1 -4 38.09 6.18
-3 1 -5 1.24 2.44
-1 -2 -5 -3.4 3.39
-3 1 -5 -0.53 2.76
-2 3 -5 4.78 2.49
2 -3 -5 0.68 2.5
-3 3 0 2753.89 57.42
0 3 0 2855.1 57.73
-3 0 0 2786.8 57.84
0 3 1 2586.11 55.49
0 -3 -1 2485.29 55.1
0 3 -1 2568.58 53.09
3 0 -1 2496.28 59.22
-3 0 1 2645.15 54.14
-3 3 -1 2522.02 53.41
-3 3 -1 2599.49 61.61
-3 3 1 2573.07 52.9
-3 0 -1 2770.9 53.92
0 3 -2 90.19 11.85
0 3 -2 78.32 6.84
-3 3 -2 74.3 9.71
0 3 2 76.87 6.32
-3 0 -2 81.49 8.72
-3 3 -2 87.66 8.46
0 -3 -2 91.62 7.91
-3 0 2 81.37 4.86
-3 3 2 78.99 5.15
0 3 -3 352.67 26.05
3 -3 -3 300.14 13.16
0 -3 -3 393.55 20.5
-3 0 -3 357.1 21.63
0 3 -3 349.11 17.5
0 3 -3 355.92 18.38
3 -3 -3 338.47 14.75
0 3 -3 320.91 14.59
3 0 -3 339.53 16.03
3 -3 -3 355.64 18.15
-3 3 -3 359.57 21.1
3 0 -3 341.76 17.24
0 3 -3 329.48 15.49
3 0 -3 339.12 14.74
0 3 -3 343.33 15.3
0 -3 -3 337.93 18.38
-3 3 -3 321.02 15.83
0 3 -4 171.47 10.87
-3 3 -4 165.75 11.99
3 0 -4 171.64 10.7
3 0 -4 178.1 11.38
3 -3 -4 197.6 10.35
3 -3 -4 184.6 13.84
0 3 -4 182.87 11.36
-3 3 -4 192.5 13.48
0 -3 -4 184.45 15.29
-3 0 -4 186.65 14.75
3 -3 -4 184.99 11.19
3 -3 -5 37.4 4.94
-3 0 -5 24.6 4.75
-3 0 -5 27.49 4.58
0 3 -5 30.35 4.13
-3 3 -5 32.17 4.68
3 0 -5 35.08 4.37
0 -3 -5 27.82 5.73
-4 3 0 9466.75 182.98
-1 4 0 9320.41 182.28
-3 -1 0 9431.67 182.88
3 1 -1 173.46 6.23
-4 3 1 169.81 8.1
1 -4 -1 157.74 6.34
3 1 -1 167.79 10.97
-1 4 1 170.86 8.18
-4 3 -1 163.12 7.36
-3 -1 -1 170.01 7.58
-1 4 -1 164.66 7.45
-1 4 -1 169.62 6.89
-3 -1 1 165.38 7.61
-4 3 -1 168.62 9.59
1 -4 -2 1501.34 38.04
-4 3 -2 1420.53 42.1
-1 4 2 1417.15 35.43
-1 4 -2 1435.52 37.9
-3 -1 2 1385.93 33.16
3 1 -2 1441.42 46.12
-4 3 2 1364.89 34.05
-1 4 -2 1313.8 51.03
-3 -1 -2 1366.65 41.56
-1 4 -3 99.4 8.33
-1 4 -3 89.79 7.54
1 -4 -3 95.83 9.84
-1 4 -3 72.39 7.7
1 -4 -3 89.85 9.19
-3 -1 -3 100.45 9.9
1 -4 -3 84.11 7
-1 4 -3 91.63 9.14
-3 -1 -3 102.32 11.81
4 -3 -3 97.4 7.98
-4 3 -3 92.02 10.82
-3 -1 -3 78.79 8.07
-4 3 -3 94.01 8.14
-1 4 -3 117.08 15.59
4 -3 -3 86.21 9.45
4 -3 -3 105.87 9.1
-4 3 -3 101.12 8.55
3 1 -3 87.91 7.43
3 1 -3 100.28 9.44
4 -3 -3 78.66 6.74
-1 4 -4 327.82 15.94
1 -4 -4 317.43 14
-4 3 -4 352.72 17.12
4 -3 -4 339.9 14.59
1 -4 -4 332.49 20.21
4 -3 -4 339.68 15.83
3 1 -4 335.2 15.55
-1 4 -4 321.02 15.71
-3 -1 -4 348.57 21.02
4 -3 -4 338.22 17.34
1 -4 -5 51.45 6.48
3 1 -5 43.64 4.63
-4 3 -5 44.8 5.51
-3 -1 -5 51.21 6.44
4 -3 -5 54.24 5.37
-1 4 -5 46.14 4.35
-1 4 -5 58.77 5.34
-4 2 0 14.56 2.71
-2 4 0 17.29 2.75
-2 -2 0 15.4 2.61
-2 4 -1 17.65 3.03
-2 -2 1 19.29 2.8
-2 4 1 21.49 3.24
2 2 -1 17.27 4.59
-2 -2 -1 18.07 2.82
2 2 -1 21.3 2.3
-4 2 -1 19.54 2.68
-2 4 -1 18.83 2.64
-4 2 1 18.73 2.89
2 -4 -2 919.35 27.33
2 2 -2 960.44 36.7
-4 2 -2 930.27 32.65
-2 4 -2 991.64 30.08
-2 -2 -2 990.12 32.11
-4 2 2 944.52 24.97
-2 -2 2 926.36 23.49
-2 4 -2 1056.09 41.51
-2 4 2 999.41 25.47
2 2 -3 6.65 3.08
-4 2 -3 8.34 2.96
2 -4 -3 8.88 3.38
4 -2 -3 3.72 1.9
-2 4 -3 10.92 4.39
4 -2 -3 1.17 2.74
-2 -2 -3 4.52 3.87
-4 2 -3 1.84 1.17
4 -2 -3 7.43 3.25
-2 4 -3 5.46 2.07
-4 2 -3 4.52 5.46
-2 4 -3 3.19 3.09
-2 -2 -3 9.1 3.85
2 -4 -3 0.99 2.45
2 2 -3 0.93 1.56
-2 4 -3 9.11 3.58
4 -2 -4 8.37 3.53
-2 4 -4 11.82 3.35
-2 4 -4 12.68 4.28
-2 -2 -4 12.72 5.77
2 -4 -4 19.39 6.15
2 2 -4 13.59 3.67
4 -2 -4 16.18 4.14
4 -2 -4 12.07 3.97
-4 2 -4 16.87 5.22
2 -4 -4 18.75 4.99
2 -4 -5 3.42 2.81
-2 -2 -5 -2.1 2.81
4 -2 -5 -7.18 3.77
-2 4 -5 0.49 2.75
-4 2 -5 -1.23 2.88
1 3 0 1359.51 33.07
-4 1 0 1344.54 32.77
-1 -3 -1 5.13 2.09
-4 1 1 3.62 1.9
-3 4 1 6.53 2.36
-3 4 -1 6.82 2.43
-3 4 -1 5.95 4.32
-1 -3 1 5.35 2.14
-4 1 -1 4.21 1.93
1 3 -1 2.77 1.67
1 3 -2 385.48 23.57
-4 1 -2 368.72 18.97
-4 1 2 377.85 13.2
-3 4 2 370.44 12.07
-3 4 -2 381.26 17.63
-1 -3 -2 402.13 17.85
-3 4 -2 428.77 23.68
-3 4 -3 45 7.08
4 -1 -3 44.65 7.06
-1 -3 -3 52.61 8.08
-3 4 -3 45.98 6.39
3 -4 -3 55.55 7.3
-4 1 -3 49.6 6.66
1 3 3 38.14 5.35
4 -1 -3 56.16 6.18
-4 1 -3 45.26 8.15
1 3 -3 51.15 5.44
1 3 -3 46.7 6.75
4 -1 -3 44.58 5.34
-3 4 -3 47.67 5.07
-3 4 -3 43.83 5.04
1 3 -3 44.44 5.4
3 -4 -3 65.25 5.76
4 -1 -3 42.41 5.9
3 -4 -3 46.52 5.44
-4 1 -3 53.78 7.23
-1 -3 -3 41.81 6.76
1 3 -3 32.33 9.94
-3 4 -3 48 5.59
4 -1 -4 525.69 20.93
3 -4 -4 487.48 19.78
3 -4 -4 578.32 18.16
-3 4 -4 558.44 23.46
3 -4 -4 554.97 24.7
4 -1 -4 516.73 19.78
1 3 -4 532.88 20.91
-4 1 -4 477.38 23.48
-1 -3 -4 532.05 27.33
4 -1 -5 21.37 4.04
-4 1 -5 28.87 5.01
-4 1 -5 31.38 4.42
3 -4 -5 35.05 4.86
1 3 -5 36.08 4.07
-1 -3 -5 29.89 5.65
-3 4 -5 29.15 4.24
0 4 0 58.4 4.87
-4 0 0 58.74 4.68
-4 4 -1 2839.29 74.31
-4 4 1 3185.86 66.85
-4 0 -1 3150.32 67.96
0 -4 -1 3232.8 67.2
-4 0 1 3259.57 68.37
4 0 -1 3417.3 73.5
-4 4 -1 3548.28 68.64
0 4 1 3196.25 69.94
0 4 -1 3283.11 67.47
0 4 2 212.53 11.44
0 4 -2 247.64 20.42
-4 4 2 210.19 10.08
0 -4 -2 243.75 12.74
-4 0 -2 245.13 15.26
-4 0 2 218.17 9.79
-4 4 -2 229.83 16.53
-4 4 -2 237.64 14.16
0 4 -3 2040.84 52.69
0 -4 -3 2035.55 58.93
4 -4 -3 1909.83 48.69
0 -4 -3 1978.17 49.14
0 4 -3 2167.5 52.57
-4 4 -3 2360.37 64.97
0 4 -3 2060.12 57.05
-4 4 -3 2094.14 52.89
0 4 -3 2342.75 79.51
-4 0 -3 2252.63 66.69
4 0 -3 2249.74 53.16
4 -4 -3 2146.09 52.76
-4 0 -3 2210.31 56.42
0 -4 -3 2438.45 61.07
4 0 -3 2132.78 57.04
4 0 -4 925.66 29.58
0 -4 -4 929.18 36.59
4 -4 -4 832.71 27.99
-4 4 -4 924.96 32.41
0 4 -4 862.91 27.44
4 -4 -4 906.86 25.81
0 4 -4 869.23 28.86
4 0 -4 878.19 27.81
4 -4 -4 866.84 30.77
-4 0 -4 868.03 33.96
0 4 -5 11.78 2.76
-4 0 -5 6.39 2.52
4 -4 -5 16.21 3.62
4 0 -5 12.96 2.77
0 -4 -5 5.73 3.62
-4 4 -5 11.81 3.23
-4 0 -5 11.95 3.67
-1 5 0 1652.51 39.92
-5 4 0 1726.09 41.11
-1 5 1 2355.28 52.75
-4 -1 1 2278.5 51.88
-5 4 -1 2178.07 54.17
4 1 -1 2496.71 59.56
-5 4 -1 2310.59 51.66
-5 4 1 2235.51 52.77
-1 5 -1 2374.05 51.27
-4 -1 -1 2283.61 51.59
-4 -1 -2 77.29 9.08
-5 4 -2 66.33 8.09
-4 -1 2 87.69 6.33
-5 4 2 74.8 6.19
-1 5 2 75.59 6.87
4 1 -2 75.2 9.31
-1 5 -2 93.76 13.6
4 1 -3 1180.08 38.6
-1 5 -3 1116.51 34.41
5 -4 -3 1195.97 41.18
-5 4 -3 1238.85 36.08
-4 -1 -3 1230.38 40.53
-4 -1 -3 1183.23 44.24
-1 5 -3 1074.08 35.38
1 -5 -3 1162.91 32.3
5 -4 -3 1171.86 34.29
1 -5 -3 1085.49 32.11
4 1 -3 1157.11 34.01
-1 5 -3 1173.82 34.37
-1 5 -3 1387.59 60.76
1 -5 -3 1113.22 39.05
5 -4 -3 1080.43 30.62
-5 4 -3 1223.14 44.33
-4 -1 -3 1176.93 37.44
-4 -1 -4 77.65 9.95
-1 5 -4 77.87 7.64
-5 4 -4 84.85 9.78
-5 4 -4 69.13 6.65
5 -4 -4 77.2 7.45
-1 5 -4 70.88 7.14
1 -5 -4 82.84 6.8
4 1 -4 68.64 6.9
1 -5 -4 77.2 9.97
4 1 -5 75.43 5.24
-5 4 -5 68.78 6.06
1 -5 -5 63.07 6.34
-4 -1 -5 70.54 6.37
-1 5 -5 71.62 5.57
5 -4 -5 71.67 5.58
-5 3 0 160.07 8.39
-2 5 0 159.55 8.11
-3 -2 0 173.88 8.69
-2 5 -1 531.63 16.51
-5 3 -1 512.43 16.35
3 2 -1 545.81 14.99
-2 5 1 516.28 16.78
-5 3 1 516.2 17.25
-3 -2 -1 534.23 16.83
-3 -2 1 520.37 16.58
3 2 -1 533.93 22.43
-2 5 -2 102.57 7.68
-5 3 2 111.37 7.44
-5 3 -2 127.68 11.19
3 2 -2 122.17 12.46
-3 -2 2 105.98 6.55
-2 5 2 107.18 7.46
-3 -2 -2 117.68 10.16
-2 5 -2 110.62 14.74
-2 5 -3 88.9 14.19
5 -3 -3 76.65 6.94
2 -5 -3 76.02 8.76
-3 -2 -3 75.53 10.18
3 2 -3 83.91 7.18
3 2 -3 81.43 9.26
-2 5 -3 86.68 7.76
-5 3 -3 109.89 12.47
-5 3 -3 92.98 8.8
2 -5 -3 81.47 7.17
-3 -2 -3 89.9 9.04
-3 -2 -3 85.77 9.69
5 -3 -3 85.97 7.93
-2 5 -3 83.99 7.96
5 -3 -3 89.65 10.23
2 -5 -4 233.57 16.31
-3 -2 -4 286.39 19.52
3 2 -4 249.85 13.43
-2 5 -4 258.01 14.41
-2 5 -4 265.06 14.29
5 -3 -4 290.14 13.25
2 -5 -4 245.44 12.68
5 -3 -4 250.12 13.48
3 2 -4 281.09 17.71
-5 3 -4 246.2 13.23
-2 5 -5 42.19 4.25
2 -5 -5 43.23 5.07
-2 5 -5 37.69 4.07
5 -3 -5 41.42 4.7
-5 3 -5 40.19 5.32
-3 -2 -5 42.67 5.66
3 2 -5 29.19 3.96
2 3 0 1078.99 28.2
-5 2 0 1073.67 28.43
-2 -3 0 1145.27 28.57
-3 5 0 1103.17 27.64
-2 -3 -1 79.8 6.03
-5 2 1 86.58 6.2
-5 2 -1 89.17 5.92
-3 5 -1 103.79 6.79
-3 5 1 99.91 6.31
-2 -3 1 78.32 5.77
2 3 -1 88 5.3
-3 5 -1 96.39 5.89
-3 5 -2 64.04 10.85
-5 2 -2 68.27 8.54
2 3 -2 65.19 10.54
-2 -3 -2 72 7.5
-5 2 2 68.42 5.72
-3 5 2 62.94 5.29
-3 5 -2 73.91 7.15
3 -5 -3 255.41 12.98
-2 -3 -3 286.91 18.41
5 -2 -3 283.01 13.44
-2 -3 -3 254.73 17.2
2 3 -3 280.91 17.47
-3 5 -3 289.11 17.28
-3 5 -3 268.81 14.1
2 3 3 234.84 14.07
-5 2 -3 304.95 21.22
-3 5 -3 275.88 24.81
2 3 -3 260.92 13.68
3 -5 -3 263.3 13.36
-3 5 -3 273.18 12.4
-5 2 -3 295.43 16.06
2 3 -3 274.58 23.33
-3 5 -3 265.48 14.55
3 -5 -3 271.37 16.77
5 -2 -3 271.98 17.87
5 -2 -3 267.82 14.71
-3 5 -4 80.96 8.39
3 -5 -4 82.92 8.08
2 3 -4 83.93 9.85
3 -5 -4 93.69 9.75
-2 -3 -4 86.7 11.3
2 3 -4 87.96 7.91
-5 2 -4 75.17 7.7
-3 5 -4 77 7.49
5 -2 -4 86.81 7.66
5 -2 -4 83.05 7.91
-5 2 -4 81.33 8
2 3 -5 71.82 5.49
-3 5 -5 64.62 5.43
5 -2 -5 57.81 5.3
3 -5 -5 59.35 5.29
-2 -3 -5 71.53 7.68
-5 2 -5 65.33 6.56
1 4 0 4223.86 87.25
-5 1 0 4155.8 87.04
-4 5 0 4169.56 86.61
-4 5 -1 2925.78 63.79
-5 1 1 2833.46 62.5
-4 5 1 2752.57 61.04
-1 -4 -1 2750.67 61.96
1 4 1 2794.98 64.13
1 4 -1 2865.76 60.72
-5 1 -1 2936.47 62.18
-4 5 2 439.58 16.87
-4 5 -2 535.14 21.79
1 4 -2 508.52 29.75
-5 1 2 479.73 16.92
-1 -4 -2 517.07 20.58
1 4 2 472.7 19.18
-4 5 -2 431.14 25.49
-5 1 -2 477.65 23.83
-4 5 -3 1438.39 39.3
5 -1 -3 1347.88 41.32
-5 1 -3 1456.27 42.84
-1 -4 -3 1380.26 46.3
1 4 -3 1389.75 44.7
1 4 -3 1334.57 39.15
-4 5 -3 1392.21 41.14
5 -1 -3 1404.25 38.28
4 -5 -3 1337.22 38.03
1 4 3 1344.77 39.81
-5 1 -3 1426.29 43.72
5 -1 -3 1326.65 45.29
1 4 -3 1413.17 37.72
4 -5 -3 1436.83 39.01
-5 1 -3 1519.86 53.08
-4 5 -3 1521.3 47.71
1 4 -3 1459.03 60.43
-4 5 -3 1407.38 38.03
-4 5 -4 16.24 5.23
-5 1 -4 12.53 4.07
5 -1 -4 13.03 3.91
1 4 -4 14.1 4.38
4 -5 -4 19.02 4.68
1 4 -4 12.67 3.32
-5 1 -4 15.62 4
5 -1 -4 2.82 3.44
-1 -4 -4 11.57 5.69
4 -5 -4 8.14 4.66
-5 1 -5 75.23 7.16
5 -1 -5 60.03 5.28
-4 5 -5 81.7 6.23
-1 -4 -5 75.3 7.81
4 -5 -5 85 5.46
1 4 -5 89.71 6.08
-5 5 0 6366.12 126.68
0 5 0 6102.87 125.41
-5 0 0 6088.65 125.83
-5 5 1 1182.39 32.19
-5 5 -1 1237.55 31.65
0 5 1 1194.09 32.8
-5 5 1 1202.73 30.2
0 5 -1 1212.46 30.5
-5 5 -1 1247.98 37.65
-5 0 1 1182.86 31.78
-5 0 -1 1191.27 31.32
-5 5 -2 413.98 20.12
-5 5 2 351.13 15.22
-5 0 -2 381.68 21.41
0 5 2 379.21 16.72
0 5 -2 421.82 29.23
-5 0 2 380.32 15.14
-5 5 -2 357.88 21.78
0 5 -3 271.58 16.48
-5 0 -3 291.09 16.73
-5 0 -3 296.92 21.75
-5 5 -3 320.1 15.52
-5 5 -3 273.95 15.93
5 0 -3 274.08 16.08
0 -5 -3 280.54 18.3
0 5 -3 288.68 15.08
5 -5 -3 295.75 14.57
-5 5 -3 335.92 20.79
0 5 -3 303.7 14.5
0 -5 -3 297.78 12.97
0 -5 -3 263.86 12.94
5 -5 -3 293.95 14.66
0 5 -3 310.34 28.08
5 0 -3 301.6 14.39
5 -5 -4 1410.54 39.37
-5 5 -4 1525.89 43.93
0 5 -4 1477.33 38.3
0 -5 -4 1469.82 49.15
5 0 -4 1447.39 38.77
0 5 -4 1418.29 40.45
-5 5 -4 1354.27 36.67
-5 0 -4 1459.98 44.76
-5 0 -4 1408.82 41.33
-5 5 -5 86.81 6.4
-5 0 -5 69.92 5.23
-5 0 -5 84.04 7.16
5 -5 -5 82.3 5.53
5 0 -5 76.26 5.15
0 5 -5 86.93 5.81
0 -5 -5 79.48 7.33
-6 5 0 17.65 3.97
-5 -1 0 20.93 3.93
-1 6 0 20.83 3.77
-6 5 1 585.36 20.62
-5 -1 -1 589.81 20.16
-5 -1 1 617.55 20.51
-6 5 -1 588.05 19.99
-1 6 -1 589.34 19.43
-1 6 1 598.8 20.62
-1 6 -2 66.14 12.44
5 1 -2 57.27 6.62
1 -6 -2 57.9 7.27
-1 6 2 62.77 6.85
-5 -1 2 54.21 5.66
1 -6 -2 59.06 5.22
1 -6 -2 62.23 6.09
-5 -1 -2 62.12 9.12
-6 5 -2 57.24 7.86
6 -5 -2 67.36 6.15
-1 6 -2 67.28 6.49
-6 5 2 58.99 6.27
-1 6 -2 63.47 5.05
6 -5 -2 59.61 7.83
-6 5 -2 66.54 6.87
-5 -1 -3 481.1 22.62
-5 -1 -3 495.61 28.19
-5 -1 -3 472.91 23.37
-1 6 -3 484.22 19.68
5 1 -3 514.45 19.69
6 -5 -3 494.66 24.91
1 -6 -3 486.76 19.14
-1 6 -3 525.81 38.72
6 -5 -3 493.75 19.86
6 -5 -3 501.31 20.15
1 -6 -3 489.73 18.15
5 1 -3 505.13 23.14
1 -6 -3 444.88 23.44
-1 6 -3 465.76 20.36
-6 5 -3 457.24 21.33
-6 5 -3 520.21 27.39
-6 5 -3 475.79 20.43
-5 -1 -4 116.2 10.77
-1 6 -4 110.49 9.02
1 -6 -4 115.72 7.7
6 -5 -4 91.59 8.48
-6 5 -4 108.03 8.09
-1 6 -4 121.84 8.68
5 1 -4 121.57 8.5
-6 5 -4 114.62 9.91
1 -6 -4 111.24 11.37
-5 -1 -4 96.73 9.07
1 -6 -5 15.43 3.19
-6 5 -5 11.7 2.82
6 -5 -5 18.41 3.09
-1 6 -5 14.17 2.49
-6 4 0 36.46 4.82
-4 -2 0 36.9 4.69
-2 6 0 38.47 4.62
-2 6 -1 61.35 5.52
-6 4 -1 54.96 5.27
4 2 -1 54.27 7.45
-2 6 1 54.07 5.54
-4 -2 1 61.58 5.55
-4 -2 -1 48.83 5.13
-6 4 1 58.48 5.81
-6 4 -2 48.48 7.66
-6 4 -2 54.06 6.19
-6 4 2 51.72 5.62
6 -4 -2 58.51 5.13
6 -4 -2 48.44 7.11
2 -6 -2 51.96 5.46
6 -4 -2 44.36 4.93
4 2 -2 52.57 6.25
-2 6 2 50.15 5.65
2 -6 -2 49.34 5.04
-4 -2 -2 58.35 7.53
-4 -2 2 49.8 5.2
-2 6 -2 49.66 5.42
-2 6 -2 57.98 11.6
4 2 -2 42.16 7.72
-2 6 -3 47.09 10.76
2 -6 -3 42.72 7.2
-4 -2 -3 34.41 6.09
-4 -2 -3 44.98 7.49
6 -4 -3 42.6 5.66
6 -4 -3 82.07 7.14
6 -4 -3 45.81 7.84
-2 6 -3 42.5 6.14
-6 4 -3 50.22 9.09
2 -6 -3 47.48 6.16
4 2 -3 40.94 5.45
-4 -2 -3 61.07 9.24
4 2 -3 44.29 6.99
-6 4 -3 48.93 7.07
4 2 -4 95.1 10.19
2 -6 -4 103.99 7.7
6 -4 -4 91.33 7.98
-6 4 -4 99.09 9.87
-2 6 -4 92.8 8.42
-4 -2 -4 91.5 10.72
4 2 -4 97.96 8
2 -6 -4 93.31 10.22
-2 6 -4 98.6 8.65
-6 4 -4 79.11 7.47
-4 -2 -4 79.63 8.28
-4 -2 -5 12.13 2.93
-6 4 -5 15.98 3.32
2 -6 -5 14.3 2.88
6 -4 -5 11.95 2.95
4 2 -5 11.19 2.53
-2 6 -5 13.72 2.57
-6 3 0 547.51 18.32
-3 -3 0 513.28 17.97
-3 6 0 512.77 17.1
-6 3 -1 86.68 6.45
-3 -3 1 87.7 6.57
-3 6 1 87.58 6.59
-6 3 1 80.73 6.72
3 3 -1 90.82 10.31
-3 6 -1 81.4 6.49
3 3 -1 93.84 5.86
-3 -3 -1 78.62 6.48
-3 6 2 4.69 2.41
6 -3 -2 6.69 3.05
-6 3 2 2.3 2.38
-3 -3 2 2.71 1.71
-6 3 -2 3.38 3.88
3 3 -2 3.61 2.16
-3 6 -2 -0.61 1.54
3 -6 -2 3.84 2.23
-3 -3 -2 7.68 3.87
3 3 -2 7.61 5.03
-3 -3 -2 1.24 2.48
3 -6 -2 4.93 2.44
-6 3 -2 2.96 2.32
-3 6 -2 5.53 6.71
-3 6 -3 35.39 9.37
3 3 -3 45.86 9.51
-6 3 -3 31.42 5.91
3 3 -3 27.2 6.47
-3 -3 -3 19.47 5.34
-6 3 -3 36.83 8.29
6 -3 -3 22.01 6.14
-3 6 -3 27.28 3.97
3 3 3 14.28 4.11
6 -3 -3 26.67 4.66
3 -6 -3 26.7 5.36
-3 6 -3 23.78 4.63
3 3 -3 26.73 4.38
6 -3 -3 26.7 4.62
-3 -3 -3 30.93 5.71
3 -6 -4 108.57 8.98
3 3 -4 108.04 10.9
-3 6 -4 100.55 8.86
3 3 -4 104.48 8.36
6 -3 -4 97.14 8.23
-3 6 -4 104.23 8.82
3 -6 -4 81.55 9.17
-6 3 -4 96.59 8.48
-3 -3 -4 107.28 12.01
-3 -3 -5 4.36 2.86
-6 3 -5 1.32 2.53
-3 6 -5 4.28 1.99
3 -6 -5 2.31 1.65
6 -3 -5 -0.15 2.66
3 3 -5 -2.6 2.77
-6 2 0 0.65 2.39
2 4 0 1.46 2.85
-2 -4 0 1.28 2.78
-4 6 0 0.3 2.71
2 4 1 181.17 11.04
-6 2 1 173.42 9.93
-6 2 -1 195.98 9.99
-4 6 -1 201.96 15.95
-4 6 1 182.62 9.54
2 4 -1 212.65 9.34
-4 6 2 34.85 4.32
2 4 -2 44.75 6.83
2 4 -2 32.65 8.9
-4 6 -2 34.72 4.85
-6 2 -2 36.04 5.47
4 -6 -2 33.11 4.91
2 4 -2 37.99 4.81
-2 -4 -2 40.22 4.62
6 -2 -2 41.52 6.4
-6 2 -2 27.74 6.44
4 -6 -2 28.05 3.93
-4 6 -2 35.68 4.51
2 4 2 25.36 5.16
-6 2 2 37.21 4.51
-4 6 -2 30.29 8.44
2 4 -3 11.82 8.22
-4 6 -3 28.36 8.32
-4 6 -3 24.32 4.25
2 4 -3 34.95 5.14
-6 2 -3 34.8 6.43
2 4 3 15.02 4.36
4 -6 -3 22.03 4.63
6 -2 -3 23.61 4.35
2 4 -3 30.05 6.44
6 -2 -3 25.34 6.91
-4 6 -3 24.79 4.99
-2 -4 -3 23.37 6.73
6 -2 -3 20.51 4.34
4 -6 -3 22.53 5.11
2 4 -3 35.32 4.75
-6 2 -3 31.47 7.8
-6 2 -4 17.03 4.61
4 -6 -4 20.64 4.97
4 -6 -4 31.33 5.98
2 4 -4 20.18 5.18
-4 6 -4 25.69 5.31
6 -2 -4 42.46 5.9
6 -2 -4 21.36 4.63
-2 -4 -4 21.05 6.48
2 4 -4 20.78 4.26
-4 6 -4 23.88 4.58
-2 -4 -5 9.89 3.44
-6 2 -5 14.14 3.3
4 -6 -5 8.33 2.08
-4 6 -5 10.03 2.65
2 4 -5 10.63 2.51
6 -2 -5 2.09 2.59
-6 1 0 21.11 4.01
-5 6 0 26.32 4.26
1 5 0 19.4 3.97
-5 6 -1 340.99 14.36
1 5 -1 355.47 13.55
-6 1 1 347.55 14.95
-5 6 1 383.55 14.28
-6 1 -1 358.02 14.65
1 5 1 356.49 15.63
-5 6 -1 348.37 19.97
-5 6 -2 31.35 7.3
-5 6 -2 30.43 4.64
-6 1 -2 29.23 4.87
6 -1 -2 30.91 4.52
1 5 -2 23.87 5.4
-5 6 -2 44.11 5.24
5 -6 -2 34.62 4.31
-1 -5 -2 29.68 4.43
6 -1 -2 24.85 5.44
1 5 2 32.42 5.64
1 5 -2 40.16 4.9
-6 1 2 27.99 4.05
-1 -5 -2 31.11 3.81
6 -1 -2 35.48 4.02
5 -6 -2 35.75 5.87
1 5 -2 42.19 10.72
-5 6 2 29.64 4.8
-6 1 -3 305.66 17.35
6 -1 -3 276.82 15.82
-1 -5 -3 271.05 19.29
-5 6 -3 303.19 16.05
5 -6 -3 303.43 15.08
6 -1 -3 285.2 18.79
1 5 -3 343.18 14.88
5 -6 -3 301.75 15.07
-6 1 -3 348.93 25.02
-1 -5 -3 302.73 13.57
1 5 -3 267.84 17.51
1 5 3 274.27 15.52
6 -1 -3 286 13.85
1 5 -3 301.98 15.6
1 5 -3 328.66 27.76
-5 6 -3 304.54 14.59
-1 -5 -4 116.14 12.59
-5 6 -4 129.98 10.09
6 -1 -4 130.24 8.73
5 -6 -4 119.37 9.48
6 -1 -4 126.28 9.28
1 5 -4 129.37 9.53
-5 6 -4 117.41 7.36
-6 1 -4 129.82 10.34
-1 -5 -5 17.25 3.94
-5 6 -5 18.5 3.04
5 -6 -5 18.18 2.54
-6 1 -5 18.08 3.61
1 5 -5 17.6 2.51
6 -1 -5 9.02 2.5
-6 6 0 926.44 28.3
-6 0 0 925.86 27.86
0 6 0 893.18 26.85
0 6 -1 228.24 10.83
-6 6 1 214.83 12.18
-6 6 -1 217.99 11.55
-6 0 1 200.26 11.4
0 6 1 210 11.88
-6 0 -1 204.7 11.39
-6 0 -2 264.32 15.23
6 0 -2 276.31 16.5
0 -6 -2 288.02 13.69
-6 6 2 255.04 13.71
6 0 -2 267.33 14.38
0 6 -2 260.46 15.05
-6 6 -2 251.17 13.45
-6 0 -2 296.74 20.83
0 -6 -2 251.68 11.64
0 6 -2 308.57 13.99
6 -6 -2 272.36 16.61
-6 0 2 255.85 13.4
6 -6 -2 263.11 12.5
0 6 -2 295.77 26.07
0 6 2 302.95 15.5
-6 6 -2 259.81 13.62
0 6 -3 49.89 12.82
-6 0 -3 62.04 8.2
6 0 -3 61.67 7.57
0 6 -3 52.9 7.39
0 6 -3 69.59 6.97
0 -6 -3 54.24 6.08
-6 6 -3 47.5 6.77
0 -6 -3 57.91 8.93
6 -6 -3 50.39 6.72
0 -6 -3 62.07 6.12
6 0 -3 67.43 6.48
0 6 -3 65.84 7.09
6 -6 -3 78.82 7.56
-6 6 -3 66.14 7.35
-6 6 -4 6.65 2.83
-6 0 -4 -1.18 3.36
0 -6 -4 4.52 4.98
6 0 -4 3.39 3.2
-6 6 -4 -1.2 3.45
6 -6 -4 0.86 5.4
6 0 -4 -7.29 3.44
0 6 -4 4.26 3.28
-6 6 -5 41.12 3.75
-6 0 -5 33.46 4.24
0 6 -5 49.52 3.68
0 -6 -5 45.27 4.62
-7 6 0 43.7 5.72
-1 7 0 37.73 5.18
-6 -1 0 38.02 5.2
-7 6 1 27.78 4.99
-7 6 -1 18.63 4.03
-6 -1 1 28.54 4.54
-6 -1 -1 25.57 4.36
6 1 -1 24.53 3.59
-1 7 -1 24.63 4.39
7 -6 -1 26.91 4.55
6 1 1 23.2 3.1
-1 7 1 27.14 3.7
-1 7 -1 22.84 3.52
6 1 -1 34 5.24
-7 6 -1 24.35 3.65
-7 6 1 25.21 3.57
1 -7 -1 18.45 3.39
-7 6 -1 25.26 4.16
1 -7 -1 27.1 3.85
-1 7 1 24.7 4.38
-7 6 2 -2.04 2.85
-7 6 -2 4.12 2.76
7 -6 -2 4 3.52
-7 6 -2 0.68 2.6
1 -7 -2 2.54 2.77
1 -7 -2 9.7 4.25
-7 6 -2 -1.89 1.12
-1 7 2 5.05 3.42
-6 -1 2 -3.36 1.82
-7 6 -2 -0.53 1.94
1 -7 -2 0.07 2.41
-6 -1 -2 5.62 4.72
7 -6 -2 5.05 2.28
6 1 -2 -4.72 3.76
-1 7 -2 0.78 2.8
-1 7 -2 -1.77 3
6 1 -2 -1.01 2.44
-6 -1 -3 133.64 11.89
-6 -1 -3 120.55 10.88
1 -7 -3 127.02 12.02
6 1 -3 137.5 11.44
-1 7 -3 134.43 9.62
-7 6 -3 128.62 10.12
1 -7 -3 129.16 9.07
7 -6 -3 124.67 9.61
7 -6 -3 125.2 9.45
6 1 -3 135.2 9.03
-1 7 -3 131.99 10.22
1 -7 -3 131.21 9.57
-7 6 -3 136.97 10.39
-7 6 -4 21.98 3.96
-6 -1 -4 23.91 4.57
1 -7 -4 24.87 5.51
-6 -1 -4 29.2 5.5
-7 6 -4 17.98 4.42
7 -6 -4 14.7 5.1
6 1 -4 9.84 3.2
-1 7 -4 25.22 4.54
-7 5 0 3.08 2.39
-5 -2 0 1.35 2.39
-2 7 0 2.49 2.63
-2 7 -1 620 21.17
-7 5 1 646.08 22.88
2 -7 -1 601.66 19.32
-5 -2 -1 629.61 22
-5 -2 1 608.78 21.73
-7 5 -1 630.74 21.92
-2 7 2 262.45 14.12
7 -5 -2 286.96 17.37
-5 -2 -2 277.66 16.9
5 2 -2 286.09 15.88
-2 7 -2 264.86 26.17
-7 5 2 268.06 14.22
-5 -2 -2 277.44 18.58
-7 5 -2 286.43 12.33
-2 7 -2 290.03 14.05
-7 5 -2 299.57 19.63
2 -7 -2 286.24 12.88
7 -5 -2 289.52 13.48
5 2 -2 282.62 12.91
-5 -2 2 273.41 13.67
2 -7 -2 266.27 16.07
-2 7 -2 305.45 12.19
-7 5 -2 275.39 14.78
2 -7 -3 62.19 6.53
5 2 -3 70.45 8.84
-5 -2 -3 52.25 7.73
-7 5 -3 61.53 7.42
-5 -2 -3 70.46 8.63
2 -7 -3 59.56 6.73
7 -5 -3 59.19 6.93
7 -5 -3 66.33 9.16
2 -7 -3 60.53 8.17
5 2 -3 60.97 6.36
-2 7 -3 60.58 7.1
-7 5 -3 75.77 8.35
-7 5 -4 9.17 3.14
2 -7 -4 9.1 3.81
-5 -2 -4 9.57 4.23
-5 -2 -4 11.97 4.84
5 2 -4 9.23 4.1
2 -7 -4 1.72 2.78
-2 7 -4 6.77 3.04
-7 5 -4 5.75 3.74
5 2 -4 9.7 3
7 -5 -4 -5.16 6.29
-2 7 -4 5.42 3.2
-7 5 -5 3.55 1.66
5 2 -5 23.34 2.42
-7 4 0 110.62 8.56
-3 7 0 114.02 7.83
-4 -3 0 101.26 7.81
-3 7 -1 579.62 20.09
-3 7 1 592.94 20.3
-7 4 1 572.62 21.1
-7 4 -1 572.97 20.49
4 3 -1 575.67 27.73
-4 -3 1 570.64 20.27
-4 -3 -1 517.42 19.86
-7 4 2 513.47 20.45
-4 -3 -2 537.14 25.29
4 3 -2 538.18 23.53
-3 7 2 567.68 20.56
-3 7 -2 557.55 20.45
7 -4 -2 565.87 25.03
-4 -3 -2 556.94 25.21
3 -7 -2 543.13 19.25
3 -7 -2 546.54 20.75
7 -4 -2 485.16 16.5
7 -4 -2 594.06 20.81
-3 7 -2 577.35 37.22
4 3 -2 562.76 19.99
4 3 -2 602.28 31.37
-3 7 -2 569.12 18.65
-4 -3 2 520.42 19.66
-7 4 -2 606.34 29.4
-7 4 -2 572.03 22.37
3 -7 -3 269.85 16.62
-4 -3 -3 255.91 18.12
4 3 -3 285.14 18.11
-3 7 -3 280.01 14.6
7 -4 -3 276.13 18.63
3 -7 -3 267.81 13.94
4 3 3 207.89 15.39
7 -4 -3 338.85 13.44
7 -4 -3 268.46 14.41
4 3 -3 284.27 14.49
-3 7 -3 272.39 27.26
-3 7 -3 275.02 11.92
-7 4 -3 285.36 16.31
3 -7 -4 16 4.53
-7 4 -4 14.77 3.88
-4 -3 -4 25.81 6.31
-4 -3 -4 8.52 3.88
4 3 -4 15 5.18
-3 7 -4 16.71 4.68
-7 4 -4 6.48 4.46
3 -7 -4 21.37 4.5
7 -4 -4 16.19 3.87
-3 7 -4 14.2 4.23
4 3 -4 14.59 3.73
-7 4 -5 37.38 3.76
7 -4 -5 39.98 3.44
4 3 -5 37.92 3.14
3 4 0 26.17 4.44
-4 7 0 26.38 4.17
-3 -4 0 28.15 4.61
-7 3 0 27.39 4.51
-7 3 1 215.44 12.03
-7 3 -1 223.19 11.91
3 4 1 213.48 12.67
-3 -4 1 213.71 11.31
-4 7 1 221.2 11.34
-4 7 -1 205.12 17.71
-7 3 -2 477.8 20.53
-4 7 2 488.58 18.26
3 4 -2 429.25 21.34
3 4 2 467.51 21.37
-7 3 2 438.58 18.54
7 -3 -2 407.5 15.01
7 -3 -2 481.46 22.83
-7 3 -2 498.49 27.24
4 -7 -2 452.34 17.26
4 -7 -2 483.55 19.08
-3 -4 -2 530.63 18.17
3 4 -2 464.55 18.4
3 4 -2 432.41 28.5
-4 7 -2 447.15 30.62
-4 7 -2 465.27 18.41
-4 7 -2 477.23 17.38
3 4 3 331.66 18.86
3 4 -3 382.37 17.63
-3 -4 -3 357.41 22.65
3 4 -3 386.89 21.76
-7 3 -3 393.65 20.19
7 -3 -3 415.06 23.12
-4 7 -3 384.37 17.87
4 -7 -3 418.41 17.63
4 -7 -3 412.38 17.97
7 -3 -3 394.56 15.39
7 -3 -3 401.59 18.19
-4 7 -3 367.19 30.22
3 4 -3 381.68 29.07
-4 7 -3 386.97 15.48
-7 3 -4 18.49 4.28
-3 -4 -4 14.24 6.37
3 4 -4 19.69 5.05
-4 7 -4 18.47 4.77
4 -7 -4 30.68 5.81
3 4 -4 20.05 4.18
7 -3 -4 22.84 4.52
-4 7 -4 15.71 3.92
-7 3 -5 62.16 4.76
7 -3 -5 57.24 3.99
3 4 -5 55.69 3.9
-3 -4 -5 54.7 5.28
-7 2 0 682.76 23.14
-5 7 0 681.39 22.49
2 5 0 653.84 22.7
2 5 -1 593.9 19.47
-5 7 1 620.63 20.76
-7 2 1 598.04 21.65
-7 2 -1 558.55 20.93
2 5 1 590.48 22.68
-5 7 -1 670.5 31.22
-2 -5 -1 617.32 19.97
7 -2 -1 565.33 22.61
-5 7 -1 603.99 19.97
-7 2 -2 641.2 25.08
-5 7 2 626.4 23.49
2 5 -2 630.65 26.24
-5 7 -2 619.33 22.03
-5 7 -2 570.54 19.03
7 -2 -2 629.4 26.68
-7 2 2 606.66 22.62
2 5 2 604.23 25.01
-2 -5 -2 636.47 21.42
5 -7 -2 594.68 20.63
2 5 -2 652.7 37.21
5 -7 -2 662.6 23.16
7 -2 -2 543.81 18.35
2 5 -2 674.5 23.19
-5 7 -2 705.83 35.47
-5 7 -2 605.93 21.24
-7 2 -3 66.13 8.58
7 -2 -3 61.94 7
-2 -5 -3 61.1 9.96
2 5 -3 49.69 7.93
7 -2 -3 53.92 8.89
-5 7 -3 57.43 6.93
-2 -5 -3 62.88 5.99
5 -7 -3 62.73 7.59
5 -7 -3 52.84 6.45
7 -2 -3 58.06 6.07
2 5 -3 73.2 7.59
-5 7 -3 63.78 6.39
-7 2 -4 35.3 5.68
-2 -5 -4 41.77 8.87
2 5 -4 35.16 6.25
-5 7 -4 36.27 5.59
5 -7 -4 47.26 6.66
7 -2 -4 38.39 5.21
2 5 -4 39.69 5.23
-2 -5 -5 7.87 2.19
-5 7 -5 6.14 1.72
-7 2 -5 1.5 1.53
2 5 -5 -0.45 1.84
-6 7 0 177.38 11.26
-7 1 0 164.01 10.61
1 6 0 159.51 10.24
-7 1 -1 71.56 6.97
-6 7 -1 67.42 6.71
-6 7 -1 62.09 5.51
1 6 1 64.25 5.23
1 6 -1 59.34 5.71
-1 -6 -1 57.21 5.6
1 6 -1 63.17 5.4
7 -1 -1 64.57 7.28
-6 7 1 62.25 5.37
1 6 1 65.33 7.13
-6 7 1 62.22 7.12
-7 1 -1 63.15 6.75
-7 1 1 59.86 6.63
-6 7 -1 65.45 6.04
-6 7 2 -2.27 2.7
-6 7 -2 0.82 2.52
-7 1 -2 3.23 2.76
-7 1 2 -0.28 2.62
7 -1 -2 8.15 2.53
1 6 -2 3.65 2.84
-6 7 -2 0.36 1.96
1 6 2 5.28 3.14
7 -1 -2 -1.32 2.56
-1 -6 -2 3.3 2.43
-6 7 -2 2.14 2.06
6 -7 -2 6.43 3.08
6 -7 -2 2.18 2.2
1 6 -2 9.74 7.49
-1 -6 -3 24.39 6.67
-6 7 -3 20.1 4.11
-7 1 -3 25.78 6.39
7 -1 -3 23.44 4.74
1 6 -3 28.48 5.93
-6 7 -3 21.67 4.58
7 -1 -3 18.46 5.38
-1 -6 -3 24.86 4.34
6 -7 -3 23.38 4.53
6 -7 -3 21.61 5.48
7 -1 -3 21.08 4.1
1 6 -3 22.03 4.66
-6 7 -4 12.06 2.91
-7 1 -4 8.38 3.79
-1 -6 -4 13.13 6.29
-6 7 -4 13.25 3.83
6 -7 -4 25.59 5.52
1 6 -4 14.64 3.7
7 -1 -4 17.03 3.95
-7 7 0 136.13 10.35
0 7 0 129.35 9.35
-7 7 0 121.22 7.93
0 7 0 116.29 7.71
-7 0 0 125.95 9.59
0 -7 0 118.41 7.65
-7 7 1 174.52 11.99
-7 7 1 184.41 9.86
-7 7 -1 189.05 11.74
7 0 -1 172.67 10.51
-7 0 1 187.66 11.71
7 -7 -1 166.78 12.07
0 7 1 171.14 9.37
-7 7 -1 187.05 10
7 0 -1 173.81 11.98
0 7 -1 169.94 9.26
0 -7 -1 194.53 10.65
-7 0 -1 182.44 11.44
0 7 -1 159.4 10.13
0 7 1 182.61 12.06
-7 7 -1 185.02 10.81
-7 0 -2 455.85 21.32
-7 7 2 456.87 20.35
7 0 -2 443.59 19.76
7 -7 -2 463.91 22.82
0 7 -2 431.19 20.33
0 -7 -2 424.65 22.73
7 0 -2 453.35 22.29
-7 7 -2 435.73 16.6
-7 7 -2 433.37 17.93
0 -7 -2 480.3 19.1
-7 0 -2 496.46 29.41
7 -7 -2 431.24 17.2
-7 0 2 450.69 19.55
0 7 -2 537.95 37.76
0 7 -2 423.78 15.58
0 7 2 434.37 20.53
-7 7 -2 436.97 18.54
-7 0 -3 173.45 13.01
7 0 -3 166.01 11.94
0 7 -3 190.66 12.67
0 -7 -3 171.43 14.53
-7 7 -3 167.92 11.22
7 0 -3 161.36 12.88
0 -7 -3 190.49 11.22
7 -7 -3 171.45 11.24
7 -7 -3 178.67 11.57
7 0 -3 183.13 10.17
0 7 -3 179.64 11.79
-7 7 -3 180.08 11.38
-7 7 -4 62.58 6.21
7 -7 -4 83.87 7.61
7 0 -4 73.53 5.47
7 0 -4 70.15 6.39
0 7 -4 72.61 6.51
-7 7 -4 72 5.5
-7 0 -4 62.51 6.95
0 -7 -4 67.64 8.59
-8 7 0 2.83 3.56
-7 -1 0 0.35 2.89
-1 8 0 -0.25 2.78
7 1 0 3.38 2.04
-1 8 0 3.8 2.32
-8 7 0 0.34 2.26
1 -8 0 2.93 1.91
7 1 -1 404.47 19.33
-1 8 1 396.41 18.71
-8 7 1 398.17 19.6
-8 7 -1 392.52 18.5
7 1 -1 389.51 17.78
-1 8 -1 393.19 15.52
8 -7 -1 417.99 20.54
-1 8 1 399.6 15.6
-8 7 1 433.25 16.4
-8 7 -1 402.4 16.13
1 -8 -1 377.61 16.42
-7 -1 1 404.19 18.87
-7 -1 -1 418.55 19.03
-8 7 -1 387.98 16.86
-1 8 -1 409.09 17.54
-7 -1 -2 99.53 10.18
-8 7 -2 115.36 7.95
7 1 -2 116.23 10.75
-1 8 2 102.77 9.53
7 1 -2 111.18 9.92
1 -8 -2 96.36 10.23
-8 7 2 102.97 9.58
1 -8 -2 109.66 8.27
8 -7 -2 119.07 11.61
-7 -1 -2 110.21 12.95
8 -7 -2 111.11 8.24
1 -8 -2 113.4 9.29
-1 8 -2 110.49 7.3
-7 -1 2 95.8 9.19
-8 7 -2 103.38 8.94
-1 8 -2 113.41 17.87
-7 -1 -3 137.02 11.77
1 -8 -3 158.68 12.97
7 1 -3 153.7 11.43
-8 7 -3 129.08 9.25
1 -8 -3 143.43 9.79
8 -7 -3 152 10.5
8 -7 -3 152.86 10.25
7 1 -3 133.07 8.39
-1 8 -3 150.86 10.64
-8 7 -3 142.36 10.24
-8 7 -4 5.92 2.32
1 -8 -4 6.33 2.79
-7 -1 -4 -0.34 3.13
-8 7 -4 6.6 2.41
7 1 -4 20.7 3.13
8 -7 -4 13.33 4.05
-1 8 -4 10.96 2.81
7 1 -4 5 2.52
2 -8 0 628.62 20.86
-8 6 0 675.22 25.12
-2 8 0 676.8 21.49
-2 8 0 678.89 23.51
6 2 0 626.36 20.77
-6 -2 0 698.27 25.33
-8 6 1 37.57 5.84
-8 6 -1 33.59 5.49
-8 6 -1 34.49 4.8
-6 -2 1 33.16 5.27
-6 -2 -1 41.24 5.87
-2 8 -1 32.06 5.01
6 2 -1 43.17 4.65
6 2 -1 37.24 5.61
2 -8 -1 39.14 5.04
-2 8 1 40.22 4.45
6 2 1 37.56 4.39
8 -6 -1 39.15 6.2
-2 8 -1 37.1 4.25
2 -8 -1 41.88 4.88
-8 6 1 33.74 4.22
-2 8 1 31.51 5.4
-6 -2 -2 89.93 9.24
2 -8 -2 87.57 9.29
8 -6 -2 103.35 11.07
6 2 -2 97.97 9.59
-2 8 2 95.43 9.08
-8 6 2 90.72 8.96
-2 8 -2 110.95 7.19
2 -8 -2 90.6 8.55
-2 8 -2 87.39 6.58
-8 6 -2 110.26 7.8
2 -8 -2 94.1 7.65
-6 -2 -2 86.07 11.56
-8 6 -2 95.26 11.54
8 -6 -2 96.07 7.57
-6 -2 2 100.54 8.61
-8 6 -2 91.47 8.49
-2 8 -2 109.06 18.42
-8 6 -3 23.97 4.87
-6 -2 -3 18.69 5.54
-6 -2 -3 25.08 5.31
2 -8 -3 22.82 5.46
6 2 -3 21.98 5.23
-8 6 -3 17.54 4.48
8 -6 -3 22.81 4.4
8 -6 -3 28.92 6.69
2 -8 -3 20.64 4.35
8 -6 -3 21.35 4.19
2 -8 -3 20.38 4.31
6 2 -3 18.82 3.34
-2 8 -3 20.57 4.22
-8 6 -4 14.45 3.28
-6 -2 -4 6.54 3.01
2 -8 -4 18.73 4.87
-6 -2 -4 9.9 4.3
-8 6 -4 11.62 3.41
8 -6 -4 13.11 4.19
6 2 -4 6.87 2.43
-2 8 -4 18.35 3.81
5 3 0 969.47 26.79
-8 5 0 947.9 30.8
5 3 0 949.57 30.29
-3 8 0 879.66 26.41
8 -5 0 885.88 30.57
-3 8 0 980.91 29.42
-5 -3 0 933.84 30.3
-8 5 1 136.21 10.49
-8 5 -1 140.65 10.34
5 3 1 139.03 8.13
5 3 -1 148.2 8.57
-3 8 -1 141.02 9.71
8 -5 -1 141.42 11.36
-3 8 1 135.4 8.14
-3 8 -1 126.83 8.08
-3 8 1 130.02 9.5
3 -8 -1 130.91 8.17
-5 -3 1 136.28 9.84
-3 8 -1 146.17 8.37
-5 -3 -1 130.82 9.85
-8 5 -1 134.38 9.7
-8 5 2 50.55 6.27
5 3 -2 72.32 8.45
-5 -3 -2 68.97 8.6
8 -5 -2 65.99 8.89
-3 8 2 63.05 6.93
-3 8 -2 63.72 5.54
-3 8 -2 69.15 7.11
3 -8 -2 62.81 6.29
-8 5 -2 82.88 11.01
8 -5 -2 57.56 6.21
-3 8 -2 69.12 5.85
-3 8 -2 53.96 13.74
-8 5 -2 75.99 8.04
-5 -3 -3 224.13 15.28
3 -8 -3 231.66 14.98
-5 -3 -3 218.83 16.19
5 3 -3 248.17 16.21
-8 5 -3 203.82 13.17
8 -5 -3 265.21 17.64
-3 8 -3 274.77 13.75
3 -8 -3 242.49 12.53
3 -8 -3 246.05 13.44
8 -5 -3 241.53 13.49
5 3 -3 254.6 12.88
-3 8 -3 231.02 10.5
-8 5 -3 237.49 14.3
3 -8 -4 45.49 5.49
-5 -3 -4 38.59 6.49
-5 -3 -4 36.48 5.37
5 3 -4 41.92 6.29
-8 5 -4 36.56 5.21
3 -8 -4 39.14 4.71
3 -8 -4 46.9 4.67
5 3 -4 46.42 4.66
-3 8 -4 49.36 5.58
8 -5 -4 38.09 5.48
-8 5 -4 42.23 5.05
-4 8 0 2868.71 66.67
4 4 0 2720.17 63.26
-8 4 0 2808.22 68.83
-4 8 0 3017.61 64.42
4 4 0 2784.39 68.05
8 -4 0 2789.69 69.34
-4 8 0 3013.01 63.04
-4 -4 0 2802.89 67.95
4 -8 -1 45.06 4.81
-8 4 1 34.47 5.49
-8 4 -1 34.9 5.26
-4 -4 1 38.82 5.38
4 4 1 48.54 6.87
-8 4 -1 48.44 6.14
-4 8 1 41.58 4.55
-4 8 -1 36.97 4.41
4 4 1 41.1 4.44
-4 8 -1 42.56 4.84
8 -4 -1 44.69 6.73
4 -8 -1 38.88 4.98
-4 8 1 41.05 5.44
-4 8 -1 43.64 5.39
-4 8 -1 52.77 5.15
-4 8 -1 50.51 10.23
4 4 -1 46.47 8.35
4 4 -1 40.43 4.5
-4 -4 -2 336.12 20.99
4 4 -2 352.79 19.22
-4 8 -2 370.85 16.49
8 -4 -2 368.02 20.38
-8 4 -2 418.08 25.85
4 4 2 354.6 19.38
-8 4 2 381.14 17.77
4 -8 -2 378.44 15.64
4 -8 -2 371.49 17.16
8 -4 -2 380.75 16.58
4 4 -2 364.65 15.91
-4 8 -2 359.02 29.11
-4 8 -2 353.05 13.95
-4 8 2 361.48 16.5
-4 8 -2 385.19 15.12
-8 4 -2 364.09 18.37
-4 8 -3 14.01 2.91
-8 4 -3 6.96 4.64
-4 -4 -3 12.91 5.66
8 -4 -3 12.83 5.07
-4 8 -3 7.78 4.01
4 4 -3 16.13 5.22
4 -8 -3 18.9 5.05
4 4 -3 11.76 3.39
8 -4 -3 11.14 3.84
-4 -4 -4 129.24 9.75
-8 4 -4 164.84 10.68
4 4 -4 168.22 11.8
-4 8 -4 177.53 9.95
4 -8 -4 179.1 9.23
4 -8 -4 157.82 8.56
8 -4 -4 162.37 9.29
4 4 -4 159.45 9.01
-4 8 -4 157.22 9.55
-8 4 -4 158.98 9.73
-4 -4 -4 150.14 13.14
-5 8 0 742.18 24.76
-8 3 0 684.7 25.65
8 -3 0 721.86 26.01
3 5 0 693.38 24.98
3 5 0 728.49 22.24
-5 8 0 719.49 21.19
-5 8 0 730.47 22.62
-8 3 -1 131.75 10.17
8 -3 -1 118.5 10.24
-5 8 1 124.47 9.12
-5 8 -1 120.98 8
3 5 1 116.77 7.63
3 5 -1 133.72 8.22
-8 3 1 130.22 10.01
-5 8 -1 137.73 8.35
-5 8 1 127.94 8.16
-8 3 -1 125.4 9.83
3 5 1 118.95 10.16
5 -8 -1 132.32 7.99
5 -8 -1 132.54 8.9
3 5 -1 152.28 15.92
-5 8 -1 127.45 14.53
-5 8 -1 135.09 8.33
-5 8 -2 23.81 7.27
-5 8 -2 20.2 4.23
-5 8 -2 21.7 3.93
-8 3 -2 19.04 4.91
-8 3 2 13.35 3.81
3 5 2 11.6 4.56
3 5 -2 21.7 5.66
8 -3 -2 15.77 5.35
-5 8 -2 27.89 3.97
5 -8 -2 23.84 4.78
-8 3 -2 10.24 5.89
5 -8 -2 25.03 4.19
3 5 -2 15.04 3.22
-5 8 2 14.45 4.05
3 5 -2 16.35 6.85
-3 -5 -3 312.96 21.62
3 5 -3 345.23 19.97
-5 8 -3 321.45 15.47
8 -3 -3 355.74 20.51
5 -8 -3 350.6 15.93
8 -3 -3 364.05 13.88
8 -3 -3 349.32 16.58
3 5 -3 348.41 16.29
-5 8 -3 331.74 14.17
-8 3 -3 333.87 18.45
-3 -5 -4 94.07 11.14
3 5 -4 99.89 8.81
-5 8 -4 87.33 7.27
5 -8 -4 101.92 7.32
5 -8 -4 91.46 6.44
8 -3 -4 89.89 7
3 5 -4 91.35 6.98
-5 8 -4 80.01 6.39
-8 3 -4 103.64 8.18
2 6 0 42.22 4.69
-6 8 0 50.05 5.34
-8 2 0 45.95 6.39
6 -8 0 45.63 4.94
8 -2 0 55.8 6.79
2 6 0 53.4 6.6
-6 8 0 54.87 4.84
-6 8 1 57.2 6.95
-6 8 -1 44.64 5.89
8 -2 -1 49.63 6.71
-8 2 -1 40.46 5.83
-8 2 1 42.95 6.1
-8 2 -1 44.76 5.9
-6 8 -1 45.81 5.07
-6 8 1 50.48 5.22
2 6 1 43.44 4.89
2 6 -1 47.61 4.99
-2 -6 -1 57.52 5.84
6 -8 -1 43.52 4.69
6 -8 -1 44.74 5.43
2 6 1 53.92 6.91
-6 8 1 51.2 6.21
-6 8 -1 38.45 4.89
-6 8 -2 -0.02 2.69
-8 2 -2 2.02 3.27
-8 2 2 -5.03 2.79
2 6 -2 -1.38 2.61
2 6 2 0.27 2.29
-6 8 -2 4.06 2.52
8 -2 -2 7.27 4.19
-6 8 -2 2.13 2.04
-2 -6 -2 0.55 2.53
6 -8 -2 0.96 2.84
-8 2 -2 5.16 3.39
6 -8 -2 2.99 2.76
2 6 -2 -5.13 2.03
2 6 -2 3.49 6
-6 8 2 -0.13 2.62
2 6 -3 75.25 8.89
-6 8 -3 60.69 6.89
-2 -6 -3 69.14 11.01
8 -2 -3 66.04 8.94
6 -8 -3 73.17 7.83
6 -8 -3 69.69 7.48
8 -2 -3 101.72 7.06
2 6 -3 71.67 7.2
-6 8 -3 68.55 7.26
-6 8 -3 80.85 6.71
-8 2 -3 67.27 8.36
-6 8 -4 12.3 2.45
-8 2 -4 16.28 3.95
-2 -6 -4 9.82 5.23
-6 8 -4 14.06 3.61
6 -8 -4 12.64 2.81
6 -8 -4 21.98 4.45
2 6 -4 12.89 3.04
8 -2 -4 11.8 3.03
1 7 0 58.81 7.14
-7 8 0 67.01 7.72
1 7 0 60.49 5.81
8 -1 0 58.92 7.15
-7 8 0 61.29 6
-8 1 0 68.58 7.44
-1 -7 0 59.64 5.75
7 -8 0 63.68 5.84
-7 8 0 54.93 4.94
-8 1 -1 128.9 10.45
-7 8 1 142.11 11.5
-7 8 -1 143.53 10.55
8 -1 -1 136.84 11.42
1 7 1 136.13 8.45
1 7 -1 128.61 8.58
-7 8 1 117.82 8.17
-7 8 -1 138.23 8.92
-8 1 1 133.97 10.62
-1 -7 -1 137.62 9.26
7 -8 -1 123.77 7.68
-8 1 -1 126.7 10.11
1 7 1 140.55 10.9
-7 8 -1 119.46 8.48
-8 1 -2 187.36 13.36
-7 8 2 173.91 12.61
8 -1 -2 187.1 12.01
1 7 -2 192.4 13.64
-1 -7 -2 176.07 15.19
-7 8 -2 175.55 10.43
1 7 -2 179.2 9.57
-7 8 -2 184.01 10.06
-1 -7 -2 200.13 12
-8 1 -2 207.41 20.13
-8 1 2 187.42 12.62
7 -8 -2 158.99 9.92
8 -1 -2 186.33 14.17
7 -8 -2 191.31 12.3
1 7 -2 224.62 23.1
1 7 2 171.31 13.05
-7 8 -2 173.28 11.3
-8 1 -3 131.02 11.18
8 -1 -3 124.39 9.55
-1 -7 -3 123.61 13.08
1 7 -3 115.37 10.21
8 -1 -3 112.56 10.84
8 -1 -3 129.8 7.57
-7 8 -3 114.14 8.78
-1 -7 -3 132.69 9.02
7 -8 -3 123.21 9.74
7 -8 -3 124.5 9.6
1 7 -3 128.38 9.54
-7 8 -3 137.05 9.24
-7 8 -4 14.89 2.52
-8 1 -4 12.29 3.42
-1 -7 -4 16.61 5.35
-7 8 -4 13.61 3.12
7 -8 -4 16.86 2.99
7 -8 -4 19.59 4.52
1 7 -4 11.53 2.76
8 -1 -4 14.15 3.3
-8 8 0 429.55 20.44
0 -8 0 385.38 15.59
0 8 0 410.27 18.52
0 8 0 415.7 16.28
-8 8 0 404.44 16.29
-8 0 0 426.6 20.05
-8 8 0 352.23 13.83
-8 0 -1 562.7 23.69
0 8 1 565.74 23.58
-8 8 1 598.19 25.17
-8 8 -1 596.45 23.87
8 -8 -1 587.18 24.49
0 8 1 582.46 20.19
8 0 -1 591.22 25.47
-8 8 1 612.21 20.84
-8 8 -1 617.83 21.08
0 8 -1 592.31 20.45
0 -8 -1 584.62 21.46
-8 0 1 567.84 23.87
-8 0 -1 565.6 23.79
-8 8 -1 575.56 21.25
-8 8 -2 2.17 2.98
-8 0 -2 -1.9 2.95
8 0 -2 1.35 1.31
0 8 -2 0.71 2.65
0 -8 -2 4.29 4.75
8 0 -2 -1.27 3.39
0 8 -2 0.32 1.25
-8 8 -2 -2.15 2.21
0 -8 -2 4.69 3.19
8 -8 -2 3.63 3.44
8 -8 -2 2.78 2.67
-8 0 -3 289.82 16.4
8 0 -3 261.82 14.27
0 -8 -3 249.26 16.87
-8 8 -3 242.02 12.38
8 0 -3 257.04 15.04
0 -8 -3 301.16 13.83
8 -8 -3 273.89 13.63
8 -8 -3 291.11 14.41
0 8 -3 293.13 14.47
-8 8 -3 279.8 13.37
-8 8 -4 193.29 8.73
8 -8 -4 229.25 9.64
8 0 -4 231.4 10.12
0 8 -4 230.23 10.02
-8 8 -4 215.72 8.43
0 -8 -4 215.8 12.33
-8 0 -4 194.56 10.41
-9 8 0 271.24 16.75
-1 9 0 297.33 13.63
-9 8 0 263.3 13.37
-1 9 0 252.8 14.63
1 -9 0 262.18 12.49
-8 -1 0 267.09 16.08
-9 8 1 29.2 6.5
-9 8 -1 32.55 4.96
-1 9 1 31.71 5.95
-8 -1 -1 29.4 5.5
-8 -1 1 22.34 4.8
-8 -1 -1 30.47 5.61
8 1 -1 26.47 5.06
-1 9 1 36.34 4.78
-1 9 -1 40.09 5.17
-9 8 1 40 5.1
9 -8 -1 41.46 6.71
8 1 -1 31.23 5.78
-9 8 -1 33.37 4.99
1 -9 -1 28.14 4.65
-1 9 -1 54.27 11.95
-9 8 -2 14.54 4.05
-8 -1 -2 11.2 4.18
8 1 -2 21.86 4.39
1 -9 -2 14.79 4.6
9 -8 -2 13.07 4.32
8 1 -2 15.9 4.27
-1 9 -2 16.74 3
-9 8 -2 15.05 3.46
1 -9 -2 14.33 4.53
9 -8 -2 13.86 3.34
-9 8 -3 29.96 4.6
-8 -1 -3 32.12 5.89
1 -9 -3 37.87 6.45
8 1 -3 29.78 4.96
1 -9 -3 35.38 4.97
-9 8 -3 23.47 3.41
9 -8 -3 38.44 5.47
9 -8 -3 35.47 4.96
-1 9 -3 34.11 5.01
9 -8 -4 298.89 10.04
8 1 -4 312.86 11.07
-1 9 -4 325.67 11.17
-9 8 -4 300.86 9.6
1 -9 -4 279.3 11.56
-9 7 0 303.6 17.22
-9 7 0 301.52 13.97
7 2 0 320.5 14.23
-2 9 0 325.28 14.21
2 -9 0 290.88 13.27
-2 9 0 315.1 16.21
-7 -2 0 285.96 16.74
-2 9 -1 96.21 7.47
-2 9 1 98.6 9.11
7 2 -1 90.13 8.78
-9 7 1 92.96 9.27
-9 7 -1 96.95 7.82
-2 9 -1 104.74 9.36
-9 7 -1 90.58 8.89
7 2 -1 102.66 7.68
-2 9 1 99.17 7.5
7 2 -1 84.97 8.88
-9 7 1 87.33 7.29
2 -9 -1 104.83 8.2
9 -7 -1 96.71 10.06
-7 -2 1 90.42 8.93
-7 -2 -1 94.56 9.4
-2 9 -1 105.44 15.44
-9 7 -1 99.03 8.23
-7 -2 -2 185.52 13.6
2 -9 -2 176.6 13.19
7 2 -2 186.5 13.12
9 -7 -2 190.27 14.56
-2 9 -2 172.52 9.39
-9 7 -2 194.58 10.67
2 -9 -2 204.93 12.48
9 -7 -2 190.86 10.49
-9 7 -2 189.41 12.07
-7 -2 -3 52.6 7.68
2 -9 -3 52.82 5.93
7 2 -3 52.77 6.85
2 -9 -3 44.75 6.49
-9 7 -3 43.41 4.89
9 -7 -3 48.76 5.82
-2 9 -3 49.67 6.34
9 -7 -3 42.21 6.11
-9 7 -3 48.16 6.03
-9 7 -4 13.97 2.39
2 -9 -4 14 2.9
-7 -2 -4 11.18 3.1
-9 7 -4 13.35 2.33
9 -7 -4 20.85 3.68
-2 9 -4 19.22 3.04
7 2 -4 17.42 2.96
6 3 0 472.55 17.43
-9 6 0 454.33 21.21
9 -6 0 450.63 20.85
6 3 0 426.4 19.67
-3 9 0 461.51 17.43
3 -9 0 428.77 16.7
-6 -3 0 437.11 20.22
-3 9 0 436.07 19.24
-9 6 1 40.99 6.26
6 3 1 40.71 5.1
-9 6 -1 45.59 5.76
-9 6 -1 41.95 6.3
6 3 -1 44.56 5.35
-6 -3 1 40.29 5.99
-6 -3 -1 39.84 6.41
-3 9 1 47.36 5.32
-3 9 -1 48.58 5.26
9 -6 -1 45.57 7.05
6 3 -1 44.41 6.09
-3 9 -1 60.09 6.86
3 -9 -1 44.84 5.56
-3 9 -1 55.92 12
-3 9 1 44.67 6.11
-6 -3 -2 111.19 10.92
6 3 -2 126.08 11.04
9 -6 -2 117.9 11.48
-9 6 -2 124 8.62
-3 9 -2 111.77 7.63
3 -9 -2 124.75 8.82
3 -9 -2 133.15 10.05
9 -6 -2 125.1 8.42
-9 6 -2 110.71 9.5
-9 6 -3 -0.37 3.64
-6 -3 -3 0.16 3.52
3 -9 -3 0.69 2.4
-6 -3 -3 3.36 2.69
6 3 -3 1.66 3.78
-9 6 -3 -3.34 2.45
9 -6 -3 -2.3 3.89
3 -9 -3 -0.32 3.07
3 -9 -3 -3.7 4.13
-3 9 -3 2.59 2.69
-9 6 -4 1.94 1.89
-6 -3 -4 -3.25 2.22
-6 -3 -4 5.76 2.77
-9 6 -4 1.91 1.47
3 -9 -4 2.14 1.84
9 -6 -4 0.22 3.03
-3 9 -4 3.14 1.88
-4 9 0 1424.87 40.28
9 -5 0 1415.89 42.92
5 4 0 1432.41 37.14
-9 5 0 1379.5 41.83
-4 9 0 1419.08 37.33
5 4 0 1343.48 40.17
4 -9 0 1344.32 36.39
-5 -4 0 1406.51 41.49
-9 5 -1 1010.19 33.56
-9 5 1 989.56 33.75
5 4 1 948.39 28.63
5 4 -1 1056.57 29.65
9 -5 -1 1002.73 36.02
5 4 1 948.19 34.4
-4 9 1 1053.81 29.44
-4 9 -1 1037.46 29.27
4 -9 -1 1065.86 29.74
-4 9 -1 1098.4 50.06
-4 9 1 1035.01 32.68
-4 9 -1 1092.37 29.43
-5 -4 1 988.82 32.79
-9 5 -1 978.22 31.9
-5 -4 -2 194.04 15.93
5 4 -2 221.27 14.85
5 4 2 199.26 10.18
9 -5 -2 217.87 15.8
4 -9 -2 238.23 12.06
9 -5 -2 208.8 11.76
-4 9 -2 224.83 10.81
-4 9 -2 218.43 10.96
-9 5 -2 209.02 13.23
-5 -4 -3 585.67 25.67
-5 -4 -3 579.87 27.54
5 4 -3 651.42 26.89
-4 9 -3 661.97 22.88
-9 5 -3 561.76 22.1
9 -5 -3 622.88 27.46
4 -9 -3 648.22 22.02
4 -9 -3 653.95 23.29
9 -5 -3 652.39 22.58
5 4 -3 684.76 21.8
-4 9 -3 647.55 19.63
-9 5 -3 647.57 24.38
-9 5 -4 15.55 3.23
-5 -4 -4 20.77 4.51
-5 -4 -4 13.87 3.3
5 4 -4 19.72 4.06
-9 5 -4 12.34 2.66
4 -9 -4 12.4 2.43
4 -9 -4 11.21 2.79
5 4 -4 4.18 2.49
9 -5 -4 6.35 3.18
-4 9 -4 19.45 3.29
9 -4 0 1449.17 44.06
-9 4 0 1346.51 42.58
-5 9 0 1466 38.17
-5 9 0 1507.46 41.69
4 5 0 1411.73 41.55
-5 9 0 1509.8 36.82
4 5 0 1461.77 38.17
-5 9 1 731.54 25.94
4 5 1 707.82 22.89
9 -4 -1 717.73 28.88
9 -4 1 700.7 26.35
-5 9 1 735.5 23.09
-5 9 -1 705.96 22.91
4 5 -1 736.41 23.12
-9 4 -1 726.49 26.93
4 5 1 661.57 26.86
5 -9 -1 734.86 22.73
5 -9 -1 677.46 24.11
-5 9 -1 682.15 37.43
-5 9 -1 781.02 23.18
-9 4 1 665.68 26.67
-9 4 -1 680.33 25.71
-4 -5 -2 172.19 15.65
4 5 -2 197.22 14.01
-5 9 -2 195.45 11.24
9 -4 -2 202.98 15.16
4 5 2 166.62 9.28
-5 9 -2 204.26 10.38
5 -9 -2 208.49 11.26
5 -9 -2 190.21 12.3
9 -4 -2 202.16 11.6
-5 9 -2 202.03 10.82
-9 4 -2 173.74 12.65
-4 -5 -3 709.94 32.53
4 5 -3 750.84 29.57
-5 9 -3 782.26 24.69
9 -4 -3 719.62 30.03
5 -9 -3 804.79 24.66
9 -4 -3 765.44 25.47
4 5 -3 772.74 24.81
-5 9 -3 747.3 22.45
-9 4 -3 727.39 27.32
-9 4 -4 23.3 3.81
-4 -5 -4 17.85 4.89
4 5 -4 24.67 4.26
-9 4 -4 14.91 3.08
5 -9 -4 14.65 2.52
5 -9 -4 18.98 3.33
4 5 -4 20.23 2.88
9 -4 -4 20.04 3.14
-5 9 -4 15.81 2.91
9 -3 0 474.86 22.08
3 6 0 448.78 17.7
-6 9 0 471.86 17.92
-9 3 0 504.62 22
6 -9 0 457.06 17.41
3 6 0 474.39 20.75
-6 9 0 479.7 16.6
-6 9 -1 185.68 12.57
-9 3 -1 174.61 12.4
3 6 1 189.97 10.53
3 6 -1 195.26 10.69
9 -3 -1 189.05 14.19
9 -3 1 209.01 13.25
-6 9 1 184.26 10.29
-6 9 -1 207.37 11.23
-9 3 1 194.21 13.1
6 -9 -1 198.91 10.21
6 -9 -1 193.09 11.45
3 6 1 198.53 13.49
-6 9 1 203.5 12.44
3 6 -1 189.53 20.16
-6 9 -1 195.57 10.6
-9 3 -1 182.45 12.14
3 6 -2 80.38 8.98
-6 9 -2 72.67 6.65
-3 -6 -2 67.75 10.61
9 -3 -2 77.69 9.56
3 6 -2 71.21 5.87
-6 9 -2 71.82 6.16
6 -9 -2 78.87 6.8
6 -9 -2 73.19 7.82
3 6 -2 78.82 7.16
-6 9 -2 67.07 6.49
-9 3 -2 65.19 8.08
-6 9 -3 22.78 3.8
-9 3 -3 16.87 5.27
9 -3 -3 9.21 4.68
3 6 -3 15.81 4.74
-3 -6 -3 14.16 6.16
-6 9 -3 17.96 4
6 -9 -3 25.64 5.4
3 6 -3 19.94 3.84
9 -3 -3 15.6 3.92
-6 9 -3 20.45 4.21
-9 3 -4 8.57 2.77
-3 -6 -4 13.96 4.34
-6 9 -4 10.62 2.67
-9 3 -4 10.17 2.58
6 -9 -4 9.21 2.18
6 -9 -4 8.15 2.74
3 6 -4 12.87 2.46
9 -3 -4 8.32 2.43
-7 9 0 68.53 8.28
9 -2 0 63.37 7.86
2 7 0 64.78 6.17
-7 9 0 58.34 5.97
-9 2 0 65.17 7.84
7 -9 0 59.18 5.72
2 7 0 54.33 7.04
-7 9 0 66.79 5.52
-7 9 -1 14.56 3.66
-9 2 -1 10.74 3.89
-9 2 1 20.12 4.72
-9 2 -1 8.05 3.61
2 7 1 10.32 4.62
2 7 1 9.37 3.02
2 7 -1 13.38 3.35
9 -2 -1 12.04 4.74
-7 9 1 16.78 3.41
-7 9 -1 13.67 3.7
7 -9 -1 11.05 3.18
7 -9 -1 15.12 2.88
2 7 -1 5.5 7.09
-7 9 1 12.33 3.97
-7 9 -1 10.61 4.01
-9 2 -2 127.38 10.76
2 7 -2 126.99 11.09
-2 -7 -2 143.37 14.24
-7 9 -2 124.99 8.65
-7 9 -2 122.25 8.13
9 -2 -2 110.53 11.24
2 7 -2 125.59 7.96
7 -9 -2 130.45 8.65
7 -9 -2 134.84 10.39
2 7 -2 126.42 9.33
-7 9 -2 126.71 8.9
-7 9 -3 2.42 2.71
-9 2 -3 -0.62 4.3
2 7 -3 0.51 3.38
-2 -7 -3 -1.4 5.54
-7 9 -3 1.8 2.42
9 -2 -3 -1.72 3.48
7 -9 -3 4.28 3.22
7 -9 -3 6.1 4.28
2 7 -3 1.28 2.33
9 -2 -3 -0.4 2.68
-7 9 -4 9.41 1.74
-9 2 -4 7.82 2.91
-2 -7 -4 12.85 4.13
-7 9 -4 8.25 2.18
-9 2 -4 6.26 2.44
7 -9 -4 12.18 2.16
7 -9 -4 8.57 2.51
2 7 -4 7.15 2.02
9 -2 -4 7.86 2.31
-8 9 0 337.27 18.72
1 8 0 349.51 17.42
1 8 0 363.43 15.49
9 -1 0 342.64 19.02
-8 9 0 351.89 15.33
-9 1 0 369.73 19.06
8 -9 0 343.67 14.78
-8 9 0 322.64 12.83
-9 1 -1 93.31 9.15
1 8 1 98.26 9.63
-8 9 1 101.5 10.54
1 8 -1 102.12 7.88
9 -1 -1 102.58 10.35
1 8 1 95.4 7.73
-8 9 1 100.5 7.62
-8 9 -1 101.5 7.86
-1 -8 -1 96.59 8.03
-9 1 1 84.48 8.63
8 -9 -1 105.73 8.47
-9 1 -1 105.51 9.9
-8 9 -1 113.08 8.01
1 8 -1 124.57 15.6
-8 9 -2 20.9 3.96
-9 1 -2 18.1 4.71
1 8 -2 14.13 3.77
-1 -8 -2 17.87 5.89
9 -1 -2 19.57 5.35
1 8 -2 17.76 3.36
-8 9 -2 18.29 3.58
-1 -8 -2 21.78 4.47
8 -9 -2 19.6 4.5
8 -9 -2 14.21 3.32
1 8 -2 22.74 4.13
-9 1 -3 41.32 6.52
1 8 -3 33.8 5.12
-1 -8 -3 32.99 6.93
-8 9 -3 33.14 4.19
9 -1 -3 33.41 5.64
8 -9 -3 41.05 5.67
8 -9 -3 39.33 5.4
1 8 -3 40.17 5.02
-8 9 -3 30.23 4.53
8 -9 -4 213.57 8.05
9 -1 -4 213.98 8.66
1 8 -4 226.5 8.66
-8 9 -4 192.94 6.96
-1 -8 -4 205.32 11.13
0 9 0 579.52 20.82
-9 9 0 583.38 20.84
9 -9 0 532.97 19.72
-9 0 -1 419.36 19.73
0 9 -1 412.18 18.85
0 9 1 450.9 17.46
0 9 -1 462.34 17.48
9 0 -1 449.14 22.27
-9 9 1 430.97 16.97
-9 9 -1 444.36 17.58
0 -9 -1 443.41 18.08
9 -9 -1 436.93 18.73
-9 9 -1 457.12 17.15
-9 0 -2 94.71 9.29
9 0 -2 96.37 8.3
0 -9 -2 90.38 10.03
9 0 -2 99.71 9.83
0 9 -2 95.31 6.83
-9 9 -2 91.62 6.99
0 -9 -2 105.16 8.62
9 -9 -2 91.26 6.7
9 -9 -2 100.15 8.82
-9 9 -2 97.14 7.78
0 -9 -3 548.37 22.8
9 0 -3 538.29 18.97
9 -9 -3 525.41 17.53
9 -9 -3 555.41 19.19
0 9 -3 588.47 19.63
-9 9 -3 564.15 18.22
-9 0 -3 548.15 21.19
-1 10 0 28.64 4.47
9 1 0 33.2 6.63
-10 9 0 27 4.64
10 -9 0 33.78 4.46
-9 -1 -1 239.67 14.32
9 1 -1 249.45 13.98
-1 10 1 267.23 12.51
-1 10 -1 266.66 12.59
9 1 -1 265.48 16.33
-10 9 1 256.13 12.32
-10 9 -1 266.5 12.87
1 -10 -1 244.92 12.64
10 -9 -1 267.78 13.74
-10 9 -1 264.16 12.1
-10 9 -2 9.58 3.16
-9 -1 -2 11.38 4.14
9 1 -2 14.15 3.59
1 -10 -2 11.26 3.71
9 1 -2 11.44 4.26
-1 10 -2 17.78 3.13
-10 9 -2 13.2 3.09
1 -10 -2 11 3.85
10 -9 -2 14.16 4
-9 -1 -3 106.71 8.13
1 -10 -3 96.77 7.75
9 1 -3 119.39 7.43
10 -9 -3 124.79 6.36
10 -9 -3 114.89 7.16
-1 10 -3 112.66 7.3
-10 9 -3 112.97 6.46
-2 10 0 474.69 17.86
8 2 0 446.31 21.28
-10 8 0 408.94 17.25
2 -10 0 428.72 16.42
-8 -2 -1 149.71 11.5
8 2 -1 163.92 11.75
10 -8 -1 141.09 11.73
-2 10 1 156.93 9.38
8 2 -1 115.46 10.79
-2 10 -1 144.26 9.43
-10 8 1 144.16 9.28
-10 8 -1 157.25 9.91
2 -10 -1 143.57 9.64
-10 8 -1 147.72 9.5
-8 -2 -2 60.63 7.7
2 -10 -2 53.93 7.02
8 2 -2 61.37 7.55
10 -8 -2 58.72 8.02
-2 10 -2 56.76 5.09
-10 8 -2 62.92 5.87
2 -10 -2 67.46 6.85
-10 8 -2 53.75 5.95
-10 8 -3 25.74 3.96
-8 -2 -3 27.48 5.15
8 2 -3 32.46 4.47
2 -10 -3 25.48 3.86
10 -8 -3 31.89 4.39
10 -8 -3 33.1 4.49
-2 10 -3 32.09 4.44
7 3 0 193.94 11
-3 10 0 185.39 10.71
-10 7 0 177.75 10.79
3 -10 0 170.36 9.82
7 3 -1 136.09 11.11
7 3 1 143.56 9.18
7 3 -1 159.09 9.68
10 -7 -1 126.81 11.45
7 3 -1 137.77 10.86
-3 10 1 151.39 9.34
-3 10 -1 145.2 9.29
-10 7 1 158.78 9.86
-10 7 -1 146.19 9.7
3 -10 -1 148.78 9.93
-10 7 -1 138.51 9.66
-10 7 -2 28.68 5.15
-7 -3 -2 31.44 6.12
7 3 -2 26.97 5.6
-3 10 -2 19.89 3.31
10 -7 -2 26.26 6.19
-10 7 -2 32.17 4.48
3 -10 -2 24.32 4.76
-7 -3 -3 37.81 6.05
7 3 -3 39.41 5.61
3 -10 -3 46.25 5.23
10 -7 -3 34.33 4.75
10 -7 -3 37.19 4.72
-3 10 -3 51.93 5.66
-10 7 -3 44.25 5.24
-10 6 0 54.68 7.81
6 4 0 47.44 5.98
-4 10 0 46.95 5.61
10 -6 0 43.17 6.62
-4 10 0 44.99 6.37
4 -10 0 56.44 5.77
6 4 1 259.8 13.02
6 4 -1 309.07 13.94
10 -6 -1 282.01 17.78
-4 10 1 303.99 13.54
-4 10 -1 295.16 13.49
4 -10 -1 273.98 13.97
-10 6 -1 303.51 14.86
6 4 -2 75.31 8.41
-6 -4 -2 64.45 8.44
10 -6 -2 74.53 9.43
-4 10 -2 79.71 6.35
-10 6 -2 76.81 6.58
4 -10 -2 82.86 7.21
4 -10 -2 86.88 8.06
10 -6 -2 75.93 6.29
-10 6 -2 73.27 7.56
-6 -4 -3 134.27 10.86
-6 -4 -3 124.81 10.46
6 4 -3 129.42 10.19
10 -6 -3 135.37 11.13
4 -10 -3 140.85 8.7
4 -10 -3 135.63 8.99
10 -6 -3 119.45 8.17
-4 10 -3 153.51 9.81
-10 6 -3 135.11 9.15
-10 6 -4 11.69 1.97
10 -6 -4 18.13 2.58
6 4 -4 16.01 2.3
5 5 0 2074.64 52.15
10 -5 0 2153.54 59.37
-10 5 0 2044.56 57.87
-5 10 0 2181.96 51.76
-5 10 0 2115.44 55.59
-5 10 -1 13.95 3.34
-10 5 -1 2.69 2.68
10 -5 -1 12.09 4.61
5 5 1 2.22 2.57
5 5 -1 9.41 3.44
-5 10 1 8.7 2.95
-5 10 -1 11.64 3.28
-5 -5 -2 465.39 24.88
5 5 -2 489.68 22.64
5 5 2 454.65 16.51
5 5 -2 452.65 16.39
10 -5 -2 465.45 23.68
-5 10 -2 483.58 17.1
5 -10 -2 503.34 18.36
10 -5 -2 498.06 18.03
-5 10 -2 517.58 17.67
-10 5 -2 470.34 20.59
-10 5 -3 1.85 3.29
-5 -5 -3 1.65 3.57
-5 -5 -3 8.17 3.84
5 5 -3 2.83 3.22
10 -5 -3 2.35 4
5 -10 -3 2.73 2.86
5 -10 -3 -2.63 3.52
10 -5 -3 1.89 2.37
-5 10 -3 3.13 2.77
10 -5 -4 61.23 4.32
-10 5 -4 64.05 4.4
-10 4 0 40.17 6.57
4 6 0 36.06 5.58
10 -4 0 41.65 6.9
-6 10 0 33.78 5.08
4 6 1 187.21 10.69
4 6 -1 195.21 10.94
10 -4 -1 202.42 14.93
10 -4 1 203.26 13.66
-6 10 1 182.31 10.55
-6 10 -1 194.09 10.84
6 -10 -1 198.04 10.34
6 -10 -1 203.41 11.84
-6 10 -1 209.83 10.69
-10 4 -1 202.42 12.57
-10 4 -2 43.95 6.6
4 6 -2 56.5 7.57
-4 -6 -2 41.76 8.8
4 6 2 53.58 5.12
4 6 -2 47.29 4.92
-6 10 -2 52.92 5.36
10 -4 -2 56.98 8.28
6 -10 -2 51.51 5.61
10 -4 -2 53.97 5.49
-6 10 -2 58.54 5.72
-4 -6 -3 156.33 13.37
4 6 -3 169.6 11.76
10 -4 -3 150.11 11.6
6 -10 -3 177.78 9.51
6 -10 -3 191.71 10.78
10 -4 -3 159.41 9.27
4 6 -3 162.4 8.76
-6 10 -3 164.77 10.03
-6 10 -3 166.23 8.29
-10 4 -3 163.97 10.67
-10 4 -4 6.19 1.96
-4 -6 -4 9.3 2.56
3 7 0 341.15 15.21
10 -3 0 319.15 18.92
-7 10 0 328.37 14.91
-7 10 0 352.48 13.64
3 7 1 143.3 9.32
3 7 -1 133.63 8.97
10 -3 -1 140.55 12.6
10 -3 1 141.78 11.62
-7 10 1 150.42 9.3
-7 10 -1 141.29 9.21
7 -10 -1 143.99 8.4
7 -10 -1 144.36 10.13
-7 10 -1 154.36 9.29
-10 3 -1 148.57 10.73
-10 3 -2 38.49 6.15
3 7 -2 48.55 6.81
-3 -7 -2 40.2 8.18
3 7 2 44.93 4.38
3 7 -2 36.88 4.41
-7 10 -2 46.77 5.15
10 -3 -2 51.72 8.13
10 -3 2 43.53 5.89
7 -10 -2 43.54 5.11
7 -10 -2 53.45 6.61
10 -3 -2 52.67 5.54
-7 10 -2 53.79 5.54
-3 -7 -3 101.92 10.75
3 7 -3 108.84 8.81
10 -3 -3 105.09 9.39
7 -10 -3 96.53 7
10 -3 -3 100.39 7.18
3 7 -3 106.27 7.04
-7 10 -3 91.97 6.93
-7 10 -3 108.16 6.59
-10 3 -3 90.88 8.15
-10 3 -4 3.52 1.73
-3 -7 -4 4.38 1.85
7 -10 -4 1.73 1.26
2 8 0 114.92 8.69
10 -2 0 105.69 10.73
-8 10 0 106.43 8.08
-8 10 0 106.89 6.85
-10 2 -1 53.65 6.41
2 8 1 50.05 5.69
2 8 -1 54.17 5.9
10 -2 -1 58.66 8.65
10 -2 1 53.76 7.53
-8 10 1 51.02 5.36
-8 10 -1 58.54 6.18
8 -10 -1 49.67 5.85
-8 10 -1 51.78 5.45
-8 10 -2 1.79 2.76
-10 2 -2 6.83 3.72
2 8 -2 4.97 3.62
-2 -8 -2 -6.15 4.63
10 -2 -2 3.7 3.54
2 8 -2 0.92 1.84
-8 10 -2 1.81 2.52
10 -2 2 4.04 2.71
8 -10 -2 4.84 3.17
8 -10 -2 1.58 2.23
2 8 -2 0.19 1.12
-8 10 -3 3.81 2.22
-10 2 -3 7.23 3.36
2 8 -3 1.42 2.42
-2 -8 -3 5.64 4.05
10 -2 -3 2.85 2.6
8 -10 -3 5.94 2.77
2 8 -3 2.26 1.79
10 -2 -3 3.02 1.97
1 9 0 66.91 6.96
10 -1 0 69.95 9.11
-9 10 0 70.5 6.86
-10 1 -1 140.58 10.39
1 9 -1 164.36 11.3
1 9 1 153.9 9.62
1 9 -1 164.79 9.65
10 -1 -1 148.3 12.92
10 -1 1 178.23 12.94
-9 10 1 160.74 9.44
-9 10 -1 142.37 9.43
9 -10 -1 163.89 10.26
-9 10 -1 157.96 9.26
-10 1 -2 134.42 10.42
-1 -9 -2 156.52 12.99
1 9 -2 149.12 10.46
10 -1 -2 146.64 11.85
1 9 -2 160.16 8.26
10 -1 2 150.54 10.53
-9 10 -2 146.88 8.37
9 -10 -2 149.93 7.87
9 -10 -2 153.07 10.2
1 9 -2 146.97 9.24
-9 10 -2 150.23 8.7
-1 -9 -3 171.02 11.49
10 -1 -3 145.04 8.98
9 -10 -3 159.24 7.49
10 -1 -3 148.27 8.2
1 9 -3 169.96 8.42
-9 10 -3 172.09 7.77
-10 1 -3 140.4 9.11
0 10 0 311.02 14.07
10 0 0 293.82 17.76
-10 10 0 286.66 13.49
-10 0 -1 95.71 8.06
0 10 1 105.69 7.52
0 10 -1 111.6 7.63
10 0 -1 112.57 10.67
10 0 1 105.91 10.2
-10 10 1 103.24 7.28
-10 10 -1 97.61 7.61
10 -10 -1 108.79 8.18
-10 10 -1 97.8 6.74
-10 0 -2 122.12 9.43
0 -10 -2 147.8 11.34
10 0 -2 137.11 10.39
0 10 -2 150.55 7.53
10 0 2 170.96 11.24
-10 10 -2 128.41 7.54
10 -10 -2 163.72 10.16
0 10 -2 154.74 9.14
-10 10 -2 161.47 8.35
-10 0 -3 19.06 3.23
0 -10 -3 20.36 3.61
10 0 3 18.96 2.88
10 -10 -3 13.89 2.1
0 10 -3 20.25 2.72
10 0 -3 19.4 2.78
-10 10 -3 18.75 2.54
-1 11 0 3 2.59
10 1 0 8.65 4.26
-11 10 0 1.97 2.57
-11 10 -1 13.3 2.46
-10 -1 -1 6.6 2.74
1 -11 -1 9.67 3.42
-1 11 1 7.98 2.26
10 1 -1 12.67 4.56
-1 11 -1 9.78 3.04
-11 10 1 5.31 2.02
10 1 1 12.63 5.08
-11 10 -1 9.21 3.03
11 -10 -1 11.57 3.02
-11 10 -2 6.78 2.05
-10 -1 -2 6.85 2.96
1 -11 -2 3.55 2.58
10 1 -2 7.61 3.49
-1 11 -2 7.39 1.91
-11 10 -2 6.07 2.02
10 1 2 15.72 3.79
11 -10 -2 12.13 3.1
-1 11 -2 10.63 2.63
-10 -1 -3 18.18 2.68
-11 10 -3 28.34 2.34
9 2 0 6.46 2.21
-2 11 0 -0.23 2.69
9 2 0 -5.36 3.91
-11 9 0 2.75 2.87
11 -9 0 0.26 1.12
-11 9 -1 13.72 2.82
-9 -2 -1 17.59 4.51
9 2 -1 11.92 3.63
2 -11 -1 14.82 4.22
-2 11 1 17.43 3.3
-2 11 -1 18.13 3.72
9 2 -1 22.67 5.16
-11 9 1 14.77 3.16
-11 9 -1 17.44 3.9
2 -11 -1 13.39 3.23
-11 9 -2 3.27 1.86
-9 -2 -2 5.49 3.26
2 -11 -2 -1.37 2.45
9 2 -2 -0.3 1.84
-2 11 -2 5.69 1.89
-11 9 -2 0.9 2.03
2 -11 -2 6.17 2.66
11 -9 -2 4.78 2.45
-11 9 -3 18.28 2.46
-9 -2 -3 17.98 3.37
11 -9 -3 20.67 2.84
-2 11 -3 21.47 2.83
-3 11 0 172.51 10.08
8 3 0 159.8 12
-11 8 0 168.64 10.28
-11 8 -1 3.36 1.79
-8 -3 -1 0.93 3.62
8 3 -1 2.13 2.33
11 -8 -1 -0.11 2.89
-3 11 1 -0.53 2.03
-3 11 -1 2.97 2.32
8 3 -1 -1.46 2.73
-11 8 1 -0.65 2.29
-11 8 -1 0.99 2.76
3 -11 -1 0.94 2.09
-8 -3 -2 46.4 6.58
8 3 -2 52.41 6.41
11 -8 -2 48.9 6.51
-3 11 -2 46.88 4.43
-11 8 -2 53.07 5.09
3 -11 -2 58.07 6.02
-11 8 -2 45.71 5.06
-11 8 -3 4.84 1.98
-8 -3 -3 3.99 2.99
8 3 -3 11.31 2.6
3 -11 -3 6.98 2.24
11 -8 -3 6.07 2.19
-3 11 -3 5.41 2.13
7 4 0 182.41 10.87
-4 11 0 195.33 10.66
7 4 0 180.89 12.08
-11 7 0 183.03 10.8
7 4 -1 390.16 19.13
7 4 -1 422.3 16.27
11 -7 -1 413.41 20.83
-4 11 1 386.38 15.39
-4 11 -1 392.07 15.82
-11 7 1 394.34 15.87
-11 7 -1 382.16 16.11
4 -11 -1 408.71 16.39
-11 7 -1 345.54 14.94
-11 7 -2 12.55 3.69
-7 -4 -2 17.72 5.07
7 4 -2 17.44 4.53
-7 -4 -2 11.12 3.32
11 -7 -2 16.19 4.86
-4 11 -2 15.84 2.94
-11 7 -2 8.11 2.53
4 -11 -2 14.77 3.93
-7 -4 -3 29.08 4.84
7 4 -3 37.21 4.8
4 -11 -3 38.45 4.09
11 -7 -3 37.12 3.69
11 -7 -3 40.62 4.11
-4 11 -3 45.89 4.7
-11 7 -3 38.18 4.11
11 -6 0 -0.67 1.42
6 5 0 -3.8 2.83
-5 11 0 -5.37 2.66
6 5 -1 136.3 10.88
6 5 1 120.09 8.56
6 5 -1 139.98 9.04
11 -6 -1 112.3 11.15
-5 11 1 120.59 8.37
-5 11 -1 128.72 8.49
-11 6 1 119.35 8.42
5 -11 -1 119.36 8.72
-11 6 -1 107.42 8.2
-11 6 -2 5.01 2.98
6 5 -2 7.96 3.7
-6 -5 -2 10.86 4.3
11 -6 -2 9.47 4.63
-5 11 -2 5.51 2.39
-11 6 -2 11.9 3.22
5 -11 -2 8.52 3.7
-11 6 -3 6.02 2.37
-6 -5 -3 0.11 2.91
-6 -5 -3 3.73 2.33
6 5 -3 -1.06 2.14
5 -11 -3 -3.98 2.37
11 -6 -3 4.18 1.98
11 -6 -3 -4.9 2.32
-5 11 -3 1.39 2.03
5 6 0 55.31 6.19
-6 11 0 55.74 6.06
11 -5 0 52.3 7.56
5 6 -1 131.32 10.59
5 6 1 127.96 8.81
5 6 -1 123 8.55
11 -5 -1 143.28 12.51
11 -5 1 124.45 10.09
-6 11 1 128.77 8.43
-6 11 -1 131.79 8.57
6 -11 -1 127.42 8.93
-11 5 -1 118.15 8.56
-11 5 -2 11.41 3.5
5 6 -2 23.12 5.63
-5 -6 -2 20.72 5.69
11 -5 -2 29.94 6.06
5 6 -2 20.62 3.35
-6 11 -2 17.41 3.35
-11 5 -2 23.94 3.91
6 -11 -2 25.2 4.61
-11 5 -3 3.47 2.13
-5 -6 -3 4.99 3.18
-5 -6 -3 2.07 2.69
5 6 -3 5.95 2.98
11 -5 -3 2.54 2.75
6 -11 -3 5.36 2.65
11 -5 -3 -2.42 2.73
-6 11 -3 3.6 2.31
4 7 0 23.98 4.31
11 -4 0 27.68 6.53
-7 11 0 25.86 4.26
4 7 -1 184.39 12.67
4 7 1 190.49 10.65
4 7 -1 175.56 9.95
11 -4 -1 205.06 14.95
11 -4 1 185.89 12.79
-7 11 1 177.74 9.89
-7 11 -1 178.83 10.27
-7 11 -1 203.38 10.2
-11 4 -1 160.39 10.17
-7 11 -2 4.94 2.43
-11 4 -2 4.01 2.71
4 7 -2 4.12 3.24
-4 -7 -2 7.64 4.31
11 -4 -2 7.92 5.02
4 7 2 3.29 1.66
4 7 -2 1.55 1.46
-7 11 -2 3.88 2.09
7 -11 -2 2.68 2.32
-4 -7 -3 29.36 4.79
4 7 -3 41.06 4.83
-4 -7 -3 32.98 5.79
11 -4 -3 39.7 5.4
7 -11 -3 32.93 3.71
7 -11 -3 37.1 4.15
11 -4 -3 43.46 3.77
-7 11 -3 40.73 3.94
-11 4 -3 35.99 4.29
3 8 0 144.55 9.7
11 -3 0 164.62 13.54
-8 11 0 160.07 9.51
-8 11 -1 3.28 2.26
3 8 -1 0.79 3.05
3 8 1 1.05 2.31
3 8 -1 3.09 2.61
11 -3 -1 -4.23 3.78
11 -3 1 3.69 3.39
-8 11 1 2.91 2.32
-8 11 -1 6.21 2.83
8 -11 -1 5.97 2.72
3 8 -2 47.93 6.26
-3 -8 -2 51 7.82
3 8 -2 38.74 3.95
-8 11 -2 44.01 4.42
11 -3 -2 46.93 7.42
11 -3 2 45.58 5.5
8 -11 -2 41.23 4.26
-8 11 -2 49.94 4.81
-11 3 -2 45.21 5.65
-8 11 -3 1.25 1.52
-11 3 -3 1.17 1.83
-3 -8 -3 -0.79 2.39
-3 -8 -3 -0.45 2.45
3 8 -3 1.87 2.32
11 -3 -3 -0.85 2.46
8 -11 -3 0.18 1.75
8 -11 -3 -3.13 1.83
11 -3 -3 1.96 1.28
2 9 0 1.55 2.47
11 -2 0 0.56 3.83
-9 11 0 1.62 2.56
-9 11 -1 5.9 2.32
2 9 -1 9.3 3.59
2 9 1 8.34 3.07
2 9 -1 11.59 3.03
11 -2 -1 14.3 5.62
11 -2 1 12.1 4.15
-9 11 1 5.18 2.3
-9 11 -1 5.43 2.8
9 -11 -1 7.11 2.73
-9 11 -2 18.51 2.99
-11 2 -2 22.58 4.09
2 9 -2 21.04 3.96
-2 -9 -2 20.12 5.38
11 -2 -2 26.1 5.44
2 9 -2 21.02 2.82
-9 11 -2 18.44 3
11 -2 2 21.2 4.5
9 -11 -2 24.78 4.13
9 -11 -2 16.9 2.66
-2 -9 -3 30.19 4.62
11 -2 -3 23.65 3.39
9 -11 -3 21.85 2.46
9 -11 -3 35.72 3.56
-9 11 -3 31.17 2.85
-11 2 -3 24.37 3.4
1 10 0 10.5 3.31
11 -1 0 8.15 4.66
-10 11 0 8.49 3.17
-10 11 -1 8.95 2.55
1 10 -1 6.59 3.15
1 10 1 8.46 2.61
11 -1 -1 5.39 4.26
1 10 -1 6.25 2.69
11 -1 1 7.87 3.92
-10 11 1 6.52 2.28
-10 11 -1 6.5 2.59
10 -11 -1 7.64 2.42
-10 11 -2 19.43 2.73
-11 1 -2 16.85 3.51
-1 -10 -2 13.3 4.2
11 -1 -2 23.22 4.52
1 10 -2 17.26 2.45
-10 11 -2 17.38 2.67
11 -1 2 17.84 3.71
10 -11 -2 16.25 3.09
-10 11 -3 14.97 1.81
0 11 0 5.44 2.37
11 0 0 4.84 3.68
-11 11 0 1.62 2.14
-11 11 -1 8.79 1.67
0 -11 -1 4.99 2.83
11 0 -1 8.45 3.76
0 11 1 6.29 2.19
0 11 -1 6.68 2.3
11 0 1 5.44 3.26
-11 11 1 6.66 2.12
-11 11 -1 5.84 2.39
11 -11 -1 5.76 2.12
-11 0 -2 25.91 3.49
0 -11 -2 27.42 4.27
11 0 2 33.13 4.31
-11 11 -2 26.64 2.72
11 0 -2 34.48 4.3
11 -11 -2 34.95 3.65
-11 11 -2 34.6 3.04
-1 12 0 195.21 8.57
11 1 0 181.46 11.06
-12 11 0 164.87 7.96
11 1 -1 79.97 6.72
-1 12 1 84.41 4.97
-1 12 -1 83.54 5.17
11 1 1 85.43 7.21
-12 11 1 74.88 4.5
-12 11 -1 72.51 4.89
12 -11 -1 81.38 5.02
-2 12 0 5.42 2.27
10 2 0 2.89 2.98
-12 10 0 4.81 2.39
10 2 -1 46.75 5.77
-2 12 1 47.11 4.22
-2 12 -1 52.38 4.53
10 2 1 47.63 6.08
-12 10 1 49.18 4.04
-12 10 -1 52.95 4.72
12 -10 -1 40.22 4.23
-10 -2 -2 17.77 3.24
10 2 2 24.27 3.64
12 -10 -2 25.61 3.24
-2 12 -2 22.77 2.83
-12 10 -2 20.48 2.21
9 3 0 26.6 4.26
-3 12 0 37.22 4.43
-12 9 0 32.54 4.4
9 3 0 38.89 5.88
-9 -3 -1 58.13 6.16
9 3 -1 72.95 7.02
9 3 -1 72.49 6.86
-3 12 1 69.89 5.36
-3 12 -1 73.85 5.64
9 3 1 84.82 7.81
-12 9 1 69.95 5.32
-12 9 -1 71.51 5.78
3 -12 -1 64.8 5.22
12 -9 -1 70.99 6.03
-12 9 -2 16.31 2.35
-9 -3 -2 18.17 3.84
9 3 -2 22.76 3.54
-3 12 -2 25.26 2.73
-12 9 -2 17.34 2.53
9 3 2 29.75 4.34
3 -12 -2 24.44 3.39
12 -9 -2 24.15 3.31
-3 12 -2 26.35 3.44
-4 12 0 8.32 2.86
8 4 0 5.9 3.53
-12 8 0 6.37 2.89
-8 -4 -1 96.84 8.65
8 4 -1 122.73 9.54
12 -8 -1 119.47 9.31
-4 12 1 130.11 7.51
-4 12 -1 135.65 7.94
-12 8 1 106.63 7.13
-12 8 -1 122.16 7.8
4 -12 -1 110.18 7.08
-8 -4 -2 81.53 7.57
8 4 -2 94.37 7.56
-4 12 -2 76.88 4.95
-12 8 -2 81.1 5.21
4 -12 -2 86.98 6.08
12 -8 -2 90.62 6.78
-12 8 -2 79.31 5.35
7 5 0 25.48 4.24
-5 12 0 23.4 4.12
7 5 0 26.29 4.82
-12 7 0 22.86 4.3
-7 -5 -1 152.3 11.22
7 5 -1 177.02 11.91
12 -7 -1 180.08 12.31
-5 12 1 180.45 9.13
-5 12 -1 176.53 9.32
-12 7 1 148.77 8.72
-12 7 -1 170.47 9.61
5 -12 -1 171.57 9.12
-7 -5 -2 72.6 7.49
-7 -5 -2 67.48 6.62
7 5 -2 79.15 7.48
12 -7 -2 82.03 7.79
-5 12 -2 85.7 5.26
-12 7 -2 75.09 5.27
5 -12 -2 76.23 6.08
-12 7 -2 73.05 5.41
-7 -5 -3 12.09 2.65
7 5 -3 21.04 2.95
5 -12 -3 21.57 2.52
-12 7 -3 18.53 2.22
12 -6 0 22.8 4.63
6 6 0 21.29 4.22
-6 12 0 24.6 4.12
6 6 -1 1.27 2.88
12 -6 -1 -5.74 3.73
6 6 1 1.15 2.48
6 6 -1 0.53 2.1
-6 12 1 -3.4 2.21
-6 12 -1 -2.29 2.72
-12 6 1 1.34 2.1
-12 6 -1 -1.77 2.88
6 -12 -1 3.69 2.31
-12 6 -2 3.6 2.12
6 6 -2 1.39 2.96
-6 -6 -2 5.76 2.96
12 -6 -2 -0.58 2.19
-6 12 -2 7.75 2.17
-12 6 -2 1.64 2.04
6 -12 -2 3.11 2.51
-12 6 -3 5.89 1.52
-6 -6 -3 5.55 2.29
6 6 -3 8.19 2.24
6 -12 -3 6.89 1.83
5 7 0 34.59 4.84
-7 12 0 33.51 4.55
12 -5 0 42.31 6.59
5 7 -1 92.81 8.71
5 7 1 85.44 6.87
5 7 -1 84.2 6.57
12 -5 -1 94.99 9.55
12 -5 1 80.99 7.2
-7 12 1 78.39 5.99
-7 12 -1 85.81 6.47
7 -12 -1 70.81 5.95
-5 -7 -2 95.23 9
5 7 -2 107.71 8.51
12 -5 -2 113.03 9.54
-7 12 -2 105.64 6.03
-12 5 -2 101.08 6.05
7 -12 -2 112.43 7.29
-12 5 -2 91.27 6.5
-5 -7 -3 28.06 3.72
5 7 -3 32.73 3.64
7 -12 -3 40.3 3.25
-12 5 -3 28.54 2.83
4 8 0 -1.59 2.56
12 -4 0 1.42 3.47
-8 12 0 1.18 2.22
4 8 -1 53.75 6.79
4 8 1 59.03 5.53
4 8 -1 52.54 5.14
12 -4 -1 59.64 7.9
12 -4 1 55.2 6.61
-8 12 1 49.26 4.8
-8 12 -1 50.41 5.07
8 -12 -1 51.5 4.96
-4 -8 -2 69.33 7.69
4 8 -2 74.29 6.75
12 -4 -2 72.52 7.56
-8 12 -2 62.48 4.52
-12 4 -2 63.5 4.6
8 -12 -2 72.27 5.86
-12 4 -2 63.42 5.17
3 9 0 42.2 5.03
-9 12 0 41.7 4.55
12 -3 0 36.72 6.26
3 9 -1 208.39 11.67
3 9 1 150.75 8.42
3 9 -1 201.57 9.33
12 -3 -1 202.76 13.28
12 -3 1 187.06 11.73
-9 12 1 177.33 8.47
-9 12 -1 172.24 8.92
-3 -9 -2 115.31 9.32
3 9 -2 119.64 7.64
12 -3 -2 127.83 9.2
-9 12 -2 94.63 5.25
-12 3 -2 103.77 5.45
9 -12 -2 116.81 6.72
-12 3 -2 84.77 5.74
2 10 0 4.14 2.54
2 10 0 -1.13 2.05
12 -2 0 4.13 3.4
-10 12 0 2.59 2.16
2 10 -1 56.33 5.56
-2 -10 -1 67.21 7.51
2 10 1 51.83 4.48
12 -2 -1 57.12 6.99
2 10 -1 57.69 4.7
12 -2 1 53.42 6.33
-10 12 1 49.77 3.99
-10 12 -1 52 4.57
-2 -10 -2 7.8 2.88
12 -2 -2 6.99 2.84
1 11 0 139.77 7.29
12 -1 0 138.22 9.94
-11 12 0 121.12 6.68
-1 -11 -1 12.86 3.62
12 -1 -1 19.35 4.23
1 11 1 17.77 2.59
1 11 -1 16.28 2.51
12 -1 1 23.56 4.08
-11 12 1 17.84 2.27
-11 12 -1 18.08 2.78
0 12 0 141.29 6.41
12 0 0 142.83 8.73
-12 12 0 134.86 6.19
0 12 -1 26.18 2.5
-12 12 -1 29.38 2.61
12 0 1 23.23 3.65
-2 13 0 35.86 3.01
11 2 0 38.6 4.21
-13 11 0 37.83 3.07
-3 13 0 -1.06 1.43
10 3 0 3.39 1.73
-13 10 0 0.27 1.36
-3 13 1 2.01 1.21
-3 13 -1 1.08 1.23
10 3 1 1.95 1.97
-13 10 -1 0.54 1.38
13 -10 -1 -0.05 0.87
9 4 0 225.54 10.53
-4 13 0 224.46 9.24
9 4 0 196.09 10.35
-13 9 0 216.73 9.39
9 4 -1 38.31 4.22
9 4 1 33.44 3.55
-4 13 1 33.27 3.14
-4 13 -1 36.39 3.47
9 4 1 37.47 4.69
-13 9 1 30.53 3.07
-13 9 -1 31.22 3.44
13 -9 -1 33.48 3.63
13 -9 -2 7.27 1.68
8 5 0 323.91 14.01
-5 13 0 305.39 11.59
-13 8 0 292.25 11.83
-8 -5 -1 32.37 4.14
8 5 -1 49.8 5.49
-5 13 1 40.45 3.61
-5 13 -1 47.15 3.97
8 5 1 43.41 4.84
13 -8 -1 43.14 4.63
-13 8 1 37.49 3.62
-13 8 -1 41.73 4.16
5 -13 -1 38.43 3.2
8 5 -2 79.95 5.4
8 5 2 67.16 5.11
5 -13 -2 66.35 4.07
13 -8 -2 67.27 4.59
-5 13 -2 67.36 4.75
7 6 0 1.3 2.35
-6 13 0 0.81 2.32
-13 7 0 0.29 2.22
-7 -6 -1 23.21 3.64
7 6 -1 25.55 4.34
-7 -6 -1 27.25 4.18
-6 13 1 25.89 3.01
-6 13 -1 28.38 3.49
13 -7 -1 13.11 3.36
-13 7 -1 25.48 3.51
7 6 1 23.03 3.74
-13 7 1 20.64 2.92
6 -13 -1 21.33 2.64
-7 -6 -2 8.32 2.38
7 6 -2 9.55 2.49
6 -13 -2 9.93 1.94
13 -7 -2 12.48 2.44
13 -6 0 3.61 2.59
6 7 0 3.4 2.22
-7 13 0 1.75 2.17
-13 6 0 -0.43 2.27
6 7 -1 25.26 4.05
-6 -7 -1 19.45 3.92
13 -6 -1 19.58 4.03
-7 13 1 17.86 2.55
-7 13 -1 19.78 2.98
-13 6 1 20.96 2.97
-13 6 -1 21.26 3.39
7 -13 -1 13.95 2.24
-6 -7 -2 14.25 3.07
-6 -7 -2 6.77 2.09
6 7 -2 10.73 2.66
13 -6 -2 7.99 2.34
7 -13 -2 10.33 1.9
5 8 0 222.64 10.1
13 -5 0 216.16 12.1
-8 13 0 207.58 9.19
-13 5 0 216.32 9.85
-5 -8 -1 55.25 6.56
5 8 -1 69.62 6.42
5 8 1 57.38 4.56
5 8 -1 56.7 4.44
13 -5 -1 59.16 6.53
-8 13 1 49.98 3.89
-8 13 -1 59.89 4.54
-13 5 1 53.96 4.32
-13 5 -1 61.03 4.85
8 -13 -1 54.37 3.96
-5 -8 -2 36.25 4.25
5 8 -2 50.62 4.54
-5 -8 -2 36.27 4.25
13 -5 -2 48.16 4.79
8 -13 -2 48 3.46
4 9 0 212.86 10.84
4 9 0 209.14 9.27
13 -4 0 198.79 11.46
-9 13 0 196.97 8.57
4 9 -1 12.31 3.02
-4 -9 -1 10.35 3.44
13 -4 -1 10.32 3.36
13 -4 1 11.75 2.66
4 9 1 10.95 2.14
4 9 -1 8.43 2.01
-9 13 1 6.89 1.54
-9 13 -1 10.64 2.2
-13 4 1 7.27 1.79
-4 -9 -2 1.68 1.89
13 -4 -2 1.57 1.88
3 10 0 4.13 2.17
13 -3 0 5.48 2.82
3 10 0 3.21 1.77
-10 13 0 5.01 1.53
-3 -10 -1 17.54 3.94
3 10 1 20.29 2.35
3 10 -1 19.95 2.42
-10 13 -1 19.89 2.5
13 -3 -1 20.38 3.68
13 -3 1 11.66 2.68
-13 3 1 19.91 2.16
13 -2 0 -0.49 1.69
2 11 0 2.94 1.25
-11 13 0 0.04 0.95
8 6 0 33.33 3.47
-6 14 0 29.11 2.6
-14 8 0 29.65 2.75
7 7 0 21.33 2.95
-7 14 0 19.43 2.18
-14 7 0 16.15 2.29
-8 14 0 1.66 0.97
-14 6 0 0.28 1.19

_iucr_refine_instructions_details 
;
TITL svh21023_a.res in P6(3)
    svh21023.res
    created by SHELXL-2018/3 at 09:51:29 on 31-Jan-2023
REM Old TITL svh21023_a.res in P6(3)
REM SHELXT solution in P6(3): R1 0.137, Rweak 0.014, Alpha 0.002
REM <I/s> 0.666 for 3 systematic absences, Orientation as input
REM Flack x = 0.471 ( 0.154 ) from 136 Parsons' quotients
REM Formula found by SHELXT: C3 F O
CELL 1.54184 11.4469 11.4469 4.7028 90 90 120
ZERR 2 0.0004 0.0004 0.0002 0 0 0
LATT -1
SYMM -Y,+X-Y,+Z
SYMM +Y-X,-X,+Z
SYMM -X,-Y,0.5+Z
SYMM +Y,-X+Y,0.5+Z
SYMM -Y+X,+X,0.5+Z
SFAC C H F O
UNIT 18 30 6 6

L.S. 10 0 0
PLAN  5
CONF
BOND
list 4
fmap 2 53
MORE -1
BOND $H
ACTA
REM <olex2.extras>
REM <HklSrc "%.\\SVH21023.hkl">
REM </olex2.extras>

WGHT    0.036300    0.093400
FVAR       1.63860
F001  3    0.419026    0.586066    0.293661    11.00000    0.03315    0.03436 =
         0.02204   -0.00463   -0.00033    0.01721
O002  4    0.613539    0.805560    0.578320    11.00000    0.02517    0.03052 =
         0.03968   -0.00689    0.00134    0.01161
C003  1    0.479764    0.742549    0.682351    11.00000    0.02385    0.02918 =
         0.02250   -0.00277   -0.00086    0.01247
AFIX  13
H003  2    0.483966    0.744666    0.890549    11.00000   -1.20000
AFIX   0
C004  1    0.410732    0.595413    0.589440    11.00000    0.02943    0.02830 =
         0.01898   -0.00125   -0.00253    0.01647
AFIX  13
H004  2    0.456965    0.552571    0.679728    11.00000   -1.20000
AFIX   0
C005  1    0.700084    0.931802    0.708096    11.00000    0.02852    0.03167 =
         0.06338   -0.00845   -0.00422    0.01120
AFIX 137
H00A  2    0.678561    0.997771    0.639321    11.00000   -1.50000
H00B  2    0.792094    0.959670    0.662232    11.00000   -1.50000
H00C  2    0.688190    0.923434    0.910599    11.00000   -1.50000
AFIX   0
HKLF 4


REM  svh21023_a.res in P6(3)
REM wR2 = 0.0726, GooF = S = 1.105, Restrained GooF = 1.103 for all data
REM R1 = 0.0270 for 509 Fo > 4sig(Fo) and 0.0306 for all 548 data
REM 47 parameters refined using 1 restraints

END  
     
WGHT      0.0364      0.0933 

REM Highest difference peak  0.173,  deepest hole -0.138,  1-sigma level  0.034
Q1    1   0.4525  0.6692  0.6370  11.00000  0.05    0.17
Q2    1   0.4395  0.7777  0.6509  11.00000  0.05    0.17
Q3    1   0.3333  0.6667  0.9623  10.33333  0.05    0.14
Q4    1   0.4122  0.5950 -0.0027  11.00000  0.05    0.13
Q5    1   0.5306  0.7719  0.6178  11.00000  0.05    0.13

  REM The information below was added by Olex2.
  REM
  REM R1 = 0.0270 for 509 Fo > 4sig(Fo) and 0.0306 for all 3337 data
  REM 47 parameters refined using n/a restraints
  REM Highest difference peak 0.17, deepest hole -0.14
  REM Mean Shift 0, Max Shift 0.000.

  REM +++ Tabular Listing of Refinement Information +++
  REM R1_all = 0.0306
  REM R1_gt = 0.0270
  REM wR_ref = 0.0726
  REM GOOF = 1.105
  REM Shift_max = 0.000
  REM Shift_mean = 0
  REM Reflections_all = 3337
  REM Reflections_gt = 509
  REM Parameters = 47
  REM Hole = -0.14
  REM Peak = 0.17
  REM Flack = 0.38(18)

  
;
_olex2_submission_special_instructions 'No special instructions were received'
_oxdiff_exptl_absorpt_empirical_details 
;
Empirical correction (ABSPACK) includes:
- Absorption correction using spherical harmonics
- Frame scaling
;
_oxdiff_exptl_absorpt_empirical_full_max 2.152
_oxdiff_exptl_absorpt_empirical_full_min 0.585
####################################################################### 
# 
# This file contains crystal structure data downloaded from the 
# Cambridge Structural Database (CSD) hosted by the Cambridge 
# Crystallographic Data Centre (CCDC).
# 
# Full information about CCDC data access policies and citation 
# guidelines are available at http://www.ccdc.cam.ac.uk/access/V1 
# 
# Audit and citation data items may have been added by the CCDC. 
# Please retain this information to preserve the provenance of 
# this file and to allow appropriate attribution of the data. 
# 
#######################################################################

data_svh21049
_database_code_depnum_ccdc_archive 'CCDC 2306050'
_audit_update_record             
;
2023-11-06 deposited with the CCDC.	2023-12-08 downloaded from the CCDC.
;
_audit_creation_date             2023-11-06
_audit_creation_method           
;
Olex2 1.3
(compiled 2020.11.12 svn.r5f609507 for OlexSys, GUI svn.r6408)
;
_shelx_SHELXL_version_number     2018/3
loop_
_audit_author_email
shyamkumar.vadakket-haridas@uni-ulm.de
_publ_section_exptl              
;
Any special experimental details
;
_chemical_name_common            ?
_chemical_name_systematic        ?
_chemical_formula_moiety         'C6 H11 F3 O4'
_chemical_formula_sum            'C6 H11 F3 O4'
_chemical_formula_weight         204.15
_chemical_melting_point          ?
_chemical_oxdiff_formula         'C6 H9 O3 F3'
_chemical_oxdiff_usercomment     SVH-120-MeOH/Acetone
loop_
_atom_type_symbol
_atom_type_description
_atom_type_scat_dispersion_real
_atom_type_scat_dispersion_imag
_atom_type_scat_source
C C 0.0181 0.0091 'International Tables Vol C Tables 4.2.6.8 and 6.1.1.4'
H H 0.0000 0.0000 'International Tables Vol C Tables 4.2.6.8 and 6.1.1.4'
F F 0.0727 0.0534 'International Tables Vol C Tables 4.2.6.8 and 6.1.1.4'
O O 0.0492 0.0322 'International Tables Vol C Tables 4.2.6.8 and 6.1.1.4'

_shelx_space_group_comment       
;
The symmetry employed for this shelxl refinement is uniquely defined
by the following loop, which should always be used as a source of
symmetry information in preference to the above space-group names.
They are only intended as comments.
;
_space_group_crystal_system      orthorhombic
_space_group_IT_number           62
_space_group_name_H-M_alt        'P n m a'
_space_group_name_Hall           '-P 2ac 2n'
loop_
_space_group_symop_operation_xyz
'x, y, z'
'-x+1/2, -y, z+1/2'
'-x, y+1/2, -z'
'x+1/2, -y+1/2, -z+1/2'
'-x, -y, -z'
'x-1/2, y, -z-1/2'
'x, -y-1/2, z'
'-x-1/2, y-1/2, z-1/2'

_cell_length_a                   17.1696(5)
_cell_length_b                   9.4705(3)
_cell_length_c                   4.82980(10)
_cell_angle_alpha                90
_cell_angle_beta                 90
_cell_angle_gamma                90
_cell_volume                     785.35(4)
_cell_formula_units_Z            4
_cell_measurement_reflns_used    2596
_cell_measurement_temperature    149.95(10)
_cell_measurement_theta_max      72.7800
_cell_measurement_theta_min      5.1490
_shelx_estimated_absorpt_T_max   0.865
_shelx_estimated_absorpt_T_min   0.480
_exptl_absorpt_coefficient_mu    1.659
_exptl_absorpt_correction_T_max  1.000
_exptl_absorpt_correction_T_min  0.611
_exptl_absorpt_correction_type   psi-scan
_exptl_absorpt_process_details   
;
CrysAlisPro 1.171.40.82a (Rigaku Oxford Diffraction, 2020)
Numerical absorption correction based on gaussian integration over
a multifaceted crystal model
Empirical absorption correction using spherical harmonics,
implemented in SCALE3 ABSPACK scaling algorithm.
;
_exptl_absorpt_special_details   ?
_exptl_crystal_colour            colourless
_exptl_crystal_colour_primary    colourless
_exptl_crystal_density_diffrn    1.727
_exptl_crystal_density_meas      ?
_exptl_crystal_density_method    ?
_exptl_crystal_description       needle
_exptl_crystal_F_000             424
loop_
_exptl_crystal_face_index_h
_exptl_crystal_face_index_k
_exptl_crystal_face_index_l
_exptl_crystal_face_perp_dist
-7 -5 0 0.0529
7 5 0 0.0752
3 -1 3 0.2445
-3 1 -3 0.2425
-8 4 0 0.0592
7 -5 0 0.0281
0 1 3 0.2478
-5 2 -3 0.2026
-10 -3 0 0.0521
-7 4 1 0.1283
-9 4 0 0.0526
-1 -2 -3 0.2369
7 4 -1 0.1338

_exptl_crystal_preparation       'Recrystallized from Acetone'
_exptl_crystal_recrystallization_method 'Recrystallized from Acetone'
_exptl_crystal_size_max          0.519
_exptl_crystal_size_mid          0.141
_exptl_crystal_size_min          0.09
loop_
_exptl_oxdiff_crystal_face_indexfrac_h
_exptl_oxdiff_crystal_face_indexfrac_k
_exptl_oxdiff_crystal_face_indexfrac_l
_exptl_oxdiff_crystal_face_x
_exptl_oxdiff_crystal_face_y
_exptl_oxdiff_crystal_face_z
-6.6267 -4.9138 0.2863 -0.2659 -0.0464 0.9629
6.8581 4.8482 -0.0297 0.1845 0.0311 -0.9823
2.8828 -0.6505 3.0092 -0.9510 -0.1784 -0.2525
-2.6634 0.8101 -3.0152 0.9586 0.1797 0.2208
-7.6457 4.4699 -0.0607 0.4760 -0.8746 -0.0922
7.3712 -4.6090 0.0420 -0.4741 0.8714 0.1260
-0.1830 1.1496 3.0788 -0.7861 -0.5429 -0.2955
-4.7053 2.1768 -2.6150 0.9801 -0.1272 0.1526
-9.9167 -2.8077 -0.0171 0.0290 -0.3997 0.9162
-6.9108 4.1805 1.2260 0.0792 -0.9823 -0.1699
-8.9574 3.6400 0.1741 0.3827 -0.9211 0.0715
-1.4046 -2.0234 -2.9332 0.7208 0.4948 0.4853
7.4418 3.9950 -1.1419 0.4284 0.2987 -0.8528

_exptl_transmission_factor_max   ?
_exptl_transmission_factor_min   ?
_diffrn_reflns_av_R_equivalents  0.0396
_diffrn_reflns_av_unetI/netI     0.0212
_diffrn_reflns_Laue_measured_fraction_full 1.000
_diffrn_reflns_Laue_measured_fraction_max 0.993
_diffrn_reflns_limit_h_max       14
_diffrn_reflns_limit_h_min       -20
_diffrn_reflns_limit_k_max       10
_diffrn_reflns_limit_k_min       -11
_diffrn_reflns_limit_l_max       5
_diffrn_reflns_limit_l_min       -5
_diffrn_reflns_number            4748
_diffrn_reflns_point_group_measured_fraction_full 1.000
_diffrn_reflns_point_group_measured_fraction_max 0.993
_diffrn_reflns_theta_full        67.684
_diffrn_reflns_theta_max         73.044
_diffrn_reflns_theta_min         5.152
_diffrn_ambient_environment      N~2~
_diffrn_ambient_temperature      149.95(10)
_diffrn_detector                 'CCD plate'
_diffrn_detector_area_resol_mean 10.3385
_diffrn_detector_type            Atlas
_diffrn_measured_fraction_theta_full 1.000
_diffrn_measured_fraction_theta_max 0.993
_diffrn_measurement_details      
;
List of Runs (angles in degrees, time in seconds):

  # Type    Start    End  Width  t~exp~   \w     \q     \k     \f   Frames
#--------------------------------------------------------------------------
  1  \w    -68.00  31.00   1.00    1.00    --  -43.06  38.00 120.00   99
  2  \w   -115.00 -28.00   1.00    1.00    --  -43.06 -57.00 -30.00   87
  3  \w    -58.00  -6.00   1.00    1.00    --  -43.06 125.00-180.00   52
  4  \w     29.00  96.00   1.00    1.00    --   43.06-125.00-120.00   67
  5  \w     35.00 105.00   1.00    1.00    --  104.94 -95.00  60.00   70
  6  \w     23.00 105.00   1.00    1.00    --  104.94 -95.00 -30.00   82
  7  \w    113.00 177.00   1.00    1.00    --  104.94  77.00 120.00   64
  8  \w     78.00 136.00   1.00    1.00    --  104.94  30.00  60.00   58
  9  \w     88.00 114.00   1.00    1.00    --  104.94 -30.00  60.00   26
 10  \w     42.00 110.00   1.00    1.00    --  104.94-125.00-120.00   68
 11  \w     44.00  77.00   1.00    1.00    --  104.94 -30.00  60.00   33
 12  \w     63.00 135.00   1.00    1.00    --  104.94 -66.00  40.00   72
 13  \w    102.00 165.00   1.00    1.00    --  104.94 125.00  30.00   63
 14  \w    121.00 172.00   1.00    1.00    --  104.94  30.00   0.00   51
 15  \w     83.00 108.00   1.00    1.00    --  104.94-104.00-107.18   25
 16  \w     86.00 161.00   1.00    1.00    --  104.94  45.00  90.00   75
 17  \w     26.00  62.00   1.00    1.00    --  104.94-104.00-107.18   36
;
_diffrn_measurement_device       'four-circle diffractometer'
_diffrn_measurement_device_type  'SuperNova, Dual, Cu at home/near, Atlas'
_diffrn_measurement_method       '\w scans'
_diffrn_orient_matrix_type       
'CrysAlisPro convention (1999,Acta A55,543-557)'
_diffrn_orient_matrix_UB_11      -0.0212287000
_diffrn_orient_matrix_UB_12      0.0663548000
_diffrn_orient_matrix_UB_13      -0.2813539000
_diffrn_orient_matrix_UB_21      0.0650017000
_diffrn_orient_matrix_UB_22      -0.0863854000
_diffrn_orient_matrix_UB_23      -0.1402292000
_diffrn_orient_matrix_UB_31      -0.0581069000
_diffrn_orient_matrix_UB_32      -0.1207561000
_diffrn_orient_matrix_UB_33      -0.0543410000
_diffrn_radiation_monochromator  mirror
_diffrn_radiation_probe          x-ray
_diffrn_radiation_type           'Cu K\a'
_diffrn_radiation_wavelength     1.54184
_diffrn_source                   'micro-focus sealed X-ray tube'
_diffrn_source_type              'SuperNova (Cu) X-ray Source'
_reflns_Friedel_coverage         0.000
_reflns_Friedel_fraction_full    .
_reflns_Friedel_fraction_max     .
_reflns_number_gt                763
_reflns_number_total             821
_reflns_odcompleteness_completeness 99.89
_reflns_odcompleteness_iscentric 1
_reflns_odcompleteness_theta     66.97
_reflns_special_details          
;
 Reflections were merged by SHELXL according to the crystal
 class for the calculation of statistics and refinement.
 
 _reflns_Friedel_fraction is defined as the number of unique
 Friedel pairs measured divided by the number that would be
 possible theoretically, ignoring centric projections and
 systematic absences.
;
_reflns_threshold_expression     'I > 2\s(I)'
_computing_cell_refinement       'CrysAlisPro 1.171.40.82a (Rigaku OD, 2020)'
_computing_data_collection       'CrysAlisPro 1.171.40.82a (Rigaku OD, 2020)'
_computing_data_reduction        'CrysAlisPro 1.171.40.82a (Rigaku OD, 2020)'
_computing_molecular_graphics    'Olex2 1.3 (Dolomanov et al., 2009)'
_computing_publication_material  'Olex2 1.3 (Dolomanov et al., 2009)'
_computing_structure_refinement  'SHELXL 2018/3 (Sheldrick, 2015)'
_computing_structure_solution    'SHELXT 2018/2 (Sheldrick, 2018)'
_refine_diff_density_max         0.360
_refine_diff_density_min         -0.385
_refine_diff_density_rms         0.060
_refine_ls_extinction_coef       .
_refine_ls_extinction_method     none
_refine_ls_goodness_of_fit_ref   1.110
_refine_ls_hydrogen_treatment    constr
_refine_ls_matrix_type           full
_refine_ls_number_parameters     72
_refine_ls_number_reflns         821
_refine_ls_number_restraints     0
_refine_ls_R_factor_all          0.0383
_refine_ls_R_factor_gt           0.0357
_refine_ls_restrained_S_all      1.110
_refine_ls_shift/su_max          0.000
_refine_ls_shift/su_mean         0.000
_refine_ls_structure_factor_coef Fsqd
_refine_ls_weighting_details     
'w=1/[\s^2^(Fo^2^)+(0.0482P)^2^+0.5166P] where P=(Fo^2^+2Fc^2^)/3'
_refine_ls_weighting_scheme      calc
_refine_ls_wR_factor_gt          0.0947
_refine_ls_wR_factor_ref         0.0982
_refine_special_details          ?
_olex2_refinement_description    
;
1. Others
 Fixed Sof: H00B(0.5) H004(0.5)
2.a Free rotating group:
 O003(H00A,H00B)
2.b Ternary CH refined with riding coordinates:
 C006(H006), C007(H007), C008(H008), C009(H009)
2.c Idealised tetrahedral OH refined as rotating group:
 O004(H004), O005(H005)
;
_atom_sites_solution_hydrogens   mixed
_atom_sites_solution_primary     dual
_atom_sites_solution_secondary   ?
loop_
_atom_site_label
_atom_site_type_symbol
_atom_site_fract_x
_atom_site_fract_y
_atom_site_fract_z
_atom_site_U_iso_or_equiv
_atom_site_adp_type
_atom_site_occupancy
_atom_site_site_symmetry_order
_atom_site_calc_flag
_atom_site_refinement_flags_posn
_atom_site_refinement_flags_adp
_atom_site_refinement_flags_occupancy
_atom_site_disorder_assembly
_atom_site_disorder_group
F001 F 0.53658(7) 0.250000 0.5477(3) 0.0196(3) Uani 1 2 d S T P . .
F002 F 0.68111(5) 0.39686(10) 0.53621(19) 0.0217(3) Uani 1 1 d . . . . .
O003 O 0.63056(9) 0.750000 0.2282(3) 0.0212(4) Uani 1 2 d GS T P . .
H00A H 0.662691 0.750122 0.096142 0.032 Uiso 1 2 d G U P . .
H00B H 0.595863 0.813795 0.217562 0.032 Uiso 0.5 1 d G U P . .
O004 O 0.79287(8) 0.250000 0.2296(3) 0.0224(4) Uani 1 2 d S T P . .
H004 H 0.820170 0.231340 0.095137 0.034 Uiso 0.5 1 calc R U P . .
O005 O 0.54756(6) 0.50340(11) 0.2743(3) 0.0250(3) Uani 1 1 d . . . . .
H005 H 0.573801 0.574217 0.245296 0.038 Uiso 1 1 calc R U . . .
C006 C 0.54474(11) 0.250000 0.2582(4) 0.0139(4) Uani 1 2 d S T P . .
H006 H 0.492707 0.249999 0.174770 0.017 Uiso 1 2 calc R U P . .
C007 C 0.58692(8) 0.38326(14) 0.1690(3) 0.0146(3) Uani 1 1 d . . . . .
H007 H 0.584025 0.387986 -0.033414 0.018 Uiso 1 1 calc R U . . .
C008 C 0.67319(8) 0.38390(15) 0.2478(3) 0.0155(4) Uani 1 1 d . . . . .
H008 H 0.698291 0.465168 0.159364 0.019 Uiso 1 1 calc R U . . .
C009 C 0.71309(11) 0.250000 0.1490(4) 0.0156(4) Uani 1 2 d S T P . .
H009 H 0.711434 0.250001 -0.053855 0.019 Uiso 1 2 calc R U P . .

loop_
_atom_site_aniso_label
_atom_site_aniso_U_11
_atom_site_aniso_U_22
_atom_site_aniso_U_33
_atom_site_aniso_U_23
_atom_site_aniso_U_13
_atom_site_aniso_U_12
F001 0.0228(6) 0.0183(7) 0.0176(7) 0.000 0.0072(5) 0.000
F002 0.0234(5) 0.0238(5) 0.0179(5) -0.0066(3) -0.0027(3) -0.0028(4)
O003 0.0176(7) 0.0222(8) 0.0237(8) 0.000 0.0032(6) 0.000
O004 0.0104(7) 0.0340(9) 0.0227(8) 0.000 -0.0003(6) 0.000
O005 0.0236(6) 0.0131(6) 0.0385(7) -0.0040(5) 0.0017(5) 0.0048(4)
C006 0.0130(9) 0.0140(10) 0.0147(10) 0.000 -0.0005(7) 0.000
C007 0.0158(7) 0.0119(7) 0.0162(7) 0.0002(5) 0.0007(5) 0.0018(5)
C008 0.0159(7) 0.0150(7) 0.0154(8) 0.0009(5) 0.0003(5) -0.0026(5)
C009 0.0113(9) 0.0210(11) 0.0145(10) 0.000 0.0003(7) 0.000

_geom_special_details            
;
 All esds (except the esd in the dihedral angle between two l.s. planes)
 are estimated using the full covariance matrix.  The cell esds are taken
 into account individually in the estimation of esds in distances, angles
 and torsion angles; correlations between esds in cell parameters are only
 used when they are defined by crystal symmetry.  An approximate (isotropic)
 treatment of cell esds is used for estimating esds involving l.s. planes.
;
loop_
_geom_bond_atom_site_label_1
_geom_bond_atom_site_label_2
_geom_bond_distance
_geom_bond_site_symmetry_2
_geom_bond_publ_flag
F001 C006 1.405(2) . ?
F002 C008 1.4052(17) . ?
O003 H00A 0.8431 . ?
O003 H00B 0.85(4) 7_575 ?
O003 H00B 0.8500 . ?
O004 H004 0.82(2) 7_565 ?
O004 H004 0.8200 . ?
O004 C009 1.424(2) . ?
O005 H005 0.8200 . ?
O005 C007 1.4176(17) . ?
C006 H006 0.9800 . ?
C006 C007 1.5175(17) . ?
C006 C007 1.5176(17) 7_565 ?
C007 H007 0.9800 . ?
C007 C008 1.5293(18) . ?
C008 H008 0.9800 . ?
C008 C009 1.5182(17) . ?
C009 H009 0.9800 . ?

loop_
_geom_angle_atom_site_label_1
_geom_angle_atom_site_label_2
_geom_angle_atom_site_label_3
_geom_angle
_geom_angle_site_symmetry_1
_geom_angle_site_symmetry_3
_geom_angle_publ_flag
H00A O003 H00B 114.3 . . ?
H00A O003 H00B 114.5 . 7_575 ?
H00B O003 H00B 90.6 . 7_575 ?
H004 O004 H004 24.9 . 7_565 ?
C009 O004 H004 109.5 . . ?
C009 O004 H004 109.5(6) . 7_565 ?
C007 O005 H005 109.5 . . ?
F001 C006 H006 108.6 . . ?
F001 C006 C007 109.27(11) . . ?
F001 C006 C007 109.27(11) . 7_565 ?
C007 C006 H006 108.6 . . ?
C007 C006 H006 108.6 7_565 . ?
C007 C006 C007 112.54(16) . 7_565 ?
O005 C007 C006 109.77(12) . . ?
O005 C007 H007 107.3 . . ?
O005 C007 C008 111.68(12) . . ?
C006 C007 H007 107.3 . . ?
C006 C007 C008 113.26(12) . . ?
C008 C007 H007 107.3 . . ?
F002 C008 C007 109.91(11) . . ?
F002 C008 H008 108.7 . . ?
F002 C008 C009 109.93(13) . . ?
C007 C008 H008 108.7 . . ?
C009 C008 C007 110.83(13) . . ?
C009 C008 H008 108.7 . . ?
O004 C009 C008 110.37(11) . 7_565 ?
O004 C009 C008 110.37(11) . . ?
O004 C009 H009 107.5 . . ?
C008 C009 C008 113.28(16) . 7_565 ?
C008 C009 H009 107.5 . . ?
C008 C009 H009 107.5 7_565 . ?

loop_
_geom_torsion_atom_site_label_1
_geom_torsion_atom_site_label_2
_geom_torsion_atom_site_label_3
_geom_torsion_atom_site_label_4
_geom_torsion
_geom_torsion_site_symmetry_1
_geom_torsion_site_symmetry_2
_geom_torsion_site_symmetry_3
_geom_torsion_site_symmetry_4
_geom_torsion_publ_flag
F001 C006 C007 O005 -54.50(16) . . . . ?
F001 C006 C007 C008 71.08(16) . . . . ?
F002 C008 C009 O004 -56.78(17) . . . . ?
F002 C008 C009 C008 67.56(19) . . . 7_565 ?
O005 C007 C008 F002 54.66(15) . . . . ?
O005 C007 C008 C009 176.38(12) . . . . ?
C006 C007 C008 F002 -69.88(16) . . . . ?
C006 C007 C008 C009 51.84(18) . . . . ?
C007 C006 C007 O005 -176.07(10) 7_565 . . . ?
C007 C006 C007 C008 -50.5(2) 7_565 . . . ?
C007 C008 C009 O004 -178.49(12) . . . . ?
C007 C008 C009 C008 -54.2(2) . . . 7_565 ?

_smtbx_masks_void_probe_radius   1.2
_smtbx_masks_void_truncation_radius 1.2
loop_
_diffrn_refln_index_h
_diffrn_refln_index_k
_diffrn_refln_index_l
_diffrn_refln_intensity_net
_diffrn_refln_intensity_u
0 0 -1 -0.02 0.93
0 0 -2 4064.94 42.27
0 0 3 0.12 0.83
0 0 -3 0.31 1.56
0 0 4 2547.94 41.27
0 0 5 1.85 1.43
0 0 5 3.18 2.57
0 -1 0 0.1 0.14
0 -1 -1 2877.15 27.25
0 1 -1 2860.54 23.14
0 -1 1 2905.08 13.53
0 -1 2 -0.04 0.56
0 1 -2 0.43 1.21
0 -1 -2 -0.59 1.62
0 -1 3 1923.76 21.25
0 -1 -3 1922.42 39.31
0 1 4 -0.22 2
0 -1 4 0.71 1.34
0 -1 -4 3.5 2.8
0 1 4 -0.62 1.25
0 1 4 -1.57 1.34
0 1 5 224.49 14.79
0 1 5 215.84 9.35
0 -1 5 219.04 11.27
0 -1 5 247.78 15.85
0 -2 0 1630.29 9.86
0 -2 -1 0.11 1.23
0 -2 1 0.25 0.33
0 -2 1 0.21 0.49
0 -2 2 12.7 1.3
0 -2 2 10.57 1.96
0 -2 -2 10.16 2.93
0 -2 -3 -2.38 2.14
0 -2 3 -0.05 1.21
0 2 4 5.25 3.34
0 -2 -4 10.85 4.14
0 2 4 4.75 2.02
0 -2 4 4.79 2.13
0 2 4 3.44 1.52
0 -2 4 4.68 2.4
0 2 5 0.54 2.32
0 -2 5 -0.03 1.52
0 -2 5 3.03 2.03
0 -3 0 -0.11 0.96
0 -3 0 0.38 0.43
0 -3 1 96.62 3.63
0 -3 1 91.88 3.03
0 -3 -2 0.51 1.42
0 -3 2 1.29 0.78
0 -3 2 0.35 0.49
0 3 3 107.39 9.73
0 -3 3 93.72 8.97
0 -3 -3 103.42 10.66
0 -3 3 84.12 7.56
0 3 4 -0.19 1.96
0 -3 4 -0.16 1.43
0 -3 -4 4.05 3.54
0 -3 4 2.51 2.19
0 -3 5 12.18 3.36
0 3 5 17.26 3.85
0 -3 5 18.26 3.5
0 -4 0 1949.98 27.47
0 -4 0 1842.52 17.05
0 -4 -1 0.38 1.73
0 -4 1 0.09 0.97
0 -4 -1 -0.04 1.15
0 -4 2 2106.08 18.87
0 -4 -2 2098.13 42.9
0 -4 -3 1.34 0.85
0 -4 -3 1.02 2.33
0 -4 3 0.28 1.65
0 4 3 1.34 1.86
0 4 4 86.67 8.82
0 -4 4 73.91 7.71
0 -4 4 77.65 8.21
0 4 5 -1.69 1.5
0 -4 5 1.77 1.43
0 -5 0 1.32 0.7
0 -5 0 -0.01 1.44
0 -5 -1 38.32 4.35
0 -5 1 39.3 2.74
0 -5 2 2.95 1.89
0 -5 -2 -1.45 1.04
0 -5 2 0.58 1.64
0 -5 -2 0.29 1.72
0 -5 3 1.48 1.78
0 -5 3 5.78 3.5
0 -5 -3 4.74 3.41
0 -5 4 -2.65 2.03
0 -5 4 -1.73 1.85
0 5 4 0.51 1.47
0 5 5 31.21 3.33
0 -5 5 39.41 3.93
0 -5 -5 31.29 3.31
0 -6 0 3737.07 34.58
0 -6 0 3254.35 48.31
0 -6 1 0.92 0.94
0 -6 1 0.81 1.4
0 -6 -2 176.75 9.21
0 -6 -2 163.34 14.28
0 -6 2 157.8 13.04
0 -6 2 169.45 7.12
0 -6 2 183.07 12.03
0 -6 -3 -3.41 3.81
0 -6 -3 -1.98 1.47
0 -6 3 -1.16 1.5
0 -6 3 1.91 2.46
0 -6 4 166.65 11.31
0 -6 4 169.89 9.73
0 -6 -4 152.93 8.47
0 -6 -5 0.08 0.5
0 -6 5 1.59 0.73
0 -7 0 -3.64 1.7
0 -7 0 4.05 1.86
0 -7 -1 675.34 18.21
0 -7 1 751.32 24.93
0 -7 1 634.08 21
0 -7 1 714.41 25.16
0 -7 -1 634.01 25.52
0 -7 -2 -1.45 1.2
0 -7 2 -1.11 2.19
0 -7 2 -0.75 1.52
0 -7 2 1.95 1.01
0 -7 3 1024.61 35.21
0 -7 -3 954.92 21.76
0 -7 4 2.56 1.26
0 -7 4 -0.68 1.41
0 -7 -4 0.82 0.89
0 -8 0 6870.32 71.44
0 -8 0 6591.07 63.27
0 -8 -1 -1.57 1.57
0 -8 1 -2.9 2.05
0 -8 -1 3.88 1.87
0 -8 1 3.91 2.7
0 -8 1 -3.23 2.19
0 -8 2 885.54 27.64
0 -8 -2 857.39 21.09
0 -8 2 828.75 18.42
0 -8 -3 2.27 1.3
0 -8 3 0.9 2.65
0 -8 3 2.92 2.02
0 8 3 1.02 1.32
0 -8 3 -0.01 0.63
0 -8 -4 384.97 9.84
0 8 4 357.18 9
0 -9 0 2.64 1.81
0 -9 0 -3.24 2.04
0 -9 0 -0.89 1.42
0 -9 -1 89.99 7.88
0 -9 1 75.15 8.98
0 -9 -1 85.89 7.35
0 -9 1 80.93 7.85
0 -9 2 2.4 2.63
0 -9 -2 1.26 1.47
0 -9 -2 1.04 1.62
0 -9 3 31.68 5.26
0 -9 -3 29.18 3.33
0 -9 3 27.32 4.04
0 -9 -3 26.96 3.5
0 -10 0 66.81 7.35
0 -10 0 63.48 6.59
0 -10 -1 -3.34 1.84
0 -10 1 0.07 0.82
0 -10 1 -1.33 2.05
0 -10 -2 2 1.33
0 -10 -2 2.09 1.42
0 -10 2 2.81 1.7
0 -10 -3 0.02 0.45
0 -11 0 1.57 1.32
0 -11 1 36.17 4.71
0 -11 -1 41.56 4.56
0 -11 -2 -1.85 0.95
0 -11 2 0.83 0.93
-1 0 -1 1094.71 15.39
1 0 -1 1202.64 15.58
1 0 -2 2444.66 32.77
-1 0 -2 2704.79 34.01
1 0 3 872.45 16.27
-1 0 3 844.8 15.44
-1 0 4 -0.07 1.4
1 0 4 1.79 1.53
-1 0 4 4.21 2.98
-1 0 5 -0.15 1.56
-1 0 5 2.26 1.51
1 0 5 -1.48 2.81
1 0 5 1.75 1.47
-1 -1 0 0.24 0.34
-1 -1 0 0.1 0.19
1 -1 0 0.23 0.33
1 -1 -1 241.35 8.04
-1 -1 1 252.44 3.57
-1 -1 -1 253.22 8
1 1 -1 246.71 6.36
1 -1 1 255.35 4.42
-1 -1 2 669.62 9.49
-1 -1 -2 697.39 18.62
-1 1 -2 681.63 17.07
1 1 -2 666.66 16
1 -1 2 662.54 10.35
1 -1 -2 632.67 18.13
-1 -1 3 893.16 13.9
1 -1 3 898.02 15.04
1 -1 -3 882.91 27.08
-1 -1 -3 754.36 24.46
1 1 -3 709.7 21.98
-1 -1 4 121.66 12.02
-1 -1 4 89.38 8.14
-1 -1 4 123.21 10.22
1 -1 -4 108.88 11.56
-1 -1 -4 110.12 11.5
1 1 4 100.29 7.84
-1 1 4 89.31 7.14
1 -1 4 92.1 8.6
-1 1 4 101.43 10.88
1 1 4 108.39 7.13
1 1 5 1.42 1.24
1 -1 5 3.59 3.1
-1 1 5 0.08 1.9
-1 -1 5 0.61 1.84
-1 -1 5 -1.78 2.11
-1 1 5 -1.1 1.14
1 1 5 -1.04 2.16
1 -1 5 1.39 1.62
-1 -2 0 0.24 0.38
-1 -2 0 0.26 0.65
1 -2 0 0.18 0.79
1 -2 0 1.25 0.31
1 -2 1 70.12 2.55
1 -2 1 67.61 2.44
-1 -2 1 72.39 3.39
1 -2 -1 63.33 4.87
-1 -2 1 69.12 2.02
1 -2 2 283.27 6.09
-1 -2 -2 327.12 13.95
1 -2 -2 320.36 14.12
-1 -2 2 283.98 9.98
-1 -2 2 280.69 5.29
-1 -2 3 304.64 13.25
1 -2 -3 281.04 16.5
1 -2 3 307.04 12.25
1 -2 3 280.8 7.73
-1 2 4 130.08 7.77
1 -2 -4 141.53 13.61
-1 2 4 128.9 8.35
-1 -2 -4 134.4 13.15
1 2 4 125.44 12.11
1 2 4 132.44 8.45
-1 -2 4 124.2 9.83
-1 -2 4 144.33 9.82
-1 2 4 137.16 12.19
1 -2 4 119.42 10.2
1 -2 4 144.37 9.78
1 -2 5 25.73 5.48
-1 -2 5 25.19 3.98
1 -2 5 22.35 4
1 2 5 20.87 4.65
-1 2 5 26.38 4.94
-1 -2 5 23.4 4.6
1 -3 0 0.41 0.35
-1 -3 0 0.21 0.44
-1 -3 0 0.32 0.8
-1 -3 -1 1306.3 21.43
-1 -3 -1 1348.71 23.72
1 -3 -1 1068.32 22.41
1 -3 1 1116.96 12.05
-1 -3 1 1165.97 12.62
-1 -3 2 90.46 3.36
-1 -3 -2 108.48 8.78
1 -3 2 90.78 4.12
-1 -3 2 94.01 5.02
1 -3 2 98.98 4.03
1 -3 -2 94.06 8.64
-1 -3 3 282.3 15.46
-1 -3 3 252.89 13.19
-1 -3 -3 304.77 18.04
-1 -3 3 245.3 12.65
-1 3 3 285.68 15.54
1 -3 3 315.6 16.49
-1 -3 3 264.13 10.65
-1 -3 -3 291.27 9.87
1 -3 -3 282.64 18.02
-1 -3 4 178.55 11.41
1 3 4 179.74 13.88
1 -3 4 171.54 12.38
1 -3 4 178.03 11.51
-1 -3 4 193.31 14.47
-1 3 4 176.1 13.21
-1 -3 4 171.07 11.73
1 -3 -4 230.71 17.96
1 -3 5 11.41 3.38
-1 -3 5 10.8 2.95
1 3 5 5.36 2.48
1 -3 5 5.55 2.42
-1 3 5 4.15 2.05
-1 -3 5 8.17 2.32
-1 -4 0 0.16 1.08
1 -4 0 -0.03 0.49
-1 -4 0 -1.15 0.74
1 -4 0 0.03 1.19
-1 -4 1 377.72 7.04
1 -4 -1 415.88 15.89
-1 -4 -1 439.84 14.13
-1 -4 -1 406.67 14.84
1 -4 -2 19.15 4.31
1 -4 2 20.36 2.21
-1 -4 2 23.76 2.31
-1 -4 -2 30.19 5.19
1 -4 -3 167.59 14.98
1 -4 3 169.16 12.99
-1 -4 -3 181.7 8.22
-1 4 3 198.06 12.51
-1 -4 3 171.67 12.88
1 4 3 188.14 12.49
-1 -4 3 180.44 11.7
-1 -4 -3 186.06 15.14
-1 -4 3 166.57 11.06
1 -4 4 100.97 9.48
-1 -4 4 106.61 9.2
-1 4 4 94.03 9.03
1 -4 4 92.23 8.8
-1 -4 4 93.45 8.61
1 4 4 91.62 9.21
1 4 5 52.22 5.24
-1 4 5 43.41 4.91
-1 -4 -5 43.89 4.43
1 -4 5 53.82 5.49
-1 -4 5 58.48 5.32
1 -5 0 1.8 1.6
-1 -5 0 0.6 0.8
1 -5 0 1.02 0.75
-1 -5 -1 7.54 2.57
-1 -5 -1 17.72 3.26
1 -5 -1 11.48 3.19
-1 -5 1 12.27 1.65
1 -5 1 11.61 1.49
-1 -5 -2 1.29 2.13
-1 -5 -2 2.66 1.35
-1 -5 2 -2.3 1.98
-1 -5 -2 0.45 0.85
-1 -5 2 1.51 1.44
1 -5 2 -2.06 1.68
1 -5 -2 -0.19 1.89
1 -5 2 -2.64 1.96
-1 -5 -3 11.15 2.37
-1 5 3 16.5 3.4
-1 -5 3 10.28 4.01
1 -5 3 9.5 3.31
1 -5 -3 9.93 4.03
-1 -5 -3 11.85 4.2
-1 -5 3 10.59 2.98
-1 -5 4 147.99 10.09
1 5 4 156.68 10.23
-1 -5 -4 152.72 9.37
-1 -5 4 147.21 10.92
1 -5 4 164.81 11.47
1 -5 4 157.58 11.53
-1 5 4 149.85 10.02
-1 5 5 5.43 1.58
-1 -5 5 5.73 1.53
-1 -5 -5 3.02 1.21
1 -5 -5 2.13 1.15
1 -5 5 4.09 1.48
-1 -6 0 -0.15 0.82
1 -6 0 2 1.76
1 -6 1 186.32 6.33
-1 -6 -1 166.97 11.95
-1 -6 1 176.44 6.84
1 -6 1 163.44 9.56
-1 -6 -1 176.32 7.94
1 -6 -1 134.88 11.11
1 -6 1 205.08 12.25
-1 -6 1 180.99 11.55
-1 -6 2 366.26 19.47
1 -6 -2 400.14 13.68
1 -6 2 425.09 21.05
1 -6 -2 352.85 21.55
-1 -6 -2 408.91 14.31
-1 -6 -2 400.59 12.96
-1 -6 2 395.23 17.37
1 -6 2 371.17 10.46
1 -6 2 360.46 17.14
-1 -6 2 382.31 10.83
-1 -6 -2 359.1 20.42
-1 -6 -3 364.28 14.44
-1 -6 -3 380.64 23.16
1 -6 -3 389.27 14.67
-1 -6 3 332.85 20.1
1 -6 3 379.95 16.79
1 -6 3 384.01 21.88
1 -6 4 -0.31 1.08
1 -6 4 0.99 1.87
-1 -6 4 3.77 1.98
-1 -6 4 0.71 1.24
-1 -6 -4 2.43 1.53
1 -6 -4 3.42 1.51
1 -6 5 8.22 1.38
-1 -6 5 8.29 1.48
1 -6 -5 9.24 1.4
-1 -6 -5 9.22 1.55
1 -7 0 1.55 1.32
1 -7 0 1.8 1.93
1 -7 0 -0.46 1.28
-1 -7 0 -1.13 1.27
-1 -7 0 1.67 1.56
1 -7 1 231.39 14.33
-1 -7 1 212.75 8.92
1 -7 -1 194.9 14.54
1 -7 1 261.62 14.48
-1 -7 -1 233.13 10.89
-1 -7 1 247.09 14.56
-1 -7 1 216.92 12.22
-1 -7 1 226.77 14.19
1 -7 1 211.34 12.31
1 -7 -1 235.94 10.68
-1 -7 1 216.71 9.33
-1 -7 -2 229.45 16.96
-1 -7 2 205.1 15.33
-1 -7 2 187.56 8.14
1 -7 -2 170.82 9.16
1 -7 2 193.73 13.2
1 -7 2 233.01 16.33
1 -7 -2 185.86 16.08
-1 -7 2 242.91 10.14
-1 -7 2 220.65 13.59
-1 -7 -2 232.38 10.96
-1 -7 3 371.4 18.04
1 -7 -3 398.78 13.86
-1 -7 3 378.58 21.33
-1 -7 -3 414.14 14.57
1 -7 3 430.21 22.81
1 -7 -4 26.29 3.06
-1 -7 4 33.73 4.58
-1 -7 -4 32.89 3.56
1 -7 4 34.86 4.81
-1 -7 4 38.42 3.73
-1 -8 0 1.12 1.47
1 -8 0 -0.78 1.52
1 -8 0 -1.39 1.59
-1 -8 0 2.38 1.81
-1 -8 1 78.54 8.59
-1 -8 -1 80.94 7.06
-1 -8 1 77.19 9.03
1 -8 -1 85.6 7.39
-1 -8 -1 87.27 7.53
1 -8 -1 85.77 7.02
1 -8 1 84.2 9.39
-1 -8 1 79.45 7.84
1 -8 1 72.7 7.7
-1 -8 2 209.27 9.65
-1 -8 -2 222.96 10.88
1 -8 2 207.06 13.61
-1 -8 2 227.11 16.17
1 -8 -2 176.19 9.38
1 -8 2 233.84 16.43
-1 -8 3 86.71 5.88
-1 -8 3 83.66 7.92
-1 8 3 88.16 6.06
1 -8 3 105.73 10.64
1 -8 -3 74.11 5.6
-1 -8 -3 86.65 6.29
1 -8 3 88.4 5.51
-1 -8 3 99.58 10.34
1 -8 4 4.39 1.53
-1 -8 4 1.54 1.03
1 -8 -4 2.89 1.05
-1 -8 4 2.18 1.02
1 8 4 3.05 0.93
-1 8 4 3.47 1.03
-1 -8 -4 3.07 1.08
1 -8 4 1.79 0.79
1 -9 0 1.25 1.95
-1 -9 0 1.89 1.85
-1 -9 0 -2.51 1.64
1 -9 0 0.72 1.31
1 -9 0 -2.49 1.87
1 -9 1 52.76 6.42
-1 -9 -1 60.95 6.43
-1 -9 1 53.41 6.16
-1 -9 1 55.76 7.66
1 -9 -1 63.62 6.3
1 -9 -1 66.49 6.83
1 -9 1 58.32 7.97
-1 -9 -1 55.42 6.22
-1 -9 -2 19.9 3.39
-1 -9 -2 20.83 3.39
1 -9 -2 19.83 3.25
-1 -9 2 22.71 5.1
1 -9 -2 16.41 3.26
1 -9 2 17.42 4.58
1 -9 3 -0.59 1.23
-1 -9 3 4.16 2.32
1 -9 -3 2.82 1.43
1 -9 3 5.46 2.88
-1 -9 3 7.09 2.02
-1 -9 -3 3.78 1.3
-1 -9 3 0.97 0.68
1 -9 -3 2.1 1.11
-1 -9 -3 2.63 1.32
-1 -10 0 0.25 1.55
-1 -10 0 -0.65 1.77
1 -10 0 -1.41 2.09
1 -10 0 -0.17 0.67
1 -10 -1 1.21 1.51
-1 -10 -1 0.57 1.07
1 -10 1 -0.85 1.85
-1 -10 -1 -1.62 1.81
-1 -10 1 1.9 1.58
1 -10 -1 0.1 0.96
1 -10 1 1.86 1.63
-1 -10 2 1.66 1.87
-1 -10 -2 0.39 1.09
1 -10 2 0.24 1.62
1 -10 -2 -0.97 1.22
-1 -10 -2 1.97 1.07
1 -10 -2 -0.35 0.84
-1 -10 2 2.08 1.33
1 -10 -3 3.04 1.09
-1 -10 -3 3.63 1.12
-1 -11 0 3.06 1.9
1 -11 0 1.5 1.36
1 -11 -1 20.56 3.28
-1 -11 1 20.13 3.57
1 -11 1 20.95 3.6
-1 -11 -1 23.82 3.56
1 -11 2 23.85 3.12
1 -11 -2 22.1 2.7
-1 -11 2 24.53 3.16
-1 -11 -2 23.73 2.72
2 0 0 6.78 0.45
-2 0 0 6.82 0.64
-2 0 0 6.45 0.6
2 0 -1 9838.81 45.4
-2 0 -1 9820.14 47.03
2 0 -2 456.48 14.3
-2 0 -2 440.77 14.2
-2 0 -3 3321.94 50.61
2 0 3 3388.85 32.4
-2 0 4 2.97 1.64
2 0 4 -0.87 1.03
-2 0 4 -1.47 2.41
2 0 4 1.62 1.36
-2 0 5 48.65 6.96
-2 0 5 45.62 4.7
2 0 5 39.46 4.7
2 0 5 37.02 6.72
-2 -1 0 3588.31 12.57
-2 -1 0 3723.88 15.17
2 -1 -1 560.08 12.48
2 1 -1 587.48 9.28
-2 -1 -1 598.85 12.34
-2 -1 1 554.69 4.37
2 -1 2 745.75 11.33
2 -1 -2 723.75 19.53
2 1 -2 705.02 16.07
-2 -1 -2 706.55 18.87
-2 -1 2 732.02 9.44
-2 -1 -3 11.74 3.47
2 1 -3 14.91 3.31
2 -1 3 11.42 1.88
2 -1 -3 10.51 3.37
-2 -1 4 3.84 3.01
-2 -1 4 6.24 2.23
2 -1 4 1.88 1.57
-2 -1 4 10.31 3.08
2 -1 -4 6.54 3.76
2 1 4 8.6 2.11
-2 1 4 3.12 1.64
-2 -1 -4 4.66 1.58
2 1 4 4.28 1.94
-2 1 4 4.57 2.95
2 1 5 4.09 1.47
-2 1 5 4.31 1.51
-2 1 5 9.46 3.18
2 -1 5 5.01 2.04
2 -1 5 3.29 2.84
-2 -1 5 5.94 2.04
2 1 5 6.55 3.76
-2 -1 5 6.55 2.99
2 -2 0 811.66 11.1
-2 -2 0 878.22 9.84
-2 -2 1 102.39 2.28
-2 -2 1 112.39 4.47
-2 -2 -1 108.44 6.05
2 -2 -1 109.45 6.74
2 -2 1 106.14 3.24
2 -2 1 102.27 2.27
-2 -2 -1 99.04 5.65
-2 -2 -2 2493.42 37.28
2 -2 -2 2502.15 40.38
-2 -2 2 2532.21 31.08
-2 -2 2 2554.74 14.2
2 -2 -3 1.85 2.28
-2 -2 3 -1.05 1.4
2 -2 3 1.39 0.8
-2 -2 3 1.75 1.29
-2 -2 3 2.52 1.59
-2 -2 -3 2.43 2.16
-2 2 3 -0.88 1.62
-2 -2 4 2.32 1.85
-2 -2 -4 1.23 3.39
2 -2 -4 -3.18 3.43
-2 -2 4 -3.67 2.24
2 2 4 0.02 1.14
-2 2 4 0.56 0.98
-2 2 4 6.73 3.24
-2 -2 -4 0.6 1.16
2 -2 4 0.77 1.4
2 -2 4 0.59 2.2
2 2 5 0.93 2.19
2 -2 5 1.11 1.81
-2 -2 5 4.57 1.95
-2 2 5 1.4 1.85
-2 -2 5 6.55 2.55
2 -2 5 3.6 2.86
-2 -3 0 6484.91 36.68
2 -3 0 6751.36 20.71
2 -3 -1 192.97 10.39
2 -3 1 189.17 5.27
-2 -3 1 228.56 5.91
-2 -3 -1 216.83 9.41
-2 -3 -1 217.37 9.65
-2 -3 -2 200.92 11.71
2 -3 2 209.46 6.19
-2 -3 2 213.4 8.03
2 -3 -2 227.68 13.58
-2 -3 -3 715.77 15.95
-2 -3 -3 698.67 26.79
2 -3 -3 770.99 30.11
2 -3 3 706.91 13.8
-2 -3 3 703.08 21.29
-2 -3 3 737.72 18.57
-2 3 3 731.94 24.27
-2 -3 3 674.19 20.99
-2 -3 3 656.5 23.42
2 -3 3 694.49 24.61
-2 3 4 332.17 17.65
2 -3 4 297.2 16.8
-2 -3 4 328.38 15.67
-2 -3 4 316.91 15.04
2 3 4 299.04 18.07
2 -3 4 310.16 15.22
2 -3 5 -1.19 1.93
2 3 5 7.33 2.73
-2 3 5 2.98 1.92
-2 -3 5 2.53 1.61
2 -3 5 2.78 2.04
-2 -4 0 3020.88 30.13
-2 -4 0 3080.1 26.44
-2 -4 -1 55.32 5.39
-2 -4 1 52.41 3.18
-2 -4 1 58.22 2.97
-2 -4 -1 61.6 5.84
2 -4 1 49 3.57
2 -4 -1 59.28 6.52
-2 -4 -2 54.17 6.74
2 -4 -2 50.81 7.22
-2 -4 2 55.03 3.69
2 -4 2 46.82 3.35
-2 -4 -3 9.04 2.1
2 -4 -3 7.25 4.02
-2 4 -3 10.23 2.36
-2 -4 3 8.57 3.24
-2 4 3 8.38 2.65
-2 -4 3 7.64 2.6
-2 -4 3 5.06 1.99
2 -4 3 3.15 2.49
-2 -4 -3 8.81 3.65
2 4 3 6.97 2.83
2 4 4 658.86 24.36
2 -4 4 598.3 22.21
2 -4 4 623.16 23.81
-2 4 4 662.88 23.42
-2 -4 4 689.33 22.27
-2 -4 4 729.92 23.29
2 -4 5 81.75 6.76
-2 -4 -5 68 5.46
-2 -4 5 83.04 6.05
-2 4 5 76.37 6.29
2 4 5 81.08 6.44
2 -5 0 782.1 11.98
2 -5 0 706.86 20.16
-2 -5 0 689.66 17.13
-2 -5 0 779.03 15.47
-2 -5 1 215.92 6.83
-2 -5 -1 235.25 12.36
2 -5 1 222.42 9.81
2 -5 -1 205.41 12.89
-2 -5 2 577.9 19.25
2 -5 2 585.75 22.78
-2 -5 2 548.64 21.49
2 -5 -2 538.05 25.04
2 -5 2 551.35 19.65
-2 -5 -2 633.98 17.27
-2 -5 -2 553.39 14.3
-2 -5 2 623.89 11.66
-2 -5 -2 524.02 22.38
2 -5 2 588.99 14.8
2 -5 3 127.8 12.26
-2 -5 -3 131.29 7.54
-2 -5 -3 133.14 13.34
-2 -5 3 125.18 10.22
2 -5 -3 135.11 14.62
-2 -5 3 124.38 11.73
-2 5 3 131.9 9.45
-2 -5 3 130.2 9.32
2 5 4 61.84 6.47
-2 5 4 61.84 6.51
-2 -5 -4 57.45 5.8
2 -5 4 65.98 7.51
-2 -5 4 63.2 6.96
2 -5 4 60.67 7.35
-2 -5 4 67.84 6.59
-2 5 5 1.87 1.21
-2 -5 -5 -0.04 0.73
2 -5 -5 0.57 0.73
2 -5 5 -0.25 0.95
-2 -5 5 0.63 0.83
-2 -6 0 1036.85 20.32
2 -6 0 829.84 25.17
2 -6 1 2.63 1.94
2 -6 1 3.28 1.96
-2 -6 1 2.42 1.86
2 -6 -1 1.53 2.44
-2 -6 -1 2.16 1.14
2 -6 1 6.12 1.19
-2 -6 1 5.1 2.27
-2 -6 1 1.88 0.99
-2 -6 -1 2.13 2
-2 -6 -1 3.64 2.04
-2 -6 2 294.82 14.91
-2 -6 -2 286.89 12.01
-2 -6 -2 294.24 11.28
-2 -6 2 255.3 16.19
2 -6 2 257.84 14.55
-2 -6 -2 312.43 18.53
-2 -6 2 264.06 9.22
2 -6 -2 303.59 11.56
2 -6 2 310.44 18.09
2 -6 -2 268.16 19.06
-2 -6 3 110.01 11.59
2 -6 3 124.07 12.51
-2 -6 3 117.93 10.03
-2 -6 -3 109.12 7.94
2 -6 -3 94.67 7.12
-2 -6 -3 98.64 6.72
2 -6 4 46.94 6.38
-2 -6 4 54.68 6.25
2 -6 4 43.45 5.33
-2 -6 4 55.01 5.05
2 -6 -4 49.63 4.71
-2 -6 -4 45.97 4.73
-2 -6 -5 52.7 3.39
-2 -6 5 47.23 3.3
-2 -7 0 1458.81 28.16
2 -7 0 1410.04 37.2
-2 -7 0 1616.28 32.12
2 -7 0 1584.55 30.24
-2 -7 0 1492.93 30.86
2 -7 0 1454.42 30.39
-2 -7 1 7.99 2.82
2 -7 1 10.84 3.43
-2 -7 1 7.87 1.99
-2 -7 1 25.11 5.06
2 -7 1 7.02 2.51
2 -7 -1 10.58 3.97
-2 -7 -1 7.08 2.25
2 -7 -1 10.41 2.35
2 -7 1 29.04 5.41
-2 -7 1 11.27 2.26
-2 -7 1 8.81 2.83
-2 -7 2 79.91 6
-2 -7 -2 79.96 6.57
2 -7 -2 82.25 6.25
-2 -7 2 71.75 8.9
-2 -7 2 68.63 5.22
2 -7 2 71.76 8.21
2 -7 -2 75.92 10.32
2 -7 -3 5.38 1.73
-2 -7 3 4.08 1.67
-2 -7 -3 6.79 1.94
2 -7 3 -1.38 2.83
-2 -7 3 3.57 2.21
-2 -7 3 4.87 3.16
2 -7 4 26.95 4.39
-2 -7 4 34.01 3.53
-2 -7 4 28.34 4.1
-2 -7 -4 30.14 3.46
2 -7 -4 27.95 3.01
-2 -8 0 126.55 9.98
-2 -8 0 121.68 9.61
2 -8 0 117.74 9.46
2 -8 0 120.57 9.08
2 -8 -1 873.34 21.71
-2 -8 1 874.25 29.65
2 -8 -1 900.98 23.57
-2 -8 1 824.31 20.55
-2 -8 1 806.4 24.18
-2 -8 -1 878.67 23.31
2 -8 1 948.77 30.7
-2 -8 -1 899.8 23.73
2 -8 1 851.42 25.9
-2 -8 1 925.21 29.92
2 -8 2 9.01 3.34
-2 -8 -2 13.16 2.97
-2 -8 2 11.6 2.46
2 -8 2 11.32 4.23
-2 8 2 11.73 2.41
2 -8 -2 11.9 2.51
-2 -8 2 6.07 3.16
-2 -8 3 493.23 18.26
-2 -8 3 459.88 21.52
2 -8 -3 484.45 13.71
-2 -8 3 470.27 13.85
-2 -8 -3 479.88 14.72
2 -8 3 537.27 23.25
-2 -8 4 9.23 1.66
-2 8 4 9.27 1.66
-2 -8 -4 10.88 1.82
2 -8 4 11.31 2.41
-2 -9 0 5.81 2.49
2 -9 0 5.05 2.09
2 -9 0 7.02 2.58
-2 -9 0 1.62 1.97
2 -9 0 4.73 2.45
-2 -9 1 57.29 7.78
-2 -9 -1 54.73 6.21
-2 -9 -1 58.16 6.33
2 -9 1 55.57 6.6
2 -9 -1 53.67 6.03
2 -9 -1 59.79 6.01
2 -9 1 56.73 7.61
2 -9 -2 2.09 1.31
-2 -9 2 1.8 1.24
-2 -9 -2 0.11 1.14
2 -9 2 2.9 2.24
-2 -9 2 3.48 2.86
2 -9 -2 2.3 1.49
-2 -9 -2 0.32 1.32
2 -9 2 1.99 2.39
-2 -9 3 21.57 4.48
-2 -9 -3 17.01 2.62
2 -9 3 19.07 3.97
-2 -9 3 16.08 2.83
2 -9 3 16.22 3.41
-2 -9 3 14.74 2.31
-2 -9 -3 17.44 2.79
2 -9 -3 19.89 2.93
-2 -10 0 2.32 1.77
2 -10 0 -1.11 1.69
-2 -10 0 -2.63 1.95
2 -10 0 -1.07 1.09
2 -10 -1 33.19 3.89
2 -10 1 33.39 4.72
-2 -10 -1 32.9 4.75
-2 -10 1 41.22 6.05
-2 -10 -1 39.88 5.01
2 -10 -1 32.72 4.77
2 -10 1 31.74 5.31
-2 -10 -2 284.75 11.32
2 -10 -2 287.81 11.44
-2 -10 2 321.98 14.98
2 -10 2 300.96 14.39
-2 -10 -3 35.25 3.04
2 -10 -3 31.53 2.89
-2 -11 0 315.9 13.17
2 -11 0 320.76 13.22
2 -11 -1 -1 1.22
-2 -11 -1 0.05 0.94
-2 -11 -1 -0.6 1.07
2 -11 1 -2.45 1.58
-3 0 0 1.6 0.55
3 0 0 0.84 0.29
3 0 1 216.17 5.05
-3 0 -1 213.55 7.34
3 0 -1 197.9 6.63
-3 0 -2 2.06 1.73
3 0 -2 4.62 2
3 0 2 4.95 1.34
3 0 3 900.93 17.17
3 0 -3 894.09 25.28
3 0 4 -0.64 0.9
3 0 4 0.4 1.1
-3 0 4 0.34 0.93
-3 0 4 -0.28 2.13
-3 0 -4 1.83 1.19
-3 0 5 1.67 1.66
-3 0 5 -1.96 1.39
3 0 5 1.87 1.4
3 0 5 2.5 3.08
3 -1 0 -0.1 0.45
-3 -1 0 0.25 0.38
-3 -1 1 82.14 1.1
-3 -1 -1 92.12 4.92
3 -1 -1 91.31 5.46
-3 -1 1 88.29 4.7
3 1 -1 93.23 3.67
3 -1 1 85.56 2.94
3 -1 2 4.42 1.15
-3 -1 2 2.43 0.6
3 1 -2 2.4 1.34
3 -1 -2 1.64 1.81
-3 -1 -2 1.86 1.5
3 1 -3 -0.42 1.45
3 -1 3 3.45 1.24
3 -1 -3 4.49 2.42
-3 -1 -3 5.59 2.59
3 1 3 2.93 1.25
-3 -1 4 10.82 3.01
3 1 4 11.26 2.43
-3 -1 -4 12.53 2.37
3 -1 4 14.2 2.35
-3 -1 4 12.98 4.02
-3 -1 4 10.2 3.64
-3 1 4 6.76 3.28
-3 1 -4 11.93 2.52
3 -1 -4 20.75 5.64
3 1 4 6.16 2.1
-3 1 4 9.74 2.4
3 1 5 0.91 2.56
-3 -1 5 -2.18 2.02
3 1 5 2.52 1.25
-3 1 5 0.23 1.04
3 -1 5 3.88 2.94
-3 1 5 2.49 1.97
3 -1 5 -0.84 1.3
-3 -1 5 0.21 1.25
3 -2 0 0.05 0.72
-3 -2 0 -0.06 0.44
-3 -2 0 0.09 0.41
-3 -2 1 978.17 13.88
3 -2 1 963.97 10.49
3 -2 -1 871.81 20.14
-3 -2 -1 863.88 16.27
-3 -2 -1 893.26 18.55
-3 -2 2 80.39 5.86
3 -2 2 73.42 3.87
3 -2 2 74.68 3.59
-3 -2 -2 74.32 6.6
-3 -2 3 249.99 12.13
-3 -2 3 238.59 12.3
-3 2 3 248.89 14.1
-3 -2 -3 254.75 9.77
-3 -2 -3 225.1 14.12
3 -2 -3 216.43 15.07
3 -2 3 260.9 8.22
-3 -2 3 252.19 11.82
-3 -2 4 33.26 4.97
3 2 4 35.83 4.51
3 -2 4 40.72 5.28
-3 2 4 33.53 3.89
-3 -2 -4 39.55 4.07
-3 -2 4 34.71 5.07
-3 2 4 34.12 6.07
-3 -2 4 34.63 6.23
3 -2 -4 34.56 7.09
-3 -2 5 -2.01 1.52
-3 2 5 0.01 1.6
-3 -2 5 -1.56 1.48
-3 2 5 0.83 0.6
3 2 5 -4.02 2.81
3 -2 5 2.73 1.96
3 -2 5 2.62 2.54
3 -3 0 -0.02 0.92
3 -3 0 0.46 0.25
-3 -3 0 0.68 0.69
-3 -3 0 0.1 0.57
-3 -3 -1 2195.48 28.82
3 -3 -1 2119.65 35.6
-3 -3 1 2090.61 19.08
3 -3 1 2260.26 19.1
-3 -3 -2 713.5 21.48
-3 -3 2 710.9 14.95
-3 3 3 96.17 8.7
3 -3 3 110.28 9.87
-3 -3 -3 100.89 6.23
3 -3 3 117.58 5.88
-3 -3 -3 111 10.48
-3 3 -3 103.42 7.38
-3 -3 -3 105.7 6.05
-3 -3 3 104.72 7.23
-3 -3 3 98.25 7.99
-3 -3 3 98.5 7.96
-3 -3 3 98.53 9.1
3 -3 -3 100.9 11.25
-3 -3 4 239.33 13.01
-3 3 4 235.52 14.51
3 3 4 232.65 16.03
3 -3 4 236.05 13.18
-3 -3 4 259.47 13.39
-3 -3 5 118.65 7.51
-3 3 5 104.09 8.06
3 -3 5 101.58 8.2
3 3 5 102 8.55
3 -3 5 114.96 10.21
-3 -4 0 -0.34 0.88
3 -4 0 -0.05 0.39
-3 -4 0 0.66 1.01
-3 -4 1 2687.2 23
-3 -4 -1 2488.61 36.87
3 -4 -1 2378.66 42.38
-3 -4 1 2786.75 21.4
-3 -4 -1 2711.53 36
3 -4 1 2497.58 25.23
3 -4 -2 238.35 15.61
-3 -4 2 258.08 8.41
3 -4 2 259.1 8.18
3 -4 3 157.32 12.57
-3 -4 -3 167 8.17
-3 -4 3 172.39 12.73
-3 -4 3 185.3 11.56
-3 -4 3 155.75 10.03
-3 4 3 169.58 11.25
-3 -4 3 169.66 8
3 -4 -3 192.99 16.56
3 4 3 152.72 11.78
-3 -4 -3 191.1 14.73
-3 -4 4 579.31 20.38
3 -4 4 606.28 22.21
-3 -4 4 661.63 20.95
-3 4 4 673.82 22.77
3 4 4 626.52 23.71
-3 -4 5 34.89 3.75
-3 -4 -5 35.6 3.86
3 -4 -5 23.64 3.03
-3 4 5 35.49 4.34
3 -4 5 36.43 4.62
3 4 5 34.67 4.24
3 -5 0 -0.04 1.53
-3 -5 0 0.32 0.89
-3 -5 -1 546.56 18.08
3 -5 -1 481.53 20.57
3 -5 1 732.44 17.69
-3 -5 1 593.16 11.92
-3 -5 -1 668.6 21.14
-3 -5 -2 75.61 5.41
3 -5 2 62.13 6.77
-3 -5 2 66.91 4.03
-3 -5 -2 61.33 7.54
3 -5 2 91.84 9.07
-3 -5 -2 76.18 6.08
-3 -5 2 78.72 8.16
3 -5 -2 56.45 8.49
3 -5 2 63.73 5.01
-3 -5 2 71.41 4.76
-3 -5 3 94.47 10.16
-3 -5 -3 103.27 7.95
-3 -5 -3 100.17 6.66
-3 -5 3 97.46 8.94
3 -5 -3 71.36 10.62
3 -5 3 107.9 11.24
-3 5 3 110.86 8.71
-3 -5 3 96.64 7.72
-3 -5 -3 97.26 10.99
-3 -5 4 27.9 4.49
-3 -5 -4 31.35 4.31
3 -5 -4 25.44 3.67
-3 5 4 34.26 5.05
3 -5 4 24.28 4.76
-3 -5 4 34.99 4.52
3 -5 4 24.16 4.84
-3 -5 5 30.99 3.11
3 -5 5 37.14 4
-3 -5 -5 28.97 3.03
-3 5 5 27.36 3.22
-3 -5 5 35.95 3.16
3 -5 -5 31.08 2.75
3 -6 0 -2.61 1.94
-3 -6 0 0.34 1.01
-3 -6 1 48.12 6.1
-3 -6 1 53.91 4.57
3 -6 1 55.87 6.51
-3 -6 -1 55.04 5.03
-3 -6 -1 68.8 7.59
-3 -6 1 66 7.2
-3 -6 1 47.88 4.09
3 -6 -1 56.77 7.68
-3 -6 -1 54.65 4.58
-3 -6 2 23.4 5.07
3 -6 2 43.82 6.98
3 -6 -2 33.11 3.77
3 -6 2 28.51 5.08
-3 -6 -2 29.59 4.03
-3 -6 -2 25.56 5.08
-3 -6 2 31.31 3.33
3 -6 -2 31.4 6.59
-3 -6 -2 33.86 4
3 -6 3 35.23 6.66
-3 -6 -3 29.38 4.12
3 -6 -3 28.07 3.87
-3 -6 3 25.33 5.71
-3 -6 3 30.08 5.03
-3 -6 -3 30.56 3.9
-3 -6 4 -0.04 1.11
-3 -6 4 3.77 1.47
3 -6 -4 1.81 1.13
-3 -6 -4 1.16 1.46
3 -6 4 0.92 1.57
3 -6 4 -0.11 0.85
-3 6 4 1.33 1.52
-3 -6 5 17.92 2.05
-3 -6 -5 20.63 2.17
-3 6 5 16 1.96
3 -7 0 -0.28 1.13
-3 -7 0 -0.03 1.64
-3 -7 0 -4.46 1.84
-3 -7 0 -3.21 1.78
3 -7 0 2.5 2.46
-3 -7 0 1.64 1.45
-3 -7 1 0.01 0.7
3 -7 1 7.15 3.1
3 -7 1 0.77 1.48
-3 -7 -1 2.49 1.22
3 -7 1 0.29 1.92
-3 7 1 2.37 1.13
-3 -7 -1 0.88 1.29
-3 -7 1 1.71 1.23
-3 -7 1 -2.19 1.88
3 -7 -1 2.52 2.28
-3 -7 1 3.31 2.03
3 -7 2 10.87 3.96
-3 -7 -2 15.52 2.96
-3 -7 -2 13.78 2.7
-3 -7 2 13.29 2.7
3 -7 2 13.97 3.78
3 -7 -2 12.03 2.29
-3 -7 2 11.44 2.32
3 -7 -2 3.42 2.99
-3 -7 2 10.03 3.6
-3 -7 3 7.38 3.29
3 -7 3 1.06 2.19
-3 -7 -3 3.37 1.69
-3 -7 3 1.85 1.83
3 -7 -3 1.96 1.13
-3 -7 3 2.68 1.49
3 -7 -4 24.72 2.63
-3 -7 4 27.58 3.91
-3 -7 4 26.81 3.21
-3 -7 -4 21.13 2.88
-3 7 4 22.08 3.06
3 -7 4 23.29 3.04
-3 -8 0 1 1.43
-3 -8 0 -1.59 1.93
3 -8 0 1.97 1.86
3 -8 -1 16.69 3.3
-3 -8 -1 16.58 3.42
-3 -8 1 19.06 4.49
3 -8 1 17.2 4.1
3 -8 1 20.31 4.67
-3 -8 -1 14.5 3.29
-3 -8 1 18.99 3.51
-3 -8 1 15.49 4.33
-3 -8 2 6.32 3.12
3 -8 2 6.03 3.1
3 -8 -2 8.46 2.05
-3 -8 2 6.06 2.09
-3 8 2 7.63 2.1
-3 -8 -2 6.78 2.23
3 -8 2 5.76 3.19
3 -8 3 49.31 7.12
-3 -8 3 43.05 5.31
-3 -8 3 46.7 6.73
-3 8 3 47.61 4.5
3 -8 -3 38.04 3.7
-3 -8 -3 41.12 4.45
-3 8 -3 49.35 4.93
-3 -8 3 45.71 4.49
-3 -8 -4 -0.15 0.63
3 -8 4 0.44 0.75
-3 8 4 1.28 0.9
-3 -8 4 0.48 0.71
3 -9 0 3 1.99
3 -9 0 -1.23 1.45
-3 -9 0 0.16 1.25
-3 -9 0 2.95 2.13
-3 -9 1 64.07 8.03
-3 -9 -1 60.55 6.38
3 -9 1 68.18 7.38
-3 -9 1 57.43 5.93
3 -9 1 66.46 8.17
3 -9 -1 62.51 6.51
-3 -9 -1 62.66 6.6
-3 -9 2 8.94 2.2
-3 -9 -2 8.27 2.37
3 -9 -2 11.29 2.63
3 -9 2 9.14 2.92
3 -9 2 9.12 3.44
-3 -9 2 15.52 4.25
-3 -9 2 11.92 2.86
-3 -9 -2 8.67 2.33
-3 -9 -3 2.32 1.24
3 -9 3 0.71 1.8
-3 -9 -3 3.01 1.2
-3 9 3 -0.45 0.8
-3 -9 3 0.31 1.4
3 -9 3 0.37 1.43
3 -9 -3 2.06 1.08
-3 -9 3 1.03 0.9
-3 -9 3 0.39 0.86
-3 -10 0 3.62 2.2
3 -10 0 5.04 2.4
3 -10 0 0.13 1.03
-3 -10 0 1.22 1.8
-3 -10 -1 237.55 12.01
3 -10 1 250.79 12.39
3 -10 -1 233.78 10.19
-3 -10 1 240.61 13.72
3 -10 -1 239.47 12.01
3 -10 1 236.77 13.45
-3 -10 -1 241.42 12.22
-3 -10 -2 0.02 0.8
-3 -10 -2 3.86 1.52
-3 -10 2 1.23 1.47
3 -10 -2 -0.01 0.72
3 -10 2 -0.85 1.64
-3 -11 0 0.01 1.22
3 -11 0 1.65 1.5
3 -11 0 1.4 0.97
-3 -11 -1 142.22 7.81
3 -11 1 143.18 8.31
-3 -11 1 132.66 8.03
3 -11 -1 139.34 7.79
-3 -11 -1 146.41 7.75
4 0 0 2.05 0.45
-4 0 0 1.89 0.56
-4 0 0 1.56 0.66
4 0 1 3496.45 21.16
4 0 -1 3574.68 29.02
4 0 -2 79.9 6.2
4 0 2 84.84 4.43
4 0 -3 143.47 10.26
4 0 3 154.17 7.2
-4 0 -4 0.63 1.03
-4 0 4 1.36 1.22
-4 0 4 1.19 1.83
4 0 4 -1.57 1.23
-4 0 5 87.33 6
-4 0 5 84.39 7.85
4 0 5 82.93 6.6
4 0 5 86.32 10.11
-4 -1 0 177.5 5.01
4 -1 0 176.69 4.14
4 1 0 172.19 3.05
-4 -1 0 187.91 4.46
4 -1 -1 828.46 17.77
-4 -1 -1 963.63 16.2
4 -1 1 923.76 10.16
4 1 -1 846.84 10.91
-4 -1 1 902.1 15.71
4 -1 2 446.78 9.48
4 1 -2 434.18 12.39
-4 -1 3 301.76 12.36
-4 -1 -3 282.81 15.58
4 1 -3 332.97 14.38
4 -1 -3 266.63 15.37
4 1 3 317.08 11.02
4 -1 3 306.06 9.53
-4 1 3 314.84 15.69
4 -1 -4 6.46 2.95
-4 1 4 0.62 1.99
-4 -1 4 -3.18 2.57
4 -1 4 1.09 1.12
-4 -1 4 -1.45 1.48
-4 -1 4 -0.56 1.13
4 1 4 0.54 1.12
4 1 4 2.28 1.71
-4 -1 -4 2.2 1.41
-4 1 -4 1.02 1.2
-4 1 4 -0.26 0.98
-4 -1 5 6.42 2.4
-4 1 5 8.06 2.85
-4 1 5 5.97 1.68
4 -1 5 7.85 2.43
4 1 5 5.02 3.25
-4 -1 5 5.14 1.86
-4 -2 0 57.09 3.29
-4 -2 0 58.99 2.63
-4 -2 1 551.35 10.94
4 -2 -1 561.13 16.82
4 -2 1 580.41 8.93
-4 -2 -1 564.18 15.82
4 -2 2 492.05 9.63
-4 -2 2 459.63 14.13
4 -2 -2 437.22 17.91
-4 -2 -3 170.19 12.38
-4 -2 3 137.3 8.7
-4 -2 3 140.26 9.59
-4 -2 -3 148.35 7.76
4 -2 -3 162.74 13.35
-4 -2 3 156.93 9.19
4 -2 3 132.68 8.84
-4 2 3 135.19 10.21
4 -2 3 153.64 6.53
-4 2 3 160.26 7.75
-4 2 -3 163.63 9.13
4 -2 4 11.4 2.84
-4 -2 4 12.02 3.73
4 2 4 12.76 2.79
4 -2 -4 3.15 3.01
-4 2 4 7.77 3.14
-4 -2 4 8.05 2.65
-4 2 4 10.63 2.2
-4 -2 4 10.6 2.97
-4 -2 -4 10.91 2.35
-4 2 -4 10.67 2.53
4 2 5 1.84 2.47
-4 -2 5 5.21 2.08
-4 -2 5 3.75 1.56
4 -2 5 5.16 2.16
-4 2 5 5.48 2.42
4 -3 0 7405.14 15.28
-4 -3 0 7390.66 27.55
4 -3 -1 1986.22 35.63
-4 -3 1 2216.84 21.17
-4 -3 -1 2422.75 29.51
-4 -3 -1 1988.97 32.41
4 -3 1 2272.14 20.23
-4 -3 1 2285.4 19.95
4 -3 -2 64.6 7.73
4 -3 2 65.39 3.93
-4 -3 -2 63.49 6.51
-4 -3 2 62.34 4.71
-4 -3 -3 802.52 17.11
-4 -3 -3 781.06 17.72
-4 -3 3 797.19 21.97
4 -3 3 759.29 15.66
-4 -3 -3 867.16 28.82
-4 3 3 751.53 23.69
-4 3 -3 835.73 21.6
-4 -3 3 758.57 20.96
4 -3 -3 850.81 32.71
-4 -3 4 1457.45 30.47
4 -3 4 1374.73 31.13
-4 3 4 1351.13 33.58
4 3 4 1361.73 38.95
-4 3 -4 1484.85 28.67
-4 3 5 3.44 1.83
4 3 5 2.59 1.81
4 -3 5 9.65 3.08
4 -3 5 4.44 2.37
-4 -3 5 3.59 1.54
4 -4 0 2873.43 35.41
-4 -4 0 3110.07 31.47
-4 -4 -1 1059.97 21.85
-4 -4 1 1028.9 13.75
4 -4 -1 896.71 26.84
4 -4 1 1106.1 17.19
-4 -4 -1 915.07 23.8
-4 -4 1 1038.88 14.84
-4 -4 2 41.15 3.55
4 -4 -2 43.38 7.02
-4 -4 -2 47.5 6
4 -4 2 34.01 3.16
-4 -4 -3 2787.7 33.89
-4 -4 3 2911.05 41.37
-4 -4 3 2536.95 48.3
-4 -4 3 2875.34 34.26
-4 -4 -3 2993.58 55.92
4 -4 3 2734.13 31.21
-4 -4 3 2724.03 43.17
-4 4 3 3139.75 47.39
-4 4 -3 3018.14 43.58
4 -4 3 3172.88 56.38
4 -4 -3 2998.69 65.24
-4 4 4 22.59 4.36
-4 -4 4 24.75 4.35
4 -4 4 17.49 3.97
4 4 4 16.45 4.22
-4 4 -4 27.2 4.18
-4 -4 4 20.67 3.73
4 -4 5 155.82 9.31
-4 4 5 161.48 8.8
-4 -4 -5 137.94 7.32
4 4 5 144.84 7.95
4 -4 5 170.07 10.31
-4 -4 5 168.05 7.68
-4 -5 0 630.88 15.94
4 -5 0 706.71 21.01
-4 -5 -1 941.12 22.52
4 -5 -1 891.28 29.05
-4 -5 1 923.47 16.08
-4 -5 -1 944.71 26.53
4 -5 1 945.37 20.28
4 -5 2 13.42 3.43
-4 5 2 17.37 3.29
4 -5 2 15.46 2.69
-4 -5 2 16.59 2.16
-4 -5 -2 20.04 2.95
-4 -5 -2 28.98 5.14
-4 -5 -2 17.91 3.09
-4 -5 2 20.47 2.62
4 -5 -2 18.02 5.05
-4 -5 2 26.01 4.72
4 -5 2 21.48 4.46
4 -5 -3 262.57 20.91
4 -5 3 401.34 21.11
-4 -5 -3 329.37 19.56
-4 -5 3 338.62 18.48
-4 -5 3 335.85 13.62
-4 -5 3 307.27 15.21
-4 -5 -3 330.24 14.07
-4 5 3 328.76 15.03
-4 -5 -3 324.18 11.97
-4 -5 3 295.91 11.02
-4 5 4 331.76 14.77
-4 -5 4 337.55 14.95
4 -5 4 323.22 16.41
-4 -5 -4 311.33 13.16
-4 -5 4 353.73 13.44
4 -5 -4 300.4 11.82
4 -5 -5 0.81 0.52
-4 5 5 0.91 0.86
-4 -5 5 2.17 1.1
-4 5 5 0.89 0.93
-4 -5 -5 0.26 0.7
-4 -5 5 1.13 0.72
4 -5 5 2.06 1.15
-4 -6 0 46.11 4.9
4 -6 0 42.41 6.13
-4 -6 0 53.5 5.58
-4 -6 -1 134.15 10.67
-4 6 1 138.39 7.69
-4 -6 -1 148.51 8.46
4 -6 1 146.88 10.7
-4 -6 1 147.78 7.99
-4 -6 1 124.85 9.77
-4 -6 -1 137.37 7.33
4 -6 -1 111.36 11.06
-4 -6 -1 159.03 11.9
-4 -6 1 127.15 10.23
-4 -6 1 134.22 7.23
4 -6 -2 135.08 13.86
4 -6 2 127.69 10.5
4 -6 2 149.09 12.4
-4 -6 2 167.91 8.83
-4 -6 -2 150.39 8.87
-4 -6 2 140.43 11.87
-4 -6 2 137.23 7.14
4 -6 2 147.25 9.91
-4 -6 -2 152.65 8.42
-4 -6 3 15.75 4.9
4 -6 3 21.53 5.31
-4 -6 -3 17.11 3.05
-4 -6 3 22.7 4.53
-4 6 3 17.56 3.47
-4 -6 -3 14.87 3.15
4 -6 -3 18.14 2.98
-4 -6 -4 21.64 3.32
-4 6 4 19.68 3.39
-4 -6 4 26.58 3.5
4 -6 -4 21.23 2.78
-4 -6 4 22.88 3.84
4 -6 4 24.15 4.43
4 -6 4 25.83 4.3
-4 -6 -5 4.81 1.03
-4 -6 5 1.99 0.78
-4 6 5 3.6 0.92
4 -7 0 -0.75 1.09
-4 -7 0 4.52 2.03
4 -7 0 4.34 2.8
-4 -7 0 -0.23 1.16
-4 -7 0 0.43 1.04
-4 -7 0 -1.96 1.56
-4 -7 1 39.93 4.68
-4 -7 -1 41.65 4.99
-4 7 1 46.4 4.58
-4 -7 1 46.07 6.74
4 -7 1 39.45 6.12
-4 -7 -1 41.52 6.03
4 -7 -1 37.83 6.77
-4 -7 1 43.3 4.91
4 -7 1 42.55 6.4
4 -7 1 43.78 5.77
-4 -7 -1 46.25 6.68
-4 -7 -1 40.17 4.37
-4 -7 1 43.66 6.47
-4 7 2 275.76 11.92
4 -7 2 273.83 16.01
-4 -7 2 275.5 17.1
-4 -7 -2 287.26 12.55
-4 -7 -2 262.49 11.43
4 -7 2 319.52 18.65
4 -7 -2 279.55 20.47
-4 -7 2 291.23 12.1
-4 -7 3 42.8 6.8
4 -7 3 53.65 7.77
-4 -7 3 44.11 5.6
-4 7 3 46.89 5.05
-4 -7 -3 48.86 5.06
-4 -7 3 52.03 5.06
-4 -7 -4 11.28 2.15
4 -7 4 13.3 3.15
-4 7 4 10.88 2.23
-4 -7 4 11.86 2.13
4 -7 4 9.61 2.02
4 -8 0 8.11 2.69
-4 -8 0 6.59 2.75
-4 -8 0 3.08 1.93
-4 -8 0 8.93 2.86
-4 -8 -1 315.09 14.14
4 -8 1 328.73 17.82
-4 -8 1 287.45 16.75
4 -8 1 299.06 15.69
-4 -8 1 316.04 18.01
-4 -8 -1 335.62 14.84
4 -8 -1 328.48 14.13
-4 -8 1 309.03 13.64
4 -8 2 21.18 4.89
4 -8 2 24.99 5.08
-4 -8 2 22.45 3.62
-4 -8 -2 21.37 3.64
-4 -8 2 19.77 4.95
-4 8 2 22.91 3.31
-4 8 -3 64.85 5.73
-4 -8 -3 67.54 5.61
-4 -8 3 61.73 5.78
-4 8 3 66.43 5.25
-4 -8 3 60.27 7.34
-4 -8 3 65.92 5.48
4 -8 3 65.69 7.72
-4 -8 -4 0.4 0.73
-4 -8 4 0.51 0.69
4 -8 4 1.23 1.17
-4 8 4 0.93 0.78
4 -9 0 236.65 13.85
4 -9 0 235.55 12.56
-4 -9 0 259.6 14.9
-4 -9 0 231.05 13.82
-4 -9 1 64.58 8
4 -9 1 67.51 7.91
4 -9 -1 58.77 6.17
-4 -9 -1 62.31 6.42
4 -9 1 69.12 7.39
-4 -9 -1 71.29 7.08
-4 -9 1 64.4 6.36
-4 -9 -2 37.54 4.55
4 -9 2 31.82 5.44
4 -9 2 34.56 5.32
-4 -9 2 30.99 4.04
-4 -9 2 35.91 5.85
4 -9 -2 30.97 4.11
-4 -9 -2 27.32 4.02
4 -9 -3 70.83 5.04
-4 -9 -3 66.87 4.82
-4 9 3 70.38 4.13
-4 -9 -3 70.48 5.15
-4 -9 3 66.29 4.91
4 -9 3 67.76 6.18
4 -10 0 69.28 7.04
4 -10 0 66.69 6.2
-4 -10 0 59.8 6.8
-4 -10 0 57.66 6.53
-4 -10 1 82.61 7.8
4 -10 1 70 7.15
4 -10 -1 74.51 6.59
4 -10 1 85.36 7.33
4 -10 -1 80.28 6.04
-4 -10 -1 81.92 7.17
-4 -10 -1 82.09 6.94
4 -10 -2 18.72 2.99
4 -10 2 22.55 3.88
-4 -10 2 19.3 3.67
-4 -10 -2 18.26 2.77
4 -10 -2 20.09 2.47
-4 -10 -2 24.03 3.45
-4 -11 0 316.82 12.06
4 -11 0 318.17 10.48
4 -11 0 314.02 12
-4 -11 -1 203.16 8.84
4 -11 -1 224.29 9.31
-4 -11 1 205.42 9.31
-4 -11 -1 210.64 9.23
4 -11 1 222.31 9.71
-5 0 0 0.24 0.47
5 0 0 0.09 0.35
-5 0 0 0.13 0.61
5 0 1 3344.97 21.51
-5 0 1 3404.99 16.83
5 0 -2 22.53 3.42
5 0 2 26.79 2.63
5 0 -3 164.69 11.05
5 0 3 142.78 7.05
-5 0 3 131.38 9.96
-5 0 -3 143.09 8.07
-5 0 3 144.21 8.01
5 0 4 16.92 2.69
-5 0 4 19.08 4.57
-5 0 -4 17.02 3.07
-5 0 4 14.96 4
-5 0 4 13.76 2.91
-5 0 -5 215.31 8.16
-5 0 5 217.13 11.87
-5 0 5 227.52 9.24
5 0 5 197.9 9.96
5 1 0 -0.03 0.27
-5 -1 0 0.09 0.43
-5 1 0 -0.13 0.4
5 -1 0 0.23 0.49
-5 -1 0 0.18 0.57
5 1 -1 29.23 2.12
5 1 1 26.95 2.1
5 -1 -1 31.73 3.8
5 -1 1 28.4 1.97
-5 -1 1 28.02 2.93
-5 1 1 27.14 1.12
-5 -1 1 30.44 1.93
-5 -1 2 110.83 7.71
5 -1 -2 117.47 8.65
5 1 -2 114.87 6.39
5 -1 2 108.95 4.82
5 1 2 99.92 5.17
-5 -1 -2 106.23 7.67
-5 -1 3 82.5 8.16
-5 1 -3 89.29 6.66
5 1 3 81.34 5.66
5 -1 3 87.72 5.21
-5 1 3 82.75 7.92
-5 -1 3 78.61 7.63
5 -1 -3 98.1 9.51
-5 -1 -3 83.98 6.07
-5 -1 3 75.56 6.06
-5 1 3 83.35 5.87
-5 -1 -4 195.89 9.59
-5 -1 4 183.87 13.27
5 1 4 218.59 10.14
-5 -1 4 190.48 12.86
-5 1 4 191.44 13.05
5 -1 4 211.4 9
-5 1 -4 202.94 10.35
5 1 4 187.67 11.27
-5 1 4 197.92 9.7
-5 -1 4 201.03 10.69
-5 -1 5 17.11 2.79
-5 1 5 16.81 3.68
5 1 5 16.16 4.58
5 -1 5 15.6 3.46
-5 -1 5 16.79 3.56
-5 1 5 16.79 2.44
-5 -2 0 0.06 0.86
5 -2 0 -0.02 0.74
-5 -2 0 0.29 0.54
5 2 0 -0.09 0.29
-5 -2 -1 32.86 3.28
-5 -2 -1 30.94 4.23
-5 -2 1 34.25 2.94
5 -2 -1 31.37 4.33
5 -2 1 32.77 2.37
-5 -2 1 36.96 2.39
-5 -2 2 340.83 12.22
5 -2 2 373.6 8.9
5 -2 -2 319.89 15.74
-5 -2 -2 342.93 13.82
-5 -2 -3 3.09 1.39
-5 2 3 3.32 1.2
-5 2 -3 -0.69 1.19
-5 -2 3 -1.49 1.37
5 -2 3 2.53 1.21
5 -2 -3 3.74 2.43
-5 -2 3 2.2 1.25
5 -2 3 -4.54 1.93
-5 -2 -3 -0.73 1.72
5 2 3 1.01 1.17
-5 -2 3 1.96 1.12
-5 2 3 1.13 1.57
-5 2 -4 27.13 4.07
-5 -2 4 29.24 4.42
-5 2 4 30.87 3.61
5 -2 4 28.03 4.11
-5 2 4 34.29 5.7
-5 -2 4 27.45 4.87
-5 -2 -4 28.23 3.64
-5 2 5 11.4 2.98
5 2 5 9.41 3.43
-5 -2 5 12.81 2.47
5 -2 5 10.03 2.88
-5 -3 0 -0.03 0.92
5 -3 0 -0.07 1.21
-5 -3 1 1375.24 17.71
-5 -3 -1 1278.03 27.79
-5 -3 -1 1423.79 21.85
5 -3 -1 1192.56 28.51
5 -3 1 1246.43 15.95
-5 -3 1 1389.66 16.18
5 -3 2 61.01 4.02
-5 -3 -2 49.72 5.58
-5 -3 2 57.98 4.64
5 -3 -2 46.16 6.79
-5 -3 -3 355.12 12.25
5 -3 -3 315.88 20.34
-5 -3 -3 375.22 19.31
-5 -3 3 276.57 12.22
-5 3 -3 357.45 14.7
5 -3 3 350.14 11.1
-5 -3 -3 348 11.7
-5 -3 3 354.54 14.41
-5 3 3 320.42 15.33
-5 3 3 315.8 10.18
-5 -3 3 340.33 13.67
-5 -3 4 245.23 12.16
5 -3 4 250.52 13.03
-5 3 4 248.08 13.99
-5 -3 -4 244.67 10.23
-5 3 -4 263.93 12.46
-5 3 5 5.47 2.24
5 3 5 6.63 2.48
-5 -3 5 3.71 1.44
5 -3 5 6.53 2.47
-5 -3 -5 3.02 1.39
-5 -4 0 -0.16 1.15
5 -4 0 -0.85 1.94
-5 -4 1 887.81 13.52
-5 -4 -1 787.57 23.76
5 -4 1 936.12 16.65
-5 -4 -1 952.98 19.78
-5 -4 1 956.05 15.34
5 -4 -1 827.24 26.32
-5 -4 2 4.01 1.33
5 -4 -2 2.32 2.59
-5 -4 -2 3.77 1.97
-5 -4 2 4.47 1.38
5 -4 2 3.84 1.27
-5 -4 3 2.64 1.27
-5 -4 3 -5.4 2.86
-5 -4 -3 4.48 1.56
5 -4 -3 1.87 2.86
-5 -4 -3 3.44 2.56
5 -4 3 2.8 2.28
-5 -4 3 3.9 1.96
5 -4 3 3.94 1.53
-5 4 -3 5.16 2.14
-5 4 3 3.93 2.08
-5 -4 -3 1.2 1.24
-5 -4 3 0.74 1.21
-5 -4 3 3.57 1.41
5 -4 4 542.08 20.22
-5 4 4 525.74 19.56
5 4 4 533.59 21.43
-5 -4 4 526.62 17.03
-5 4 -4 542.21 18.06
5 4 5 2.87 1.34
-5 4 5 2.94 1.56
-5 -4 -5 3.55 1.51
5 -4 5 3.18 1.93
-5 -4 5 2.98 1.17
5 -4 -5 4.06 1.16
-5 -4 5 3.2 1.18
-5 4 5 4.03 1.34
-5 -4 5 1.4 1.29
5 -4 5 5.01 1.98
-5 -5 0 0.18 1.19
5 -5 0 -0.2 1.34
-5 -5 -1 153.72 11.42
5 -5 -1 174.94 13.52
5 -5 1 156.9 8.48
-5 -5 1 179.11 7.81
5 -5 -2 74.96 9.98
5 -5 2 136.63 11.15
-5 -5 -2 119.05 11.63
-5 -5 2 105.91 7.22
5 -5 2 93.55 8.57
-5 -5 2 86.7 5.03
5 -5 2 114.17 7.1
-5 -5 -2 111.12 7.5
-5 -5 -2 117.09 6.95
-5 -5 2 93.12 7.35
-5 -5 2 101.38 9.17
-5 -5 -2 106.86 9.18
-5 5 2 119.79 8.53
-5 -5 2 105.61 6.01
-5 -5 -3 59.91 5.3
-5 -5 3 55.99 7.59
5 -5 3 53.09 7.69
-5 -5 3 51.61 4.4
5 -5 -3 54.16 9.41
-5 -5 -3 44.02 7.22
-5 -5 3 60.48 6.63
-5 -5 -3 55.5 5.85
-5 5 3 38.46 5.3
-5 -5 3 62.34 5.65
-5 -5 3 60.92 5.05
-5 -5 -4 20.2 2.81
-5 -5 4 23.66 3.44
-5 -5 -4 19.86 3.31
5 -5 -4 21.84 3.06
5 -5 4 19.41 4.24
-5 -5 4 18.72 3.55
-5 5 -4 21.67 3.6
-5 5 4 16.35 3.56
-5 5 5 3.12 1.15
-5 -5 5 3.75 1.17
-5 5 5 1.05 1.01
-5 -5 5 2.26 0.79
5 -5 5 4.09 1.47
-5 -5 -5 3.48 1.13
5 -6 0 -0.43 1.47
5 -6 0 -0.06 1.05
-5 -6 0 3.31 1.74
-5 -6 0 -0.72 1.21
-5 -6 0 -3.47 1.69
-5 -6 0 0.36 1.28
-5 -6 1 340.66 16.18
-5 -6 1 395.44 13.5
-5 -6 -1 380.69 18.6
-5 -6 1 359.89 17.39
-5 -6 1 396.92 13.76
-5 -6 -1 400.19 14.12
-5 -6 -1 417.22 20.08
-5 -6 -1 379.77 12.35
5 -6 1 426.54 18.22
-5 6 1 382.26 12.9
-5 -6 -2 60.97 5.4
-5 -6 2 60.24 7.69
5 -6 2 70.53 8.57
-5 -6 2 74.22 6.04
-5 -6 -2 61.9 5.8
-5 -6 2 60.74 6.32
5 -6 -2 60.62 9.59
5 -6 2 65.46 6.69
-5 -6 2 64.68 5.25
5 -6 2 60 7.3
-5 -6 3 71.75 8.63
5 -6 3 77.92 9.56
-5 -6 3 82.31 6.57
-5 -6 -3 64.58 6.03
-5 6 3 65.2 6.81
-5 -6 3 61.68 5.78
-5 -6 -3 66.11 5.66
-5 -6 3 69.79 7.01
-5 -6 4 4.58 1.74
5 -6 4 2.44 1.96
-5 -6 -4 5.37 1.78
-5 6 4 4.51 1.71
5 -6 4 6.28 2.49
-5 6 -4 5.97 2.03
-5 6 4 6.01 1.79
-5 -7 0 0.06 0.98
5 -7 0 -0.13 2.1
-5 -7 0 -1.68 1.57
5 -7 0 1.34 1.29
-5 -7 0 4.9 2.09
-5 -7 0 2.4 1.74
-5 -7 -1 49.4 7.26
5 -7 1 44.46 6.55
-5 -7 -1 43.37 4.56
-5 -7 1 31.61 5.47
5 -7 1 41.6 5.71
-5 -7 1 41.37 6.62
-5 -7 -1 41.86 5.08
-5 -7 1 37.41 4.71
5 -7 -1 33.63 7.04
-5 7 1 44.56 4.54
5 -7 1 38.78 6.33
-5 -7 1 39.14 4.95
-5 -7 -1 42.73 6.65
-5 -7 -2 11.91 2.68
-5 -7 2 14.27 4.5
5 -7 2 9.35 3.61
-5 -7 -2 10.2 2.49
5 -7 2 9.24 3.63
-5 -7 2 12.24 2.68
-5 7 2 15.26 2.99
-5 -7 3 19.46 4.78
5 -7 3 17.34 4.33
-5 -7 3 18.85 3.23
-5 -7 3 19.24 3.57
-5 -7 -3 17.62 3.25
-5 -7 -3 16.06 2.93
-5 7 3 17.53 3.24
-5 -7 4 197.38 8.46
5 -7 4 180.94 8.42
-5 -7 -4 192.39 8.07
-5 7 4 191.3 7.99
-5 -8 0 -3 2.25
-5 -8 0 -0.27 1.46
-5 -8 0 -1.06 1.43
5 -8 0 -0.53 2.97
5 -8 0 1.23 1.32
-5 -8 1 176.99 13
5 -8 1 188.43 13.35
-5 8 1 183.91 8.87
-5 -8 -1 167.25 12.68
-5 -8 1 177.44 13.58
-5 -8 1 184.58 10.97
5 -8 1 183.69 12.34
-5 -8 -1 185.29 11.24
5 -8 -1 177.14 10.39
-5 -8 -1 193.11 11.04
5 -8 2 1.67 2.26
-5 -8 -2 0.58 1.24
5 -8 2 1.25 1.97
-5 -8 2 -1.72 2.1
-5 -8 2 2.13 1.27
-5 8 2 0.02 0.86
-5 8 3 5.32 1.82
-5 -8 3 5.31 2.78
5 -8 3 5.96 2.39
-5 -8 3 2.93 1.4
-5 -8 3 2.74 1.41
-5 8 -3 3.76 1.56
-5 -8 -3 4.21 1.64
-5 8 4 25.5 2.27
-5 -8 -4 22.64 2.44
5 -8 4 29.25 3.17
-5 -8 4 24.21 2.66
5 -9 0 1.28 1.44
5 -9 0 2.24 1.83
-5 -9 0 -1.38 1.79
-5 -9 0 0.16 1.55
-5 -9 0 -2.23 1.82
-5 -9 1 52.45 6.89
5 -9 1 58.77 7.33
5 -9 -1 47.02 5.43
-5 -9 -1 54.49 5.95
5 -9 1 54.57 6.63
-5 -9 1 50.03 5.74
-5 -9 -1 61.59 6.63
5 -9 2 1.01 1.96
5 -9 -2 1.45 1.34
-5 -9 -2 2.01 1.38
5 -9 2 0.36 1.58
-5 -9 2 1.07 1.18
-5 -9 -2 1.06 1.47
-5 -9 2 1.95 2.05
-5 9 2 2.33 1.14
5 -9 -3 72.83 4.89
-5 -9 -3 73.88 4.82
-5 -9 3 72.99 5.22
-5 -9 -3 77.38 5.3
-5 9 -3 67.55 4.57
5 -9 3 75.92 6.26
-5 9 3 76.34 4.23
5 -10 0 0.21 1.37
5 -10 0 1.25 1.45
-5 -10 0 -1.27 1.7
-5 -10 0 -0.43 1.42
-5 -10 1 94.01 8.02
5 -10 1 84.06 7.49
5 -10 -1 86.16 6.91
5 -10 1 97.46 7.66
5 -10 -1 87.27 6.32
-5 -10 -1 94.44 7.24
-5 -10 -1 104.83 8.01
-5 -10 2 47.67 5.05
5 -10 2 45.22 4.9
5 -10 -2 49.25 4.41
-5 -10 -2 50.22 4.34
-5 -10 2 42.75 4.12
-5 -10 -2 52.92 4.93
5 -11 0 0.13 0.99
5 -11 0 1.29 0.91
-6 0 0 1344.92 13.32
-6 0 0 1406.88 17.04
6 0 1 174.71 5.09
6 0 -1 173.7 7.3
-6 0 1 175.04 4.11
6 0 -2 594.84 17.16
6 0 2 648.84 12.59
6 0 3 568.72 14.18
-6 0 3 573.11 20.15
-6 0 -3 567.69 16.58
-6 0 3 562.83 15.57
-6 0 4 568.52 16.8
-6 0 -4 559.25 17.15
-6 0 4 574.51 21.65
-6 0 5 145.35 7.08
-6 0 5 154.89 9.52
-6 0 -5 152.06 6.94
6 0 5 149.68 8.38
-6 -1 0 4401.22 32.09
6 -1 0 4456.89 24.69
-6 1 0 4435.37 23.16
6 -1 1 39.51 2.45
-6 -1 1 35.13 3.34
6 -1 -1 42.01 4.56
6 1 1 42.02 2.69
-6 -1 1 41.48 2.38
-6 1 1 39.66 1.76
6 1 -1 36.34 2.44
6 1 2 155.63 6.53
6 -1 2 150.33 5.82
-6 -1 2 155.06 9.35
6 -1 -2 154.06 10.07
-6 -1 3 284.84 15.28
-6 -1 -3 277.73 11.35
6 -1 -3 289.46 16.49
-6 1 3 280.64 10.58
6 -1 3 284.71 9.52
6 1 3 294.61 10.67
-6 1 3 292.23 14.46
-6 -1 3 276.66 13.91
-6 1 -3 289.73 12.34
-6 -1 3 274.84 11.3
6 1 4 75.12 7.22
-6 1 4 75.82 5.88
-6 1 4 80.91 8.28
-6 -1 4 87.93 8.39
-6 -1 -4 81.51 6.42
-6 1 -4 82.33 6.84
-6 -1 4 79.26 6.52
-6 1 5 7.32 2.61
6 1 5 5.45 3.13
6 -1 5 5.24 2.17
-6 -1 5 5.77 2.17
-6 1 -5 5.61 1.49
-6 -1 5 7.45 1.9
-6 2 0 46.27 2.45
-6 -2 0 53.32 2.91
6 2 0 51.07 1.99
-6 -2 0 50.15 3.74
6 -2 0 53.49 3.41
-6 -2 1 3176.54 28.62
6 -2 -1 3558.38 45.66
-6 -2 -1 3386 43.9
-6 -2 1 3167.13 23.35
6 -2 1 3039.94 23.77
-6 -2 2 107.91 7.08
6 2 2 104.08 5.67
6 -2 2 108.19 5.09
6 -2 -2 113 9.7
-6 -2 -2 114.98 8.3
-6 -2 -3 368.65 12.87
-6 -2 3 375.14 15.76
6 -2 -3 353.94 20.11
-6 2 -3 388.8 15.1
-6 -2 3 366.67 13.53
6 2 3 387.55 13.06
-6 2 3 366.53 16.08
6 -2 3 379.85 11.18
-6 2 3 396.79 12.04
-6 -2 -3 368.42 11.84
-6 -2 4 -1.79 1.7
-6 2 4 2 2.09
-6 -2 -4 0.93 1.14
-6 -2 4 0.66 1.08
-6 2 4 0.19 0.98
-6 2 -4 -1.01 1.15
-6 2 5 319.85 13.42
-6 -2 5 320.7 10.76
6 -2 5 297.93 13.74
6 3 0 531.88 7.27
-6 -3 0 540.98 13.69
6 -3 -1 6.66 2.61
-6 -3 1 8.61 1.62
6 -3 1 7.52 1.62
-6 -3 -1 8.97 3.15
-6 -3 1 8.9 1.54
-6 -3 -1 6.53 1.74
-6 -3 2 92.11 6
-6 -3 -2 93.65 7.73
6 -3 -2 84.45 9.33
6 -3 2 88.92 5.09
-6 -3 2 91.34 4.96
-6 -3 -3 438.43 13.52
-6 -3 -3 454.35 14.11
-6 -3 3 488.5 16.45
6 -3 3 496.33 13.64
6 3 3 479.15 15.27
-6 -3 3 467.64 16.33
-6 3 3 453.99 17.96
6 -3 -3 461.71 25.05
-6 3 -3 480.32 17.71
-6 -3 3 430.77 14.99
-6 -3 3 424.14 12.45
6 -3 4 10.06 2.56
-6 3 4 7.77 2.82
-6 -3 -4 7.3 2.12
-6 -3 4 6.73 2.14
-6 3 -4 6.84 2.31
-6 -3 5 19.05 2.3
-6 -3 -5 21.49 3
-6 3 5 22.11 3.59
6 -3 5 23.56 3.91
6 3 5 20.85 3.67
-6 -3 5 29.15 3.21
-6 3 5 14.35 2.15
6 -4 0 537.25 16.16
-6 -4 0 385.58 12.73
-6 -4 1 167.98 6.23
6 -4 -1 196.77 13.45
-6 -4 -1 151.76 11.05
-6 -4 1 178.81 7.23
6 -4 1 173.61 7.61
-6 -4 -2 17.87 3.02
6 -4 -2 15.4 4.68
-6 -4 2 20.04 2.76
-6 -4 -2 15.35 2.49
6 -4 2 17.92 3.57
-6 -4 -2 18.03 2.65
6 -4 2 16.86 2.61
-6 -4 -2 16.53 3.48
-6 4 2 14.04 3.1
-6 -4 2 16.31 2.4
-6 -4 -2 16.6 4.85
6 4 3 8.3 2.44
-6 -4 3 8.48 2.04
6 -4 3 6.29 1.82
-6 -4 -3 6.51 1.95
6 -4 -3 -0.45 3.47
-6 -4 -3 11.57 2.8
-6 -4 3 8.22 2.1
-6 -4 -3 4.9 2.78
-6 -4 3 8.13 2.52
-6 4 -3 9.15 2.72
-6 4 3 9.52 2.94
-6 -4 -3 9.02 2.19
-6 -4 3 10.51 2.54
6 -4 4 380.9 16.31
-6 -4 -4 312.92 13.38
6 4 4 332.58 16.48
-6 4 4 321.69 15.17
-6 4 -4 327.04 14.26
-6 -4 4 335.86 12.9
-6 -4 -4 351.51 11.63
-6 -4 5 23.89 2.55
-6 4 5 21.9 2.55
-6 -4 -5 26.9 2.99
-6 4 5 30.93 3.82
6 -4 5 28.91 4.23
-6 -4 5 25.94 3.1
-6 -4 5 28.26 2.78
6 -4 5 32.23 4.14
6 -5 0 806.11 24.02
-6 -5 0 708.86 19.26
-6 -5 1 0.74 1.03
6 -5 1 1.68 1.31
6 -5 -1 1.01 2.46
-6 -5 1 1.2 1.01
-6 -5 -1 0.82 2.29
6 -5 -2 10.27 4.07
-6 -5 -2 13.99 2.73
-6 5 2 16.16 3.25
6 -5 2 20.37 4.33
-6 -5 -2 11.83 2.32
-6 -5 2 13.17 2.1
6 -5 2 13.67 3.51
6 -5 2 14.59 2.75
-6 -5 2 17.12 2.87
-6 -5 2 14.29 3.64
-6 -5 2 15.35 2.5
-6 -5 -2 19.33 5.65
-6 -5 2 16.27 3.18
-6 -5 -3 36.85 4.27
-6 -5 3 27.4 5.23
6 -5 3 45.54 7.05
6 -5 -3 24.77 6.75
-6 -5 3 32.4 4.7
-6 -5 3 35.13 4.85
-6 -5 -3 32.1 4.45
-6 5 3 30.77 5.06
-6 -5 3 33.87 3.77
-6 -5 -4 -0.8 0.98
-6 -5 -4 0.31 1.26
-6 -5 4 0.76 1.19
6 -5 4 -1.36 1.41
-6 -5 4 1.76 1.65
-6 -5 4 0.74 0.96
-6 5 -4 4.88 1.95
-6 5 4 5.09 2.21
-6 5 5 31.84 2.66
-6 -5 5 27.73 2.58
-6 -5 -5 31.15 2.7
-6 6 0 594.39 16.18
6 -6 0 597.76 17.98
-6 -6 0 569.47 19.47
-6 -6 0 583.94 19.98
-6 -6 0 564.8 18.87
6 -6 0 615.64 23.95
-6 -6 -1 1006.63 20.65
-6 -6 1 982.72 23.09
6 -6 1 970.09 27.72
-6 -6 1 931.24 26.37
-6 -6 -1 938.47 30.48
-6 -6 1 945.53 28.76
-6 -6 1 1052.2 23.75
-6 -6 -1 1020.61 23.07
6 -6 -1 999.42 35.36
-6 -6 -1 1004.91 32.43
-6 6 1 910.93 20.35
-6 -6 -1 1029.73 31.29
-6 -6 1 1030.85 23.38
-6 -6 -2 47.19 4.86
-6 -6 -2 64.1 9.27
-6 -6 2 45.58 5.27
-6 -6 2 45.6 6.5
6 -6 2 58.27 7.77
6 -6 2 47.15 6.71
-6 -6 2 52.05 5.25
-6 -6 -2 49.89 5.32
-6 6 2 50.59 5.98
-6 6 2 47.99 5.19
-6 -6 2 49.67 5
6 -6 -2 47.25 8.91
6 -6 2 41.36 5.26
-6 -6 3 50.72 7.07
6 -6 3 68.41 8.35
-6 -6 3 61.23 5.72
-6 -6 -3 56.07 5.57
-6 -6 3 55.99 5.93
-6 6 3 54.65 6.44
-6 -6 3 53.08 5.62
-6 6 3 57.25 5.72
-6 -6 -3 58.12 5.33
-6 6 4 139.19 7.64
-6 -6 4 130.35 7.24
-6 6 -4 136.56 7.96
-6 -6 4 153.42 7.94
-6 -6 -4 148.34 7.72
-6 6 4 132.86 8.37
6 -6 4 143.19 9.65
-6 -7 0 1059.11 26.77
-6 -7 0 1114.64 29.61
6 -7 0 1174.58 36.89
-6 -7 0 1177.2 30.09
-6 7 0 1221.45 24.52
6 -7 0 1148.69 27.49
-6 -7 0 1115.19 30.05
-6 -7 -1 62 8.67
-6 -7 1 50.71 6.63
6 -7 1 59.86 7.36
6 -7 -1 54.19 5.37
-6 -7 -1 54.65 5.55
6 -7 1 51.38 6.42
-6 -7 1 43.97 6.84
-6 -7 1 57.05 6.14
6 -7 1 49.38 7.32
-6 -7 -1 57.51 6.05
-6 -7 -1 40.45 6.56
6 -7 -1 51.95 8.38
-6 -7 1 48.48 5.68
-6 7 1 52.41 4.97
-6 -7 -1 46.66 4.75
6 -7 2 45.33 7.1
-6 -7 2 32.99 5.93
6 -7 2 37.74 6.38
-6 -7 -2 33.42 4.49
-6 -7 2 33.9 4.46
-6 7 2 31.24 4.24
-6 -7 -2 34.27 4.24
-6 -7 3 205.15 13.3
6 -7 3 197.97 13.55
-6 -7 3 203.19 10.18
-6 -7 -3 195.83 9.88
-6 -7 3 205.68 10.22
-6 -7 -3 190.08 9.07
-6 7 3 203.27 9.98
-6 -7 4 90.42 5.65
-6 7 4 94.11 5.34
-6 -7 -4 93.91 5.48
6 -7 4 108.92 7.2
6 -7 4 91.24 5.78
-6 -8 0 22.25 4.46
-6 -8 0 24.42 4.84
-6 -8 0 24.92 4.76
6 -8 0 25.16 4.49
-6 -8 1 42.09 6.55
6 -8 1 39.93 6.14
6 -8 -1 49.43 5.39
-6 -8 -1 43.46 5.22
6 -8 1 49.12 6.49
-6 -8 -1 53.49 7.37
-6 -8 1 58.26 8.07
-6 -8 1 49.91 6.04
-6 -8 -1 52.95 6.2
-6 8 1 49.3 4.75
-6 -8 -1 50.72 4.79
-6 -8 2 6.61 3.05
6 -8 2 8.56 3.37
-6 -8 -2 7.68 2.08
6 -8 -2 9.32 2.38
-6 -8 -2 8.47 2.3
-6 -8 -2 7.39 2.27
6 -8 2 7.68 3.01
-6 -8 2 6.58 2.27
-6 8 2 8.62 2.24
-6 8 -3 130.8 8.13
-6 -8 3 142.21 8.16
-6 -8 -3 127.71 7.46
-6 8 3 135.69 6.99
-6 -8 4 115.97 5.55
-6 -8 -4 117.25 5.17
-6 8 4 115.62 4.5
-6 -9 0 169.98 11.31
6 -9 0 163.82 10.83
6 -9 0 153.91 10.1
-6 -9 0 159.76 11.3
-6 -9 0 173.96 12.22
-6 -9 1 0.75 1.71
6 -9 -1 0.98 1.32
-6 -9 -1 -2.72 1.7
6 -9 1 0.16 1.31
-6 -9 1 1.29 1.8
-6 -9 -1 0.1 1.76
6 -9 1 -0.62 1.75
-6 -9 2 7.95 2.72
6 -9 2 5.68 2.26
6 -9 -2 3.34 1.59
-6 -9 -2 3.46 1.46
6 -9 2 -0.49 1.43
-6 9 2 3.27 1.29
-6 -9 -2 2.93 1.68
-6 -9 2 0.12 0.9
-6 -9 -3 0.64 0.63
-6 -9 3 4.55 1.6
6 -9 3 2.24 1.37
-6 -9 -3 -0.29 0.73
6 -9 -3 -0.32 0.91
-6 9 3 2.38 0.97
-6 9 -3 -0.01 0.59
-6 -10 0 21.87 3.83
6 -10 0 20.89 3.6
6 -10 0 21.42 3.59
-6 -10 0 22.91 4.18
-6 -10 1 140.14 8.98
6 -10 1 108.9 7.8
-6 -10 -1 124.88 7.8
6 -10 -1 118.14 7.55
6 -10 1 131.89 8.66
6 -10 -1 122.58 7.35
-6 -10 1 133.87 8.38
-6 -10 -1 129.15 8.78
6 -10 2 33.8 3.71
-6 -10 -2 39.49 3.56
6 -10 -2 41.18 3.7
-6 -10 2 34.03 3.73
-6 -10 -2 48.57 4.56
6 -11 0 123.31 6.31
7 0 0 -0.06 0.49
-7 0 0 0.06 0.47
-7 0 1 45.69 4.26
7 0 -1 55.72 4.51
7 0 1 55.67 3.03
-7 0 1 56.43 2.8
7 0 -2 101.14 7.21
-7 0 2 85.99 7.41
7 0 2 91.13 4.84
-7 0 2 85.77 3.51
-7 0 3 43.15 6.57
7 0 3 40.34 3.86
-7 0 3 37.88 5.23
-7 0 3 43.68 4.35
-7 0 -3 40.49 4.64
-7 0 4 1175.12 29.72
-7 0 -4 1119.21 24.69
-7 0 4 1121.93 22.93
-7 0 5 22.34 3.64
-7 0 -5 22.43 2.81
7 0 5 20.35 3.1
7 1 0 0 0.34
7 -1 0 -0.8 0.84
-7 1 0 0.7 0.54
-7 -1 0 0.12 0.52
-7 -1 0 -0.15 1.06
-7 -1 1 2279.22 26.78
7 -1 -1 2345.78 34.89
7 1 1 2147.53 19.1
7 -1 1 2130.11 18.85
-7 -1 1 2132.46 19.07
-7 -1 2 241.27 11.72
7 1 2 243.95 8.25
7 -1 2 253.78 7.76
7 -1 -2 258.71 13.44
-7 -1 2 234.51 6.59
-7 -1 -3 311.24 11.06
-7 -1 3 255.54 14.38
7 -1 -3 313.82 17.39
7 1 3 293.89 10.78
-7 1 3 296.91 14.21
-7 -1 3 293.83 13.87
7 -1 3 284.12 9.84
-7 -1 -3 290.32 11.9
-7 1 -3 298.93 12.87
-7 1 3 286.25 10.64
-7 -1 3 312.71 11.85
-7 -1 3 283.71 8.7
-7 1 -4 29.82 4.29
-7 -1 -4 30.76 4.03
-7 1 4 31.08 3.75
-7 -1 4 32.63 4.98
-7 1 4 26.91 4.79
-7 -1 4 29.82 3.99
-7 -1 5 9.8 2.65
-7 1 5 10.84 2.68
7 1 5 10 3.8
-7 1 -5 7.05 1.67
-7 -1 5 9.34 1.92
7 -1 5 9.41 2.42
7 2 0 0.14 0.34
7 -2 0 0.47 0.99
-7 2 0 -0.49 0.39
-7 -2 0 -0.06 0.61
-7 -2 0 0.42 1.18
7 -2 -1 5.37 2.69
-7 -2 1 8.14 1.72
7 2 1 8.78 1.42
7 -2 1 10.62 1.74
-7 -2 1 9.01 1.5
-7 -2 -1 7.43 2.65
7 -2 2 121.97 5.68
-7 -2 2 119.74 7.58
7 2 2 111.67 5.96
7 -2 -2 100.35 9.44
-7 -2 2 124.96 5.33
7 2 3 0.23 1.03
-7 -2 3 -1.03 0.86
7 -2 3 -0.52 0.87
-7 -2 -3 -0.29 0.9
-7 -2 3 -0.58 1.24
7 -2 -3 1.89 2.52
-7 -2 -3 0.83 1.03
-7 2 3 0.31 1.33
-7 2 3 -2.1 1.1
-7 -2 3 -0.98 1.15
-7 2 -3 0.17 1.2
-7 2 4 2.88 2.14
-7 -2 -4 3.34 1.53
-7 -2 4 3.64 1.7
-7 2 -4 2.55 1.61
-7 -2 -5 6.74 1.76
-7 2 -5 6.59 1.48
-7 -2 5 7.73 1.67
7 -2 5 10.03 2.68
-7 2 5 7.73 2.4
7 2 5 2.37 2.03
7 -3 0 -0.01 1.14
-7 -3 0 0.24 1.33
-7 -3 1 493.75 11.55
-7 -3 -1 501.13 19.34
7 -3 -1 498.27 19.82
7 3 1 480.47 10.3
-7 -3 1 496.44 11.76
7 3 2 5.2 1.56
-7 -3 2 4.37 1.21
7 -3 2 4.08 1.41
-7 -3 2 3.22 1.32
7 -3 -2 4.33 2.68
7 3 3 2.31 1.4
-7 -3 3 3.01 1.17
7 -3 3 0.58 0.95
-7 3 3 5.79 2.57
-7 -3 -3 4.32 1.58
7 -3 -3 6.72 3.92
-7 -3 3 1.71 1.09
-7 -3 -3 3.09 1.63
-7 -3 3 3.19 1.63
-7 3 -3 1.36 1.58
-7 3 4 13.14 3.38
-7 -3 -4 12.01 2.5
-7 -3 4 11.58 2.47
-7 3 -4 17.31 3.63
-7 3 5 40.01 3.13
-7 -3 -5 49.37 3.92
-7 3 5 46.83 4.85
7 3 5 52.49 5.35
-7 -3 5 61.51 4.2
7 -3 5 57.34 5.81
-7 -3 5 51.64 4.8
7 -4 0 -0.31 1.61
-7 -4 0 -0.33 1.12
7 -4 -1 24.31 5.07
-7 -4 1 20.57 2.36
-7 -4 1 22.74 2.94
7 -4 1 19.31 2.81
-7 -4 -1 23.77 4.95
-7 -4 2 2.41 1.2
-7 -4 -2 4.14 1.5
7 -4 2 0.98 1.07
7 -4 2 0.61 0.9
-7 -4 2 3.21 1.29
-7 -4 2 1.92 1.28
7 -4 -2 0.17 1.44
-7 -4 -2 0.32 2.46
-7 -4 -2 2.78 1.12
-7 4 -2 2.02 1.46
-7 4 2 1.92 1.59
-7 -4 2 2.38 1.32
-7 -4 -3 182.27 9.09
-7 -4 3 203.21 9.99
-7 -4 -3 188.65 9.29
-7 4 -3 179.1 11.58
7 4 3 193.95 10.14
-7 -4 3 178.38 10.15
-7 -4 -3 177.29 10.02
-7 4 3 175.97 11.34
7 -4 3 193.41 9.49
-7 -4 3 188.46 9.5
-7 -4 3 171.76 8.19
7 -4 -3 157.68 15.93
-7 4 4 4.63 2.26
-7 -4 -4 6.56 2.06
-7 -4 -4 5.2 1.56
-7 -4 4 4.87 1.84
7 -4 4 6.24 2.32
-7 -4 4 2.18 1.3
-7 4 -4 4.75 2.06
7 -4 5 82.54 6.84
-7 -4 5 52.16 3.42
-7 -4 -5 64.84 4.08
-7 4 5 68.98 5.32
-7 -4 5 68.36 4.8
-7 4 5 52.43 3.41
7 -4 5 84.55 6.37
7 -5 0 0.07 1.3
-7 -5 0 -0.58 1.18
-7 -5 0 -0.52 1.6
-7 -5 1 43.44 4.91
-7 -5 -1 40.81 4
-7 -5 -1 43.36 6.6
-7 -5 1 47.42 6.15
-7 -5 -1 46.66 4.69
7 -5 -1 46.22 7.69
-7 -5 1 48.92 4.97
-7 5 -1 48 5.41
-7 5 1 45.77 4.55
-7 -5 -1 42.62 6.88
-7 -5 1 46.89 4.81
7 -5 1 44.11 4.96
-7 -5 2 4.09 1.59
-7 -5 -2 5 3.14
7 -5 -2 6.88 3.52
-7 -5 -2 7.66 2.08
7 -5 2 5.71 1.99
7 -5 2 5.2 2.38
-7 -5 2 5.66 1.51
-7 -5 2 5.17 1.69
-7 5 2 2.64 1.83
-7 -5 -2 4.96 1.82
-7 5 -2 5.97 2.68
-7 5 2 6.81 2.2
-7 -5 2 3.18 2
-7 -5 -3 93.34 6.7
-7 -5 3 84.18 7.44
-7 -5 3 104.76 7.34
-7 -5 3 93.26 7.43
-7 -5 -3 95.48 7.3
-7 5 3 83.13 8
-7 5 -3 85.39 8.21
-7 -5 -4 -0.11 0.88
-7 -5 4 1.24 1.23
7 -5 4 4.27 1.95
-7 -5 -4 0.93 1.19
-7 5 4 0.14 1.14
-7 -5 4 0.37 0.74
-7 5 -4 0.21 1.17
-7 -5 4 -0.01 1.54
-7 5 4 1.23 1.57
7 -5 5 -0.08 0.55
7 -6 0 -1 1.74
-7 -6 0 -1.1 1.42
-7 -6 0 1.88 1.6
-7 6 0 -0.05 0.94
-7 -6 0 -0.44 2.12
-7 -6 1 8.9 2.66
-7 -6 -1 6.32 1.74
-7 -6 -1 7.97 2.29
7 -6 -1 8.64 3.88
-7 -6 -1 6.78 2.65
-7 -6 1 7.95 2.29
-7 -6 1 8.36 3.23
-7 -6 1 5.84 2.39
-7 6 1 11.6 2.46
-7 -6 -1 7.19 3.85
-7 -6 -1 8.48 3.12
-7 -6 -2 142.43 8.41
7 -6 2 144.33 11.36
-7 -6 2 133.88 9.03
-7 -6 2 139.25 8.83
-7 -6 2 145.3 8.94
-7 -6 -2 136.3 8.63
-7 6 2 136.58 8.52
-7 -6 -2 148.15 13.98
7 -6 2 161.02 12.17
7 -6 -2 134.34 14.32
7 -6 2 115.34 9.06
-7 6 3 23.12 3.7
-7 -6 3 23.89 3.73
-7 -6 -3 23.45 3.61
-7 -6 3 25 3.66
-7 6 3 20.5 4.26
-7 6 -3 26.21 4.73
-7 -6 3 23.55 3.77
-7 -6 -3 21.62 3.4
-7 -6 4 114.18 6.75
-7 -6 4 138.58 7.47
-7 -6 -4 122.67 6.76
7 -6 4 146.71 8.77
-7 6 4 137.6 7.17
-7 6 -4 126.27 7.52
7 -7 0 2.5 1.61
7 -7 0 2.52 2.93
-7 -7 0 0.46 1.43
-7 -7 0 1.31 1.82
-7 7 0 -0.02 0.58
-7 -7 0 1.06 2.26
7 -7 1 859.19 26.96
7 -7 -1 851.33 21.37
-7 -7 -1 867.82 22.05
7 -7 1 958.4 26.92
-7 -7 -1 865.47 31.1
-7 -7 1 890.28 29.91
-7 -7 1 893.29 24.81
7 -7 1 903.33 30.5
-7 -7 -1 882.91 23.94
-7 -7 1 876.66 25.07
-7 -7 -1 896.42 30.56
-7 7 1 896.22 20.61
-7 -7 -1 901.75 20.46
-7 -7 2 94.53 9.29
7 -7 2 123.37 10.71
7 -7 2 116.43 10.41
-7 -7 2 101.05 7.93
-7 -7 -2 108.34 7.91
-7 7 2 99.44 7.2
-7 -7 -2 107 7.34
-7 -7 3 95.64 7.14
-7 -7 -3 92.84 6.72
-7 -7 -3 87.16 6.1
-7 7 3 93.47 6.57
-7 7 -3 87.39 7.54
-7 7 -4 19.48 2.36
-7 -7 4 24.23 2.98
-7 -7 -4 23.15 2.7
-7 7 4 23.34 2.57
7 -7 4 17.49 2.6
-7 -8 0 3.1 2.65
7 -8 0 2.29 1.84
-7 -8 0 0.29 1.34
-7 -8 0 1.28 1.91
-7 8 0 1.1 1.14
-7 -8 -1 6.86 2.01
-7 -8 1 5.19 2.31
7 -8 1 11.6 3.18
7 -8 -1 9.47 2.67
-7 -8 -1 6.72 2.11
7 -8 1 7.39 2.82
-7 -8 -1 6.29 3.51
-7 -8 1 6.71 2.57
-7 -8 -1 8.94 2.9
-7 8 1 12.25 2.54
-7 -8 2 1.45 1.19
7 -8 2 2.2 1.98
-7 -8 -2 2.23 1.57
7 -8 -2 0.69 0.99
-7 -8 -2 -0.58 0.99
7 -8 2 6.3 2.8
-7 -8 2 2.42 1.72
-7 -8 -2 1 1.41
-7 8 2 2.27 1.63
-7 8 3 16.18 2.59
7 -8 -3 15.29 2.36
-7 -8 -3 16 2.73
-7 -8 3 15.86 2.82
-7 8 -3 14.75 2.8
-7 -9 0 1.93 1.62
7 -9 0 1.77 1.92
7 -9 0 1.4 1.48
-7 -9 0 0.35 1.67
-7 -9 0 -0.25 1.68
-7 -9 1 1.14 1.74
7 -9 1 5.76 2.16
-7 -9 -1 2.42 1.72
7 -9 -1 -0.19 1.08
7 -9 1 0.94 1.6
-7 -9 -1 9.05 3.05
-7 -9 1 6.86 2.55
-7 -9 -1 1.39 1.65
-7 9 1 6.98 1.95
7 -9 2 33.71 4.39
7 -9 -2 34.49 3.79
-7 -9 -2 32.76 3.72
7 -9 2 42.48 5.33
-7 -9 2 35.02 4.49
-7 -9 -2 38.2 4.6
-7 9 2 36.86 3.59
-7 -9 3 3.69 1.44
7 -9 3 2.36 1.17
-7 -9 -3 2.25 1.17
-7 9 3 2.72 0.93
-7 9 -3 2.32 1.1
7 -10 0 -0.86 1.17
7 -10 0 0.93 1.16
-7 -10 0 -0.61 1.22
7 -10 1 0.8 1.29
7 -10 -1 2.63 1.29
-7 -10 1 2.79 1.52
-7 -10 -1 1.41 1.41
7 -10 -2 8.93 1.69
-7 -10 2 6.83 1.82
-7 -10 -2 10.22 2.21
7 -11 0 1.64 0.92
-8 0 0 9999 40.74
8 0 0 9855.56 37.76
-8 0 1 667.68 15.46
8 0 -1 662.5 16.14
8 0 1 645.49 10.51
8 0 2 5.54 1.39
-8 0 2 5.4 2.23
-8 0 3 1946.99 35.81
8 0 3 1851.53 25.86
-8 0 3 1905.64 28.06
-8 0 -3 1958.9 32.6
-8 0 4 494.14 14.81
-8 0 4 499.82 18.99
-8 0 -4 484.12 16.31
-8 0 5 282.62 11.59
-8 0 -5 243.61 8.6
-8 1 0 577.47 9.19
-8 -1 0 587.29 10.08
-8 -1 0 626.84 14.9
8 1 0 685.84 8.98
8 -1 0 499.34 9.8
8 -1 1 1487.94 17.09
-8 1 1 1399.79 24.21
-8 -1 1 1428.24 21.18
8 1 1 1557.65 16.65
-8 -1 1 1508.79 18.29
8 -1 -2 8.84 2.68
-8 -1 2 5.58 1.13
8 1 2 4.43 1.28
8 -1 2 4.88 1.36
-8 -1 2 4.36 1.83
8 -1 3 1080.24 19.82
-8 1 3 1025.03 31.57
-8 -1 -3 1047.01 21.28
-8 -1 3 950.09 27.28
-8 -1 -3 1065.74 23.35
8 1 3 1137.59 21.03
-8 1 3 1040.52 26.84
-8 -1 3 1051.78 25.79
-8 1 -3 1101.15 25.37
-8 1 3 1038.53 20.18
-8 -1 3 1031.16 21.28
-8 1 4 486.24 14.13
-8 -1 4 481.18 18.03
-8 1 4 477.88 18.72
-8 1 -4 481.32 16.81
-8 -1 4 491.47 15.11
-8 -1 -4 485.41 15.77
-8 -1 5 -0.22 0.99
8 1 5 2.6 2.6
-8 1 5 2.95 1.49
-8 1 -5 2.27 1.1
8 -1 5 2.87 1.51
8 2 0 888.58 8.96
-8 -2 0 869.43 13.39
-8 -2 1 32.88 3.2
8 -2 -1 38.78 5.47
8 2 1 38.16 2.79
-8 -2 1 37.77 3.28
8 -2 1 37.7 3.11
-8 -2 2 186.78 9.54
8 -2 2 178.81 7.42
8 2 2 184.39 7.66
8 -2 -2 204.33 13.81
-8 -2 2 171.02 6.48
-8 -2 -3 144.37 7.96
8 -2 -3 129.44 12.49
-8 -2 3 130.59 9.34
-8 -2 -3 134.7 8.23
8 2 3 144.66 7.9
-8 2 3 135.39 9.86
-8 2 -3 138.76 9.5
-8 -2 3 131.83 7.81
-8 -2 3 123.03 6.13
8 -2 3 147.11 7.73
-8 2 4 85.4 8.01
-8 -2 -4 88.85 6.51
-8 2 4 88.48 6.43
-8 2 -4 90.4 7.62
-8 -2 4 96.5 6.81
8 2 5 3.38 2.2
-8 2 5 0.71 1.32
-8 2 -5 3.31 1.23
8 -2 5 5.86 2.11
-8 -2 5 6.15 2.16
-8 -3 0 284.14 11.73
8 -3 0 273.35 10.27
-8 -3 1 379.03 10.5
8 -3 -1 354.96 17.51
8 3 1 362.82 8.98
-8 -3 1 401.34 11.93
8 -3 1 399.36 10.87
-8 -3 -1 395.1 18.17
8 -3 2 14.36 2.41
8 -3 -2 13.32 4.16
-8 -3 -2 14.59 2.57
-8 3 -2 17.72 4.24
-8 -3 2 12.96 2.41
-8 -3 2 16.91 2.64
8 3 2 14.38 2.42
-8 3 2 16 3.21
-8 3 2 16.42 2.91
-8 -3 2 11.31 1.96
-8 -3 -2 15.14 2.63
-8 -3 2 11.03 2.1
-8 -3 -2 10.95 4.2
-8 -3 3 0.32 0.98
8 3 3 0.23 1.08
8 -3 3 -0.48 1.14
-8 -3 -3 1.61 1.15
-8 -3 3 -0.99 1.2
8 -3 -3 -3.15 3.08
-8 -3 -3 0.85 1.28
-8 -3 3 -0.61 0.71
-8 3 -3 1.79 1.47
-8 3 3 -0.77 1.71
-8 -3 -4 9.88 2.19
-8 -3 4 10.28 2.15
-8 3 4 6.92 2.02
-8 -3 -4 9.1 2.36
-8 -3 -4 9.31 2.09
-8 -3 4 11.67 2.46
-8 3 -4 11.64 2.9
-8 3 4 5.91 2.62
-8 3 -5 106.06 5.14
-8 -3 -5 91.17 4.58
-8 3 5 107.36 6.84
8 3 5 120.69 7.01
-8 -3 5 116.53 6.71
8 -3 5 126.09 8.08
-8 -4 0 231.24 11.59
8 -4 0 299.17 13.12
-8 -4 1 821.22 15.35
-8 -4 -1 789.34 27.18
8 4 1 830.14 14.44
-8 -4 -1 800.99 27.76
-8 -4 1 893.66 20.18
8 -4 1 927.79 19.75
-8 -4 -2 296.85 11.35
-8 -4 2 299.9 10.87
8 -4 2 292.91 14.41
-8 -4 2 336.75 12.3
8 4 2 285.15 10.61
-8 -4 -2 298.22 11.75
-8 4 2 274.31 13.71
-8 -4 2 284.33 13.05
-8 4 -2 279.97 16.4
8 -4 -2 238.6 17.67
-8 4 2 273 11.45
-8 -4 -2 304.75 11.09
-8 -4 -2 329.1 21.22
8 -4 2 241.23 10.16
-8 -4 2 290.35 10.81
8 -4 -3 266.83 20.57
-8 -4 -3 322.76 12.13
-8 -4 -3 323.55 12.25
-8 -4 3 293.49 12.02
-8 -4 3 338.75 12.85
8 4 3 332.93 12.97
-8 -4 -3 291.27 12.54
-8 4 3 294.8 14.84
-8 -4 3 294.25 14.11
-8 4 3 283.1 12.36
8 -4 3 299.86 12.14
-8 4 -3 293.92 14.97
-8 -4 3 312.85 11.73
-8 4 4 36.18 4.16
-8 -4 4 38.87 4.1
-8 -4 -4 37.17 4.18
-8 4 4 39.79 5.37
-8 4 -4 35.72 4.86
-8 -4 4 44.46 4.18
-8 -4 4 33.07 4.74
-8 -4 -4 41.77 4.07
-8 -4 5 1.48 1.2
8 -4 5 0.65 1.03
-8 5 0 310.65 12.23
-8 -5 0 293.48 14.75
8 -5 0 290.68 15.86
-8 -5 0 256.88 12.23
-8 -5 0 289.47 14.47
-8 -5 0 285.63 10.79
-8 -5 -1 111.12 6.77
-8 -5 -1 108.32 11.34
-8 -5 -1 90.64 10.13
-8 -5 1 105.74 9.23
-8 -5 1 113.44 8.13
-8 -5 -1 118.88 7.65
8 -5 -1 99.01 11.32
-8 -5 1 114.36 8.35
-8 -5 1 121.61 8.34
-8 5 1 118.58 7.42
-8 -5 1 111.79 6.68
8 -5 1 98.45 7.71
8 5 2 8.32 2.13
-8 -5 2 9.48 2.42
-8 5 2 8.35 2.76
-8 -5 -2 7.95 2.16
8 -5 2 4.59 2.11
8 -5 2 6.66 2.35
-8 -5 2 11.34 2.14
-8 -5 2 6.9 2.27
-8 -5 2 9.76 2.93
-8 -5 -2 9.8 2.4
-8 5 -2 12.81 3.54
-8 5 2 9.57 2.5
-8 -5 -2 -3.85 3.48
8 -5 -2 10.68 4.03
-8 -5 -3 29.12 3.84
-8 -5 3 36.94 4.45
-8 -5 -3 30.85 4.12
-8 5 3 30.43 4.95
-8 -5 3 25.41 4.28
-8 5 3 35.7 4.51
-8 5 -3 33.27 5.31
-8 -5 4 44.19 4.34
-8 -5 -4 49.33 4.46
8 -5 4 53.92 5.33
-8 5 4 40.73 5.23
-8 -5 4 41.12 4.67
-8 5 4 42.14 4.19
-8 5 -4 38.34 4.63
-8 -5 -4 52.18 4.25
-8 6 0 95.83 7.26
-8 -6 0 99.71 9.29
-8 -6 0 90.94 8.09
8 -6 0 89.11 9.8
-8 -6 0 93.81 9.23
-8 -6 -1 35.94 4.08
-8 -6 1 40.55 5.37
-8 -6 1 38.04 6.12
-8 -6 1 38.04 5.36
-8 -6 -1 44.06 5.06
-8 -6 -1 35.13 6.8
8 -6 -1 47.16 8.14
-8 -6 1 43.22 5.63
-8 -6 -1 38.42 7.33
-8 6 -1 43.54 5.72
-8 -6 -1 40.17 6.89
-8 -6 1 41.41 4.28
-8 6 1 41.53 4.56
-8 -6 -2 402.6 14.13
8 -6 2 456.6 19.9
-8 -6 2 417.73 15.85
-8 -6 -2 400.67 14.77
-8 -6 2 403.41 15.94
-8 6 -2 382.85 19.01
-8 6 2 382.96 14.16
-8 -6 -2 428.84 23.95
8 -6 2 376.22 17.33
-8 -6 -3 187.16 9.21
-8 -6 3 209.67 10.67
-8 -6 -3 197.57 9.9
-8 -6 3 189.11 10.49
-8 6 3 207.47 10.26
-8 6 -3 188.33 11.71
-8 -6 -4 6.72 1.49
-8 6 4 6.12 1.62
-8 -6 4 5.76 1.78
8 -6 4 9.48 2.11
-8 -6 4 7.02 1.92
-8 6 -4 5.25 1.61
-8 7 0 206.28 10.97
-8 -7 0 199.6 13.83
-8 -7 0 204.4 13.21
8 -7 0 199.45 15.79
8 -7 1 397.93 17.49
-8 -7 -1 400.26 21.79
-8 -7 1 403.9 20.14
-8 -7 1 403.4 17.58
-8 -7 -1 404.24 16.46
-8 7 -1 426.78 17.68
-8 7 1 399.29 14.1
-8 -7 -1 410.33 21.37
-8 -7 -1 407.18 13.69
-8 -7 -2 3.81 1.7
-8 -7 -2 0.61 1.15
8 -7 2 4.62 2.35
-8 -7 2 1.64 1.7
-8 -7 2 3.24 2.16
-8 7 2 3.19 1.56
-8 -7 3 635.31 18.22
-8 -7 -3 624.24 16.78
-8 7 3 654.97 16.52
-8 7 -3 631.84 19.57
-8 -7 3 609.94 17.11
-8 -7 -3 575.67 15.04
-8 -7 4 346.63 10.6
-8 -7 -4 342.35 9.34
-8 7 4 368.42 9.21
-8 7 -4 310.14 8.66
8 -7 4 330.03 9.75
-8 -8 0 812.22 27.83
-8 -8 0 808.05 26.78
-8 8 0 845.52 21.9
8 -8 1 137.46 10.37
-8 -8 -1 122.2 11.45
-8 -8 1 132.66 10.33
-8 -8 -1 136.58 9.98
-8 8 1 142.92 8.36
-8 -8 -1 126.45 7.37
8 -8 2 73.39 7.65
-8 -8 2 74.11 6.9
-8 -8 -2 74.15 6.46
-8 8 2 69.85 5.51
-8 -8 -2 67.18 5.39
-8 -8 3 555.93 16
-8 -8 -3 562.77 14.66
8 -9 0 12.91 2.91
-8 -9 0 6.14 2.81
-8 -9 0 11.21 3.3
8 -9 1 117.35 8.79
-8 -9 1 118.78 9.2
-8 -9 -1 128.14 9.38
-8 9 1 118.06 6.99
8 -9 2 -0.37 1.25
-8 -9 2 1.27 1.32
-8 -9 -2 1.32 1.18
-8 9 2 1.68 1.08
-8 -9 3 43.38 3.85
-8 -9 -3 43.62 3.57
8 -9 3 42.91 3.74
8 -10 0 295.9 11.74
-8 -10 0 287.07 12.47
8 -10 1 1.02 1.15
8 -10 -1 6.55 1.81
-8 -10 1 3.8 1.64
-8 -10 -1 4.19 1.56
8 -10 -2 4.42 1.2
-8 -10 -2 4.35 1.46
-8 10 -2 3.5 1.08
9 0 0 -0.47 0.86
-9 0 0 0.42 0.53
-9 0 0 -1.68 1.21
-9 0 1 1727.79 20.11
9 0 1 1807.11 18.88
-9 0 2 477.1 17.3
9 0 2 462.67 11.21
-9 0 3 0.38 1.94
9 0 3 0.39 0.84
-9 0 -3 2.86 1.41
-9 0 3 0.56 1.42
-9 0 3 1.15 0.96
-9 0 -3 -0.71 1.38
-9 0 -4 109.69 7.81
-9 0 4 102.28 8.36
-9 0 -5 44.18 3.61
-9 0 5 44 4.26
9 1 0 0.27 0.54
9 -1 0 1.27 0.96
-9 1 0 -0.24 0.39
-9 -1 0 0.21 0.55
-9 -1 0 -0.39 1.12
-9 1 1 240.35 9.82
9 -1 -1 251.34 12.74
9 1 1 259.9 6.92
-9 -1 1 241.88 8.23
-9 -1 -2 18.05 2.76
-9 1 2 19.29 3.88
-9 -1 2 18.74 3.45
9 1 2 17.77 2.38
-9 1 2 19.45 3.43
9 -1 2 20.6 2.53
-9 -1 2 17.47 2.6
-9 -1 2 18.09 2.18
-9 -1 -2 18.63 2.89
-9 1 -2 14.1 2.77
-9 -1 3 281.42 11.38
-9 1 3 264.78 16.12
-9 -1 -3 285.23 11.49
-9 1 -3 306.67 11.91
-9 -1 3 306.21 15.31
-9 -1 -3 294.56 12.55
-9 -1 3 315.89 14.32
-9 1 3 287.49 14.19
9 1 3 313.76 11.06
9 -1 3 320.61 11.09
-9 -1 3 295.84 11.28
-9 1 -3 300.63 13.68
-9 1 -4 91.86 7.39
-9 -1 4 77.87 7.16
-9 1 4 77.16 7.53
-9 -1 -4 88.1 6.71
-9 -1 4 93.75 6.37
-9 1 5 38.45 4.24
9 1 5 41.57 5.91
-9 -1 5 31.55 3.67
-9 1 -5 37.9 3.32
9 -1 5 40.71 4.08
9 -2 0 -0.05 1.13
-9 -2 0 -0.1 1.19
-9 -2 1 10.26 2.05
9 2 1 8.44 1.38
9 -2 1 7.71 1.58
9 -2 -1 7.37 2.72
-9 2 1 9.59 2.18
-9 -2 1 8.95 1.81
-9 -2 2 75.25 5.4
-9 -2 -2 68.33 5.34
-9 -2 2 71.85 5.96
9 2 2 74.41 4.88
-9 2 2 74.87 6.89
-9 2 -2 59.01 7.36
9 -2 2 79.47 5.3
9 -2 -2 72.66 8.64
-9 -2 -2 78.08 5.81
-9 -2 -2 73.42 9.85
-9 2 2 64.24 5.14
-9 -2 2 78.43 5.25
-9 2 -2 75.17 6.46
-9 -2 2 66.82 4.44
9 2 3 0.67 1.01
9 -2 3 -0.49 1.15
-9 -2 -3 1.07 1.14
-9 2 3 -5.31 2.9
-9 -2 3 0.96 1.09
-9 2 3 -2.22 1.3
-9 -2 -3 0.96 1.31
-9 -2 3 1.56 1
-9 2 -3 -2.87 1.93
-9 2 3 -1.72 1.72
-9 2 4 42.59 5.67
-9 -2 -4 40.77 4.37
-9 2 -4 41.46 5.12
-9 -2 4 45.33 4.5
-9 2 5 24.28 3.32
-9 -2 5 20.88 3.1
-9 2 -5 22.7 2.51
9 2 5 23.22 3.68
9 -2 5 25.83 3.7
9 -3 0 -1.21 1.38
-9 -3 0 -0.83 1.53
9 3 1 873.33 13.75
9 -3 1 903.84 17.34
-9 -3 -2 23.64 6.3
-9 -3 -2 28.01 3.61
-9 -3 2 35.34 4.11
-9 -3 2 27.32 3.42
9 3 2 17.17 2.54
-9 -3 2 24.74 4.06
9 -3 -2 19.31 5.05
-9 3 2 31.6 3.9
-9 -3 -2 27.28 3.48
-9 3 -2 33.12 5.9
9 -3 2 25.46 3.38
-9 -3 2 28.01 3.25
-9 -3 2 24.75 3.08
-9 3 2 19.37 3.66
-9 -3 2 27.57 3.24
-9 -3 -3 281.75 11.44
9 -3 -3 314.34 20.86
-9 -3 3 280.48 12.5
-9 -3 3 300.93 11.44
-9 -3 -3 270.86 11.55
9 3 3 304.56 11.7
-9 3 3 266.52 14.11
-9 3 3 274.93 11.79
-9 -3 -3 274.23 11.42
-9 3 -3 275.26 14.27
-9 -3 3 301.7 11.45
9 -3 3 282.62 11.43
-9 -3 -4 28.72 3.41
-9 -3 4 26.98 3.29
-9 -3 -4 24.08 3.25
-9 3 4 19.22 4.01
-9 -3 4 20.74 4.15
-9 -3 -4 22.41 3.19
-9 3 4 20.72 2.97
-9 -3 4 23.59 3.21
-9 3 -4 22.77 3.9
-9 3 5 18.02 2.77
-9 3 -5 17.58 2.07
9 -3 5 25.67 3.39
-9 -3 5 21.04 2.86
-9 -4 0 -0.71 0.81
-9 -4 0 0.68 1.86
9 -4 0 -0.15 1.5
-9 -4 0 -0.23 0.91
-9 4 0 -0.22 0.86
-9 -4 0 -0.47 1.89
-9 -4 1 5.3 2.08
-9 -4 -1 7.76 1.98
-9 -4 1 5.55 1.61
-9 4 -1 2.61 1.77
-9 -4 -1 4.41 1.65
9 -4 1 4.94 1.9
9 -4 -1 0.64 1.58
-9 -4 -1 1.6 2.41
-9 -4 1 6.26 1.57
-9 -4 1 6.88 2.22
-9 4 1 6.79 1.98
-9 -4 1 6.96 2.27
-9 -4 -1 9.61 3.86
-9 -4 -2 236.89 10.47
9 -4 2 246.14 13.23
-9 -4 2 230.52 9.91
-9 -4 2 248.07 11.14
-9 -4 -2 226.12 10.08
9 4 2 235.36 9.44
-9 4 2 195.14 12.13
-9 -4 2 218.73 11.77
-9 4 -2 197.91 14.29
-9 -4 -2 213.2 9.41
9 -4 -2 220.21 17.23
-9 4 2 221.58 10.39
-9 -4 -2 232.66 18.54
-9 -4 2 217.69 10.07
9 -4 2 207.07 9.95
-9 -4 -3 167.5 8.92
-9 -4 3 180.98 9.48
-9 -4 -3 165.36 9.09
-9 4 3 158.76 11.19
-9 -4 3 163.23 10.7
-9 -4 -3 170.31 8.84
-9 4 3 147.07 8.73
-9 4 -3 171.49 11.56
-9 -4 3 176.78 8.44
-9 -4 -4 55.86 4.48
-9 -4 4 55.49 4.74
-9 -4 -4 52.49 4.57
-9 4 4 53.96 6.06
-9 4 4 57.27 4.83
-9 4 -4 54.94 5.74
-9 -4 4 58.33 5.98
9 -4 5 2.92 1.28
9 -5 0 -1.41 1.58
-9 -5 0 0.05 1.22
-9 -5 0 2.78 2.03
-9 -5 0 -0.22 1.24
-9 5 0 1.44 1.19
-9 -5 0 -0.55 1.61
-9 -5 -1 194.7 9.17
-9 -5 -1 176.78 14.89
-9 -5 -1 173.33 14.25
-9 -5 1 172.32 11.92
9 -5 1 155.68 10.18
-9 -5 1 191.11 11.14
-9 -5 -1 184.3 9.62
9 -5 -1 203.26 16.27
-9 5 -1 215.77 12.75
-9 -5 1 193.55 11.13
-9 5 1 200.07 9.77
-9 -5 1 198.67 9.16
-9 -5 1 193.72 11.37
-9 -5 2 2.15 1.57
-9 -5 -2 2.14 1.55
-9 5 -2 -0.07 1.62
-9 -5 -2 0.25 1.02
9 -5 2 0.73 1.43
9 -5 2 0.42 1.16
-9 -5 2 1.32 0.76
-9 -5 2 -0.23 1
-9 -5 -2 2.23 3.08
-9 -5 2 3.63 2.49
9 -5 -2 -1.14 1.17
-9 5 2 1.03 1.28
-9 -5 -3 3.22 1.66
-9 -5 3 6.41 2.16
-9 5 3 7.96 3.25
-9 -5 3 4.7 2.45
-9 -5 -3 9.69 2.18
-9 5 3 7.91 2.38
-9 5 -3 6.38 2.5
-9 -5 -4 1.61 0.96
-9 5 4 1.8 1.1
-9 -5 4 0.5 1.22
-9 -5 4 4.62 2.15
-9 -5 -4 2.92 1.26
-9 5 -4 1.23 1.17
9 -6 0 -3.48 2.8
-9 -6 0 -1.76 2.12
-9 -6 0 1.31 1.49
-9 6 0 -0.88 1.36
-9 -6 0 -3.28 2.52
-9 -6 -1 261.39 10.92
-9 -6 -1 249.88 17.67
-9 -6 1 243.77 15.09
-9 -6 1 262.98 14.11
-9 -6 -1 273 12.81
9 -6 -1 264.14 19.07
-9 -6 1 251.23 13.77
-9 6 -1 207.03 12.8
-9 -6 1 249.22 13.73
-9 -6 -1 284.45 18.51
-9 -6 1 273.47 11.13
-9 6 1 259.87 11.53
-9 -6 -2 7.82 4.85
-9 -6 -2 1.77 1.45
9 -6 2 2 1.82
-9 -6 2 4.98 2.13
-9 -6 2 1.86 2.16
-9 6 -2 2.68 2.38
-9 6 2 3.59 1.79
-9 -6 -2 6.47 2.07
-9 -6 -3 37.5 4.21
-9 -6 3 39.14 4.8
-9 -6 -3 40.9 4.41
-9 -6 3 41.49 5.18
-9 6 3 43.42 4.68
-9 6 -3 36.84 5.26
-9 6 4 7.17 1.6
-9 -6 4 5.15 1.57
-9 -6 4 7 1.92
-9 -6 -4 6.84 1.51
-9 6 -4 5.34 1.6
-9 -7 0 0.16 2.21
-9 -7 0 0.01 2.1
-9 7 0 0.76 1.35
-9 -7 -1 15.31 2.84
9 -7 1 12.92 3.26
-9 -7 -1 18.32 5.25
-9 -7 1 13.13 3.61
-9 -7 -1 13.32 3.23
-9 7 -1 21.56 4.15
-9 7 1 15.68 2.94
-9 -7 -1 14.04 4.6
-9 -7 -2 3.99 1.68
9 -7 2 6.57 2.6
-9 -7 2 1.67 1.68
-9 -7 2 -0.31 1.43
-9 7 2 3.92 1.7
-9 -7 -2 3.89 1.81
-9 -7 3 220.75 10.71
-9 -7 -3 234.89 9.97
-9 -7 3 215.83 10.26
-9 7 3 218.81 9.16
-9 7 -3 223.4 11.29
-9 -7 -3 208.72 8.77
-9 -7 4 84.41 4.96
-9 7 4 93.07 4.31
-9 -8 0 2.18 2.27
-9 -8 0 -1.56 1.88
-9 8 0 0.39 1.3
9 -8 1 151.75 10.47
-9 -8 -1 155.02 12.97
-9 -8 1 154.27 11.22
-9 -8 -1 160.85 10.73
-9 8 1 151.94 8.71
-9 -8 -1 153.23 12.17
-9 -8 -1 154.47 7.85
9 -8 2 90.15 7.94
-9 -8 2 89.8 7.71
-9 -8 -2 83.16 6.76
-9 -8 -2 82.58 5.67
-9 8 2 83.59 5.91
-9 -8 3 31.58 3.83
-9 -8 -3 29.85 3.32
9 -8 3 35.26 3.92
-9 8 3 32.64 3.17
-9 8 -3 32.02 3.69
9 -9 0 1.43 1.47
-9 -9 0 -0.85 1.59
-9 -9 0 0.52 1.73
9 -9 1 157.16 9.8
-9 -9 1 143.01 10.1
-9 -9 -1 152.34 9.85
-9 9 1 137.64 7.5
-9 9 2 3.25 1.3
9 -9 2 4.07 1.95
-9 -9 2 7.55 2.23
-9 -9 -2 4.41 1.68
9 -10 0 0.55 0.97
-9 -10 0 2.29 1.41
9 -10 1 11.44 2.29
9 -10 -1 12.32 2.05
-9 -10 1 10.2 2.33
-9 -10 -1 13.02 2.5
10 0 0 4.87 1.17
-10 0 0 9.02 1.37
-10 0 1 49.76 4.28
10 0 1 41.05 3.09
-10 0 2 249.13 12.41
-10 0 -2 262.61 10.8
-10 0 2 238.64 12.26
10 0 2 254.48 8.74
-10 0 -2 233.69 15.94
-10 0 -2 237.84 10.91
-10 0 -3 180.26 9.42
-10 0 3 171.14 11.79
-10 0 3 156.5 10.52
-10 0 -3 186.97 10.48
10 0 3 178.99 8.39
-10 0 4 150.71 9.87
-10 0 -4 146.44 8.85
-10 0 5 5.84 1.7
-10 0 -5 6.65 1.43
-10 -1 0 1114.94 24.89
10 -1 0 1072.53 17.4
-10 -1 1 467.21 12.63
-10 -1 1 467.7 12.6
10 -1 1 487.94 11.3
10 1 1 454.78 9.66
-10 -1 2 324.03 12.24
-10 1 2 348.31 15.24
-10 -1 -2 325.62 12.12
-10 -1 2 298.44 12.99
-10 1 -2 330.43 12.35
-10 1 2 311.15 14.25
10 1 2 295.33 9.35
10 -1 2 342.74 10.58
-10 -1 -2 325.02 12.34
-10 -1 -2 334.04 20.28
-10 1 -2 331.59 13.46
-10 -1 3 1.09 1.3
-10 -1 3 -3.67 2.13
10 1 3 1.97 1.04
10 -1 3 0.22 0.97
-10 -1 -3 0.14 1.08
-10 1 -3 0.51 1.13
-10 1 3 -2.12 2.21
-10 -1 3 1.11 1.3
-10 1 3 0.6 1.6
-10 -1 -3 1.76 1.21
-10 1 -3 1.97 1.6
-10 1 4 210.79 9.64
-10 -1 -4 196.46 9.8
-10 -1 4 191.23 10.62
-10 1 4 194.92 11.57
-10 1 -4 199.33 10.63
-10 1 5 9.66 1.67
-10 -1 5 13.98 2.38
-10 1 -5 9.31 1.66
-10 -2 0 308.94 13.53
10 -2 0 264.33 10.05
-10 -2 1 58.48 4.54
10 -2 -1 62.45 7.48
10 2 1 47.65 3.15
-10 -2 1 55.23 4.75
10 -2 1 53.06 4.17
-10 -2 2 681.55 16.93
-10 2 2 598.11 20.75
-10 -2 -2 683.98 17.43
-10 2 -2 649.73 25.08
-10 -2 -2 671.34 17.29
-10 -2 2 650.21 17.75
-10 2 2 646.15 21.08
10 2 2 546.12 13.1
-10 -2 2 675.55 15.83
-10 -2 2 639.95 19.65
10 -2 2 715.68 16.34
-10 2 2 707.62 17.25
10 -2 -2 684.53 26.36
-10 -2 -2 655.33 30.02
-10 2 -2 688.17 20.3
-10 -2 -3 119.82 7.64
-10 2 3 141.13 11.72
-10 -2 3 114.06 8.55
-10 2 3 119.66 9.58
10 2 3 115.15 6.87
-10 2 3 110.29 7.12
10 -2 3 116.17 7.27
-10 -2 -3 116.39 7.83
-10 2 -3 116.23 8.99
-10 -2 3 120.59 7.17
-10 -2 -4 5.07 1.56
-10 2 4 3.17 2.07
-10 -2 4 4.3 2.27
-10 -2 -4 4.45 1.81
-10 2 -4 2.19 1.67
-10 -2 5 39.88 3.73
-10 2 -5 41.12 3.13
10 -2 5 49.62 4.29
-10 -3 0 2316.7 39.36
-10 -3 0 2292.58 28.87
-10 -3 -1 72.72 5.48
-10 -3 1 78.1 4.96
-10 -3 -1 75.96 8.73
-10 -3 1 72.96 6.08
10 -3 -1 67.38 8.61
-10 -3 1 77.13 6.95
-10 3 -1 75.37 7.35
-10 3 1 78.29 5.79
-10 -3 1 59.56 5.43
10 -3 1 67.69 5.29
-10 -3 -1 78.26 5.62
-10 -3 1 73.89 5.3
-10 -3 2 498.36 15
-10 -3 -2 508.68 15.39
-10 -3 2 504.14 15.54
-10 3 -2 440.08 21.43
-10 -3 2 503.79 15.35
10 3 2 504.76 13.09
-10 3 2 452.34 18.24
-10 -3 2 460.54 17.33
10 -3 -2 505.94 24.84
-10 3 2 477.79 14.88
-10 -3 -2 469.95 14.22
10 -3 2 467.59 14.25
-10 -3 -2 428.61 25.4
-10 3 -2 477.69 17.49
-10 -3 2 556.69 14.85
-10 -3 -3 39.71 4.48
-10 -3 3 40.45 4.26
-10 3 3 37.96 5.65
-10 -3 3 35.16 5.18
-10 3 3 43.06 4.72
-10 -3 -3 38.51 4.36
-10 3 -3 37.82 5.51
-10 -3 -4 43.08 4
-10 3 4 32.3 4.92
-10 -3 4 38.65 5.01
-10 -3 -4 42.68 4.16
-10 3 4 33.06 3.48
-10 3 -4 34.92 4.63
-10 -3 5 53.43 3.99
10 -3 5 61.71 4.62
-10 -4 0 1596.6 35.9
10 -4 0 1575.88 36.49
-10 4 0 1612.4 29.53
-10 -4 0 1555.32 35.1
-10 -4 0 1644.53 26.25
-10 -4 -1 694.53 17.35
-10 -4 -1 703.64 28.29
-10 -4 1 742.33 21.41
10 -4 -1 778.7 30.33
-10 -4 1 761.93 22.58
-10 4 -1 696.4 23.17
-10 4 1 695.26 17.92
-10 -4 1 694.6 20.4
10 -4 1 636.75 18.42
-10 -4 -1 728.27 18.25
-10 -4 1 746.02 17.33
-10 -4 2 20.4 3.57
-10 -4 -2 21.84 3.4
10 -4 2 19.38 3.43
-10 -4 2 23.08 3.17
-10 -4 2 23.68 3.74
10 4 2 22.31 2.94
-10 -4 2 22.23 4.34
-10 -4 -2 21.87 3.12
-10 4 2 21.76 3.49
10 -4 -2 30.47 6.7
-10 4 -2 19.39 4.84
-10 -4 -2 21.08 6.7
-10 -4 2 22.96 3.17
-10 -4 -3 705.76 18.25
-10 -4 -3 705.98 17.66
-10 -4 3 732.79 19.24
-10 -4 -3 711.02 17.76
-10 4 3 642.3 22.44
-10 -4 3 735.37 22.45
-10 4 3 687.39 18.46
-10 4 -3 731.02 23.67
-10 -4 -4 122.49 6.36
-10 -4 4 108.7 6.33
-10 4 4 107.1 8.14
-10 -4 4 127.96 8.37
-10 4 4 117.84 6.3
-10 4 -4 105.26 7.54
-10 -5 0 301.52 16.68
-10 -5 0 294.11 14
10 -5 0 299.01 17.55
-10 5 0 309.48 13.6
-10 -5 0 332.25 17.73
-10 -5 0 319.41 12.25
-10 -5 -1 126.7 7.64
-10 -5 -1 134.39 12.99
-10 -5 1 130.03 9.84
-10 -5 -1 126.47 8.21
10 -5 -1 153.68 14.6
-10 -5 1 149.76 10.58
-10 5 -1 136.35 10.71
-10 5 1 142.18 8.47
-10 -5 1 142.42 10.2
-10 -5 1 127.99 7.6
10 -5 1 125.97 9.46
-10 -5 -2 37.44 4.4
-10 5 -2 40.75 6.71
10 -5 2 44.15 5.95
-10 -5 2 35.09 4.94
-10 -5 -2 40.44 4.58
-10 -5 2 40.65 5.65
-10 5 2 34.86 4.39
10 -5 -2 39.87 8.84
-10 -5 -2 34.37 7.81
-10 -5 -3 3.11 1.47
-10 -5 3 5.51 2.02
-10 -5 -3 5.19 1.59
-10 -5 3 6.54 2.83
-10 5 3 3.26 1.52
-10 5 -3 5.3 2.34
-10 -5 -4 3.35 1.23
-10 -5 4 3.53 1.41
-10 -5 -4 2.93 1.2
-10 -5 4 2.42 1.7
-10 5 4 3.4 1.34
-10 5 -4 3.02 1.48
-10 -6 0 326.79 18.28
-10 -6 0 343.41 16.29
10 -6 0 297.84 19.23
-10 6 0 303.19 13.94
-10 -6 0 334.56 19.27
-10 -6 1 3.43 1.54
-10 -6 -1 2 1.34
10 -6 1 2.62 1.71
-10 6 1 1.68 1.34
-10 -6 -1 -3.43 3.01
-10 -6 1 2.77 2.23
10 -6 -1 -3.53 2.35
-10 -6 -1 1.27 1.32
-10 -6 1 2.73 2.35
-10 6 -1 -1.45 1.41
-10 -6 -1 1.63 3.37
-10 -6 -2 130.03 7.98
10 -6 2 144.18 10.9
-10 -6 2 133.17 9.59
-10 -6 -2 128.15 8.36
-10 -6 2 127.17 9.63
-10 -6 -2 143.27 14.41
-10 6 -2 100.69 10.1
-10 6 2 131.9 8.2
-10 -6 -3 8.85 2.26
-10 -6 3 5.52 2
-10 -6 -3 9.33 2.12
-10 -6 3 9.59 2.86
-10 6 3 9.91 2.34
-10 6 -3 7.53 2.8
-10 6 4 3.24 1.1
-10 -6 4 1.15 1.22
-10 -6 4 1.65 1.03
-10 6 -4 0.67 0.9
-10 7 0 765.28 22.35
-10 -7 0 754.77 28.39
-10 -7 0 764.75 25.17
-10 -7 -1 64.27 5.36
10 -7 1 62.39 6.8
-10 -7 -1 63.88 9.17
-10 -7 1 64.47 7.54
-10 -7 -1 57.1 6.36
-10 7 -1 63.54 7.19
-10 7 1 61.1 5.87
-10 -7 -1 56.39 8.52
10 -7 2 106.9 8.91
-10 -7 2 105.57 8.68
-10 -7 -2 102.91 7.53
-10 7 2 103.96 7.01
-10 -7 -2 96.7 6.56
-10 -7 -3 11.35 2.17
-10 -7 3 9.21 2.4
-10 -7 -3 13.96 2.45
-10 -7 3 6.38 2.22
-10 7 3 9.34 2.06
-10 7 -3 7.81 2.28
-10 -8 0 47.04 7.21
-10 -8 0 56.73 6.96
-10 8 0 50.93 5.68
-10 -8 0 56.85 7.35
-10 8 -1 13.1 3.1
-10 -8 -1 10.83 2.09
10 -8 1 11.84 3.07
-10 -8 -1 12.13 4.47
-10 -8 1 13.25 3.5
-10 -8 -1 12.81 3.24
-10 8 1 10.33 2.53
-10 -8 -1 13.53 4.33
10 -8 2 54.38 5.73
-10 -8 2 57.52 6.14
-10 -8 -2 59.33 5.61
-10 8 2 54.93 4.75
-10 -8 -2 61.36 4.67
-10 -8 3 8.4 2.11
10 -8 3 13.64 2.11
-10 -8 -3 10.81 1.87
-10 8 3 13.39 1.96
-10 8 -3 13.17 2.23
10 -9 0 15.81 3.04
-10 -9 0 17.17 3.69
10 -9 1 65.97 6.03
-10 -9 1 70.3 6.98
-10 -9 -1 68.43 6.28
-10 9 1 59.24 4.9
-10 -9 2 163.34 8.99
-10 -9 -2 166.64 8.08
-10 9 2 158.29 6.8
-10 9 -2 154.28 7.34
10 -10 0 -0.99 1.07
10 -10 1 57.59 4.38
10 -10 -1 56.24 4.18
-10 -10 1 44.8 4.4
11 0 0 1.58 0.84
-11 0 1 51.86 4.93
-11 0 1 55.75 4.46
11 0 1 58.6 4.02
-11 0 -2 80.73 6.3
-11 0 2 86.73 7.16
-11 0 2 81.08 7.56
-11 0 2 73.24 6.34
11 0 2 71.42 4.9
-11 0 -2 88.42 10.2
-11 0 -2 75.84 6.34
-11 0 3 447.63 15.76
-11 0 3 426.77 17.53
-11 0 -3 454.61 16.49
-11 0 4 8.72 2.36
-11 0 4 7.98 2.41
-11 0 -4 11.14 2.61
-11 0 -5 6.43 1.23
11 -1 0 0.27 0.94
-11 -1 0 2.23 1.65
-11 -1 1 9.49 2.2
11 1 1 10.75 1.66
11 -1 1 8.08 1.65
-11 -1 -1 8.98 2.08
-11 1 1 11.42 2.2
-11 -1 1 9.13 1.94
-11 1 -1 13.56 3.37
-11 -1 2 55.33 5.25
-11 1 2 55.37 5.93
-11 -1 -2 56.74 5.33
-11 1 -2 49.52 5.03
-11 -1 2 51.68 5.26
-11 1 2 54.19 6.34
11 1 2 48.86 3.89
-11 -1 2 48.8 5.51
11 -1 2 45.97 4.22
-11 -1 -2 49.38 4.93
-11 1 -2 52.15 5.63
-11 -1 -2 45.43 8.07
-11 -1 3 48.39 4.93
-11 -1 -3 45.33 5.06
-11 -1 -3 30.96 4.07
-11 1 -3 46.85 4.94
-11 1 3 45.29 5.96
-11 -1 3 46.48 5.78
-11 1 -3 42.59 5.36
-11 1 4 44.48 4.32
-11 1 -4 43.89 4.97
-11 1 4 41.88 5.34
-11 -1 4 36.7 4.76
-11 1 4 40.41 4.39
-11 -1 -4 47.53 4.73
-11 -1 5 -0.87 1.03
-11 1 -5 1.77 0.8
-11 -2 0 0.08 0.83
11 -2 0 0.45 1.13
-11 -2 0 -2.38 2.21
-11 2 0 -0.95 1.22
-11 -2 0 2.3 1.94
-11 -2 -1 95.04 6.4
-11 2 -1 89.08 8.1
-11 -2 1 91.34 5.85
-11 -2 1 92.36 7.63
-11 -2 -1 83.04 9.11
11 -2 -1 86.14 9.15
-11 2 1 93.95 6.41
-11 -2 1 89.09 6.66
11 -2 1 85.55 5.56
-11 2 -1 89.03 6.66
-11 -2 -1 97.6 6.33
-11 -2 1 89.81 6.12
-11 -2 -2 88.71 6.43
-11 -2 -2 93.01 6.73
-11 2 2 70.41 6.74
-11 -2 2 98.39 7.02
-11 2 2 90.28 8.34
11 2 2 89.25 5.28
-11 -2 2 92.68 7.74
-11 2 -2 78.38 9.3
-11 2 2 93.03 6.33
11 -2 2 89.04 6.13
-11 2 -2 83.9 7.39
-11 -2 -2 104.52 12.57
-11 -2 2 96.22 6.69
-11 -2 -3 308.45 12.32
-11 2 -3 305.02 12.48
-11 2 3 259.64 14.17
-11 -2 3 285.31 14.08
-11 2 3 299.22 11.14
-11 -2 -3 293.61 12.22
-11 2 -3 293.28 14.27
-11 -2 3 313.33 11.55
-11 2 4 2.11 1.43
-11 -2 -4 1.15 0.99
-11 2 4 1.66 1.87
-11 -2 4 2.26 2.23
-11 -2 -4 1.74 1.28
-11 2 -4 0.38 1.2
-11 -2 5 9.02 1.84
-11 -3 0 1.16 1.05
-11 -3 0 -0.18 0.8
11 -3 0 -1.69 1.65
-11 -3 0 -0.96 1.64
-11 -3 0 -0.78 2.48
-11 3 0 1.39 1.32
-11 -3 0 2.12 2
-11 -3 -1 2.72 1.46
-11 -3 1 1.55 1.19
11 -3 1 4.15 1.76
-11 -3 -1 1.13 1.3
11 -3 -1 -0.21 1.7
-11 -3 -1 1.88 2.79
-11 -3 1 3.5 1.19
-11 -3 1 2.32 1.6
-11 -3 1 2.92 2.41
-11 3 -1 3.29 1.84
-11 3 1 8.88 2.31
-11 -3 1 1.07 1.52
11 -3 2 403.86 13.82
-11 -3 -2 442.98 14.74
-11 3 -2 400.32 21.05
-11 -3 2 441.87 14.32
-11 -3 2 411.9 14.53
11 3 2 414.25 11.56
-11 -3 2 461.69 17.89
-11 3 2 453.89 14.55
-11 -3 -2 430.01 13.64
11 -3 -2 443.19 23.49
-11 -3 2 409.73 14.55
-11 -3 -2 394.77 25.02
-11 3 -2 426.76 16.89
-11 -3 2 446.99 13.87
-11 -3 -3 108.55 7.33
-11 -3 3 107.54 7.01
-11 3 3 101.02 9.1
-11 -3 3 117.37 9.14
-11 3 3 104.05 6.93
-11 -3 -3 108.3 7.16
-11 3 -3 116.34 9.28
-11 -3 -4 102.17 5.84
-11 3 4 95.4 7.7
-11 -3 4 94.5 7.33
-11 3 -4 88.6 6.9
-11 -4 0 0.36 1.14
-11 -4 0 0.99 0.97
-11 -4 0 -2.66 2.15
-11 4 0 -1.86 1.72
-11 -4 0 0.21 2.31
11 -4 0 -2.14 2.09
-11 -4 -1 350.86 12.67
-11 -4 -1 364.29 21.06
-11 -4 1 369.38 16.09
11 -4 -1 396.32 22.4
-11 4 -1 358.9 17.43
-11 4 1 398.28 14.18
-11 -4 1 380.57 16.38
11 -4 1 312.69 13.81
-11 -4 -1 355.82 13.23
-11 -4 1 392.63 17.27
-11 -4 1 374.05 12.81
-11 -4 -2 175.07 9.38
-11 -4 2 167.06 8.35
-11 -4 2 171.83 10.1
-11 -4 2 186.8 11.76
-11 4 -2 158.46 13.39
11 -4 -2 160.82 15.17
-11 -4 -2 176.83 8.59
-11 4 2 194.32 9.78
-11 -4 2 173.43 10.48
-11 -4 -2 161.52 16.35
11 -4 2 161.04 9.77
-11 -4 2 189.3 8.98
-11 -4 -3 402.41 13.68
-11 -4 3 414.39 14.43
-11 -4 3 419.7 17.02
-11 4 3 401.4 13.39
-11 4 -3 398.65 17.13
-11 -4 -4 30.12 3.1
-11 -4 4 28.02 3.97
-11 4 4 25.86 2.78
-11 4 -4 24.08 3.56
-11 -5 0 0.64 1.06
11 -5 0 -0.41 2.19
-11 -5 0 -0.83 2.03
-11 5 0 0.19 1.53
-11 -5 0 5.84 3.31
-11 -5 1 -1.28 1.37
-11 -5 -1 2.09 1.58
11 -5 1 3.14 1.63
11 -5 1 -0.42 1.75
11 -5 -1 8.48 3.64
-11 -5 -1 -0.47 2.14
-11 -5 1 2.64 2.05
-11 -5 1 0.17 1.81
-11 5 -1 -0.56 1.61
-11 5 1 0.5 1.2
-11 -5 -1 -6.4 4.01
-11 -5 1 2.74 2.36
-11 -5 -2 90.38 6.78
-11 -5 2 87.72 7.78
-11 -5 2 98.6 8.74
-11 5 -2 94.17 10.34
-11 5 2 105.43 7.29
-11 -5 -2 95.1 12.42
-11 -5 2 99.15 6.44
-11 -5 -3 56.65 5.02
-11 -5 3 57.16 5.75
-11 -5 3 66.29 6.64
-11 5 3 62.33 5.29
-11 5 -3 59.06 6.54
-11 -5 4 16.77 2.43
-11 5 4 25.96 2.63
-11 5 -4 20.98 2.98
-11 -5 4 21.55 3.3
-11 -5 -4 20.57 2.33
-11 -6 0 0.51 2.45
-11 -6 0 1.8 1.83
-11 6 0 -0.31 1.79
-11 -6 -1 63.29 5.38
11 -6 1 65.31 6.78
-11 -6 -1 53.06 8.65
-11 -6 1 62.57 7.59
-11 -6 -1 56.8 6.12
-11 6 -1 59.06 7.32
-11 6 1 58.15 5.87
-11 -6 -1 51.5 8.52
-11 -6 1 56.68 5.33
-11 -6 -2 29.53 3.83
11 -6 2 32.19 5.03
-11 -6 2 28.83 4.75
-11 -6 -2 29.52 3.93
-11 -6 2 29.29 4.94
-11 6 2 31.1 4.1
-11 -6 -3 -0.2 1.05
-11 -6 3 1.47 1.43
-11 -6 -3 0.4 0.95
-11 -6 3 1.47 1.59
-11 6 3 0.11 0.91
-11 6 -3 0.88 1.49
-11 6 4 3.15 0.98
-11 6 -4 0.86 0.77
11 -6 4 4.17 1.27
-11 -7 0 -0.15 2.1
-11 -7 0 -2.89 2.15
-11 7 0 -2.56 1.87
-11 -7 -1 1.1 1.1
-11 7 1 2.65 1.69
11 -7 1 0.61 1.34
-11 -7 -1 5.29 3.49
-11 -7 1 5.14 2.55
-11 -7 -1 3.81 2.11
-11 -7 -1 -2.61 3.76
-11 7 -1 6.83 2.83
11 -7 2 75.83 7.03
-11 -7 2 69.92 7.18
-11 -7 -2 71.53 6.11
-11 7 2 71.17 5.73
-11 -7 -2 68.23 5.32
-11 -7 3 17.81 3.16
-11 -7 -3 19.43 2.65
-11 7 3 17.64 2.48
-11 7 -3 17.58 2.9
-11 -7 -3 17.05 2.37
-11 -8 0 -0.61 2.05
-11 8 0 -0.07 1.23
-11 -8 0 -2.46 2.56
11 -8 1 12.9 3.02
-11 -8 -1 20.3 5.17
-11 -8 1 17.2 4.1
-11 -8 -1 14.41 3.36
-11 8 -1 14.39 3.24
-11 8 1 16 3.03
-11 -8 -1 25.12 5.35
-11 -8 -1 14.54 2.34
11 -8 2 19.92 3.26
-11 -8 -2 25.39 3.46
-11 -8 2 21.79 3.81
-11 8 2 23.14 3.15
-11 8 -2 19.11 3.06
-11 -8 -2 21.28 2.63
-11 -8 3 61.48 4.76
-11 8 3 57.64 3.69
-11 8 -3 58.39 3.98
11 -9 0 0.04 0.96
-11 9 0 2.6 1.19
11 -9 1 3.87 1.39
-11 -9 1 6.33 2.36
-11 -9 -1 5.86 1.94
-11 9 1 4.99 1.52
-11 -9 2 2.71 1.35
-11 9 2 2.99 1.11
-11 9 -2 2.21 0.82
11 -10 0 -0.89 0.82
-12 0 0 713.95 17.5
-12 0 1 168.5 9.17
-12 0 1 157.29 7.44
-12 0 1 173.06 9.77
-12 0 -1 150.56 10.72
12 0 1 147.33 6.67
12 0 2 444.81 12.72
-12 0 2 491.72 16.48
-12 0 -2 487.8 16.08
-12 0 2 446.95 15.42
-12 0 2 474.34 16.38
-12 0 -2 478.33 16.15
-12 0 3 56.28 5.66
-12 0 -3 52.78 5.32
-12 0 3 53.95 6.49
-12 0 3 46.01 5.29
-12 0 -3 50.69 5.49
-12 0 -4 93.27 6.57
-12 0 4 82.93 6.25
-12 1 0 556.28 15.8
-12 -1 0 606.12 15.73
-12 1 0 566.99 18.01
-12 -1 0 571.51 15.29
-12 -1 -1 11.6 2.33
-12 -1 1 14.06 2.78
12 -1 1 11.27 2.11
-12 -1 -1 17.1 2.89
-12 -1 1 13.52 2.27
-12 -1 1 13.9 3.18
12 1 1 13.54 2.08
-12 1 -1 11.87 3.22
-12 1 1 14.88 2.78
-12 -1 2 72.88 6.22
-12 -1 -2 64.41 5.91
-12 1 -2 70.04 6.24
-12 1 2 51.96 5.37
-12 -1 2 62.44 5.71
-12 -1 2 70.77 6.88
12 1 2 61.55 4.63
12 -1 2 63.52 5.07
-12 -1 -2 69.29 5.94
-12 -1 -2 70.35 10.11
-12 1 -2 69.83 6.48
-12 -1 3 2.54 1.72
-12 1 3 0.14 1.51
-12 -1 -3 2.47 1.41
-12 1 -3 1.51 1.24
-12 1 3 2 2.04
-12 -1 3 2.99 2.54
-12 1 3 4.65 2.03
-12 -1 -3 0.62 1.05
-12 1 -3 3.11 1.94
-12 1 4 97.72 5.91
-12 1 4 73.42 5.36
-12 -1 4 81.77 6.46
-12 -1 -4 101.04 6.46
-12 1 -4 85.27 6.47
-12 2 0 936.47 20.89
-12 -2 0 1034.86 20.64
-12 -2 0 985.65 27.83
-12 2 0 1034.14 25
-12 -2 0 1081.58 29.51
12 -2 0 1138.75 24.25
-12 -2 0 1065.36 21.03
-12 -2 -1 2.33 1.32
-12 -2 1 3.31 1.51
12 -2 1 3.88 1.49
-12 -2 -1 5.77 1.97
-12 -2 -1 8.6 3.09
-12 -2 1 2.63 1.19
-12 -2 1 4.18 2.41
-12 2 -1 0.82 1.4
-12 2 -1 4 1.72
-12 -2 1 2.84 1.62
-12 -2 2 0.02 1.05
12 2 2 2.42 1.05
12 -2 2 1.63 1.31
-12 -2 -2 1.95 1.45
-12 -2 2 1.08 1.15
-12 -2 2 0.31 1.8
-12 2 2 1.77 1.19
-12 -2 -2 -0.67 3.93
-12 -2 -2 1.35 1.2
-12 2 -2 3.08 1.75
-12 -2 3 3.1 1.49
-12 -2 -3 -0.42 1.07
-12 2 -3 0.9 1.38
-12 2 3 2.04 2.34
-12 -2 3 1.97 1.64
-12 -2 -3 2.87 1.5
-12 2 -3 2.45 1.85
-12 2 4 39.51 3.96
-12 -2 -4 42.59 3.73
-12 -2 4 42.75 4.92
-12 -2 -4 43.93 4.08
-12 2 -4 40.31 4.5
-12 3 0 586.8 16.64
-12 -3 0 643.19 16.13
-12 -3 0 627.86 23.58
12 -3 0 624.32 23.24
-12 3 0 677.61 20.94
-12 -3 0 702.03 26.05
-12 -3 0 622.91 16.67
12 -3 0 594.44 20.74
-12 -3 -1 500.95 15.42
-12 -3 1 562.72 14.7
-12 -3 -1 495.25 23.8
-12 -3 1 491.81 18.29
12 -3 -1 592.51 26.39
-12 -3 1 530.45 18.95
-12 -3 1 512.44 19.82
-12 3 -1 496.31 20.97
-12 3 1 511.53 16.28
12 -3 1 562.47 17.1
-12 -3 -1 523.5 15.88
-12 -3 1 533.44 15.36
12 -3 2 13.76 3
-12 -3 -2 16.78 3.07
-12 -3 2 17.87 3.03
-12 -3 2 17.59 3.09
-12 -3 2 19.54 4.03
-12 3 2 18.85 3.15
-12 -3 -2 20.18 3
-12 3 -2 17.21 4.62
-12 -3 -2 13 5.83
-12 3 -2 16.28 3.85
-12 -3 2 19.5 3.11
-12 -3 -3 466.95 14.88
-12 3 -3 439.9 14.67
-12 -3 3 473.06 18.02
-12 3 3 490.13 14.22
-12 -3 -3 470.53 14.36
-12 3 -3 467.65 17.92
-12 -3 -4 37.2 3.41
-12 3 4 31.48 3.5
-12 -3 4 27.55 3.97
-12 3 -4 31.55 3.87
-12 -4 0 6744.51 51.93
-12 -4 0 6685.1 81.11
12 -4 0 6695.24 82.58
-12 4 0 6726.81 67.75
-12 -4 -1 368.82 13.24
-12 -4 -1 354.79 21.41
-12 -4 1 323.38 16.02
12 -4 -1 411.82 23.18
-12 -4 1 384.36 17.87
-12 4 -1 361.64 18.32
-12 4 1 378.29 14.53
-12 -4 1 346.21 16.64
-12 -4 -1 343.65 13.42
12 -4 1 297.69 14.22
-12 -4 1 366.83 13.09
-12 -4 -2 987.21 22.21
-12 -4 2 939.54 24.37
-12 -4 2 1012.8 27.59
-12 4 -2 901.45 32.39
-12 4 2 975.57 21.84
-12 -4 -2 849.35 37.43
-12 4 -2 950.8 25.94
-12 -4 2 1031.93 21.22
-12 -4 -3 262.25 10.84
-12 -4 3 249.27 11.16
-12 -4 3 273.76 13.77
-12 4 3 254.43 10.2
-12 4 -3 252.07 13.12
-12 4 4 372.47 10.97
-12 -4 4 417.36 13.57
-12 4 4 356.15 9.11
-12 4 -4 385.4 12.34
-12 -4 -4 398.83 10.13
-12 -5 0 1.45 1.22
12 -5 0 2.77 2.62
-12 -5 0 0.6 2.16
-12 5 0 0.04 1.44
-12 -5 -1 239.22 10.54
12 -5 1 238.95 12.22
-12 -5 -1 207.74 16.8
-12 -5 1 230.29 14.12
-12 -5 1 222.92 14.13
-12 5 -1 234.31 14.8
-12 5 1 230.6 11.61
-12 -5 -1 226.05 17.91
-12 -5 1 247.33 10.95
-12 -5 2 3.44 1.54
-12 -5 -2 4.39 1.7
-12 -5 2 4.36 2.19
-12 -5 2 7.73 3.09
-12 5 -2 4.25 2.9
-12 5 2 11.31 2.56
-12 -5 -2 8.34 5.1
-12 5 -2 5.91 2.42
-12 -5 -3 129.05 7.2
-12 -5 3 124.39 8.16
-12 -5 3 150.58 9.79
-12 5 3 130.49 7.17
-12 5 -3 145.35 9.49
-12 5 4 6.27 1.36
-12 -5 -4 6.47 1.29
-12 -5 4 8.02 2.06
-12 5 -4 4.24 1.32
-12 5 4 6.6 1.28
-12 -6 0 25.34 5.61
-12 6 0 29.45 4.72
-12 -6 1 5.36 1.94
-12 -6 -1 2.62 1.45
12 -6 1 1.22 1.41
-12 -6 -1 5.58 2.76
-12 -6 1 2.04 2.02
-12 6 -1 3.04 2.17
-12 6 1 3.97 2.02
-12 -6 -2 2.58 1.28
-12 -6 2 4.08 2.27
-12 -6 2 1.03 1.92
-12 6 2 2.53 1.5
-12 6 -2 3.09 1.79
-12 -6 -3 43.75 3.86
-12 -6 3 31.59 4.11
-12 -6 3 48.27 5.25
-12 6 3 50.74 4.27
-12 6 -3 46.67 4.95
-12 -7 0 321.06 18.79
-12 7 0 291.89 14.03
12 -7 1 31.95 4.63
-12 -7 1 38.02 6.12
-12 -7 -1 44.21 5.29
-12 -7 -1 36.36 7.32
-12 7 1 37.54 4.73
-12 -7 -1 35.2 6.51
-12 7 -1 36.46 5.5
-12 -7 -1 37.56 3.85
12 -7 2 69.59 6.21
-12 -7 2 60.58 6.55
-12 7 2 58.76 5.13
-12 7 -2 63.35 5.95
-12 -7 -2 60.97 4.73
-12 -7 -3 4.19 1.27
-12 -7 3 4.88 1.74
-12 7 3 4.05 1.27
-12 7 -3 3.95 1.41
12 -8 0 234.6 10.82
-12 -8 0 248.97 15.16
-12 8 0 241.91 11.72
-12 -8 0 240.1 14
12 -8 1 21.37 3.56
-12 -8 1 25.79 4.81
-12 -8 -1 24.87 3.76
-12 8 1 21.3 3.34
-12 8 -1 24.54 3.98
-12 -8 -1 26.13 2.69
-12 -8 2 53.33 5.6
-12 8 2 54.23 4.43
-12 8 -2 55.94 4.64
-12 -8 -2 53.51 3.65
12 -9 0 2.28 1.21
-12 -9 0 3 2.28
-12 9 0 2.21 1.13
12 -9 1 1.29 0.96
12 -9 -1 0.02 0.68
-12 -9 1 0.45 1.29
-12 9 1 -0.38 0.83
-13 0 0 -0.74 0.94
-13 0 1 925.27 21.95
-13 0 -1 896.58 21.46
-13 0 1 931.1 23.62
-13 0 -1 921.63 27.51
-13 0 -1 935.3 19.97
-13 0 2 57.26 5.93
-13 0 -2 56.5 5.77
-13 0 2 56.19 5.48
-13 0 2 51.67 5.76
13 0 2 51.63 4.62
-13 0 -2 53.03 5.4
-13 0 3 4.54 1.82
-13 0 -3 1.87 1.38
-13 0 3 4.19 2.21
-13 0 -3 4.71 1.87
-13 0 4 32.2 3.73
-13 0 -4 40.24 4.05
-13 -1 0 2.13 1.19
-13 1 0 -0.01 0.78
-13 1 0 -1.31 1.18
-13 -1 0 1.77 1.21
-13 1 1 159.81 9.4
-13 -1 -1 152.5 8.87
-13 -1 1 155.6 7.27
-13 -1 1 159.68 10.53
-13 1 -1 160.19 11.87
-13 -1 -1 179.81 14.51
13 -1 1 168.03 8.08
-13 -1 -1 158.42 8.48
-13 -1 1 158.69 8.89
-13 -1 2 0.82 1.37
-13 1 2 -0.38 1.48
13 1 2 0.89 0.91
13 -1 2 0.88 1.03
-13 -1 -2 0.9 1.22
-13 1 -2 3.26 1.69
-13 -1 2 -0.01 0.82
-13 -1 2 2.38 1.89
-13 -1 -2 4.53 3.64
-13 -1 -2 -0.7 0.91
-13 1 -2 0.37 1.06
-13 1 3 43.1 5.11
-13 -1 -3 43.56 4.84
-13 1 -3 42.22 4.7
-13 -1 3 40.79 5.21
-13 -1 -3 40.86 4.65
-13 1 -3 41.93 5.14
-13 -1 3 42.49 4.54
-13 -1 -4 238.28 9.2
-13 1 -4 236.1 9.85
-13 1 4 229.1 8.27
-13 -2 0 0.2 0.95
-13 2 0 -0.01 1.21
-13 -2 0 0.72 1.21
13 -2 0 -1.05 1.56
-13 -2 0 0.28 0.68
-13 2 0 -0.41 1.22
-13 -2 -1 33.85 4.25
-13 -2 1 40.2 3.97
-13 -2 1 37.43 5.79
-13 2 -1 36.16 5.83
-13 2 1 37.69 4.64
13 -2 1 38.26 4.38
-13 -2 -1 38.84 4.42
-13 -2 1 38.61 4.42
-13 -2 -2 164.82 9.37
-13 2 -2 159.78 9.71
-13 -2 2 189.27 9.62
-13 -2 2 170.62 11.14
-13 2 2 163.13 8.79
-13 -2 -2 159.64 8.49
-13 -2 -2 151.67 15.54
-13 2 -2 146.06 9.72
13 -2 2 159.53 8.83
-13 -2 2 172.66 9.18
-13 -2 3 17.51 2.69
-13 2 3 11.78 2.89
-13 -2 -3 16.98 3.02
-13 2 -3 13.01 2.69
-13 -2 3 16.43 3.69
-13 -2 -3 15.83 2.82
-13 2 -3 14.09 3.35
-13 2 4 72.53 4.8
-13 -2 -4 75 4.54
-13 -2 4 64.85 5.52
-13 -2 -4 66.44 4.64
-13 2 -4 64.33 5.18
13 -3 0 0.71 1.29
-13 -3 0 -0.16 1.02
-13 3 0 4.47 1.79
-13 -3 0 -0.37 1.55
-13 -3 0 -4.22 2.53
-13 3 0 0.46 1.6
-13 -3 0 3.07 2.46
-13 -3 -1 23.73 3.52
13 -3 1 19.6 3.78
-13 -3 -1 25.74 5.85
-13 -3 1 24.65 4.5
-13 -3 1 22.91 4.8
-13 3 1 27.99 4.28
-13 3 -1 22.9 4.97
-13 3 -1 29.04 4.27
-13 -3 -1 24.57 3.62
-13 -3 1 25.2 3.72
-13 -3 2 9.64 2.43
-13 -3 -2 7.44 2.18
-13 -3 2 9.03 3.66
-13 3 2 8.26 2.29
-13 -3 -2 13.96 5.9
-13 -3 -2 12.08 2.36
-13 3 -2 11.44 3.01
-13 -3 -3 235.13 10.3
-13 3 -3 209.46 9.92
-13 -3 3 235.75 12.54
-13 3 3 248.72 9.86
-13 -3 -3 235.54 9.68
-13 3 -3 223.6 11.87
-13 3 4 1.32 0.94
-13 -3 -4 -0.55 0.75
-13 -3 4 -0.96 1.68
-13 3 -4 0.3 1.05
-13 -4 0 0.8 1.38
13 -4 0 1.91 1.94
-13 -4 0 -3.52 2.44
-13 4 0 1.21 1.65
-13 -4 0 1.11 2.57
-13 -4 -1 6.43 2.17
-13 -4 1 6.82 2.14
-13 -4 -1 3.9 1.6
-13 -4 -1 6.29 3.79
-13 -4 1 10.3 2.95
-13 -4 1 3.97 2.8
-13 4 -1 6.02 2.94
-13 4 1 7.15 2.5
-13 -4 -1 5.66 4.04
-13 -4 -2 245.95 11.05
-13 -4 2 242.6 12.67
-13 -4 2 255.15 14.26
-13 4 2 244.58 11.1
-13 -4 -2 210.72 18.63
-13 4 -2 244.4 12.95
-13 -4 2 256.19 10.68
-13 -4 -3 0.63 1.24
-13 -4 3 -0.24 1.99
-13 4 3 0.47 0.88
-13 4 -3 0.59 1.27
-13 4 4 10.24 1.72
-13 -4 -4 10.4 1.59
-13 -4 4 12.8 2.45
-13 4 -4 11.23 2
-13 -5 0 -0.1 1.18
-13 -5 0 0.56 2.12
-13 5 0 0.55 1.58
-13 -5 -1 34.16 4.06
-13 -5 1 36.84 5.94
-13 -5 -1 33.52 6.94
-13 5 1 36.89 4.85
-13 5 -1 29.27 5.56
-13 -5 -1 33.53 7.37
-13 -5 1 36.23 4.31
-13 -5 2 11.77 2.4
-13 -5 -2 8.61 2.29
-13 -5 2 7.21 2.71
-13 -5 2 7.9 3.07
-13 5 2 10.52 2.55
-13 -5 -2 13.87 6.76
-13 5 -2 7.47 2.4
-13 -5 -3 34.19 3.57
-13 -5 3 32.5 4.08
-13 -5 3 36.12 4.83
-13 5 3 32.48 3.55
-13 5 -3 37.24 4.53
-13 5 -4 15.45 1.94
-13 -6 0 -3.95 2.87
-13 6 0 -0.77 1.73
-13 6 -1 171.12 12.25
-13 -6 -1 159.43 8.09
13 -6 1 194.35 10.72
-13 -6 -1 166.16 14.62
-13 -6 1 175.98 12.73
-13 6 1 171.62 10.08
-13 -6 -1 156.55 14.48
-13 -6 1 164.9 8.73
-13 -6 -2 11.45 2.43
-13 -6 2 9.37 3
-13 6 2 15.01 2.95
-13 6 -2 8.13 2.46
-13 -6 3 39.7 4.29
-13 6 3 40.39 3.65
-13 6 -3 44.28 4.33
-13 -6 -3 39.64 3.44
-13 -7 0 -2.72 2.94
-13 7 0 1.17 1.39
13 -7 1 79.79 6.48
-13 -7 1 81.85 8.53
-13 7 -1 79.28 7.75
-13 7 1 74.86 6.4
-13 -7 -1 74.8 9.06
-13 -7 -1 79.94 5.12
-13 -7 -2 -0.3 0.9
-13 -7 2 0.78 1.66
-13 7 2 -0.18 1.26
-13 7 -2 -0.54 1.04
-13 7 3 61.95 3.61
-13 7 3 69.63 4.15
-13 7 -3 75.77 4.47
-13 -7 -3 76.78 3.86
13 -8 0 -1.53 1.24
-13 8 0 0.04 1.17
13 -8 1 154.89 7.88
-13 -8 1 165.63 10.83
-13 8 -1 129.87 8.06
-13 8 1 169.91 8.56
-13 -8 1 144.14 9.47
-13 8 -1 142.46 7.09
-13 -8 2 6.01 2
-13 8 2 9.09 1.8
-13 8 -2 8.75 1.72
13 -9 0 2.1 0.84
-13 -9 1 -1.03 1.32
-14 0 0 916 21.29
-14 0 0 866.46 20.37
-14 0 1 30.77 4.2
-14 0 -1 30.12 4.16
-14 0 -1 31.39 3.9
-14 0 2 236.56 11.76
-14 0 -2 217.93 11.3
-14 0 2 235.69 11.66
-14 0 -2 220.31 10.67
-14 0 -3 97.25 6.97
-14 0 3 95.42 7.06
-14 0 -3 98.14 7.04
-14 0 3 108.18 7.25
-14 0 4 296.26 9.39
-14 0 -4 381.27 10.95
-14 -1 0 219.29 10.28
-14 1 0 200.17 12.21
-14 -1 0 228.1 10.49
-14 1 0 223.63 10.61
-14 -1 -1 19.92 3.27
-14 1 1 15.44 3.14
-14 -1 -1 16.63 3.14
-14 -1 1 24.16 4.61
-14 1 -1 18.83 4.15
-14 -1 -1 15.96 4.86
-14 -1 1 17.05 3.3
-14 1 2 210.19 11.2
-14 -1 -2 213.62 10.95
-14 1 -2 205.12 11.1
-14 -1 2 214.75 11.98
-14 -1 -2 197.3 9.68
-14 1 -2 201.9 10.7
-14 -1 -2 238.62 17.81
-14 -1 2 224.51 10.89
-14 1 3 325.79 12.98
-14 -1 -3 299.71 11.99
-14 1 -3 296.15 11.93
-14 -1 3 324.94 13.56
-14 -1 -3 302.77 11.65
-14 1 -3 315.76 12.95
-14 -1 3 334.64 11.95
-14 1 4 9.37 1.62
-14 -1 4 6.17 1.88
-14 -1 -4 9.7 1.85
-14 1 -4 12.04 2.12
-14 2 0 263.18 11.45
-14 -2 0 272.48 11.32
-14 2 0 290.24 14.87
-14 -2 0 275.19 11.65
-14 2 1 27.69 4.2
-14 -2 -1 29.96 4.11
14 -2 1 26.62 4.03
-14 -2 1 33.13 5.59
-14 2 -1 28.86 5.45
-14 2 1 24.94 4
-14 -2 -1 22.4 5.88
-14 -2 -1 22.27 3.43
-14 -2 1 32.72 4.24
-14 2 2 224.69 11.68
-14 -2 -2 220.53 10.92
-14 2 -2 222.79 11.54
-14 -2 2 244.39 13.28
-14 2 2 235.06 10.81
-14 -2 -2 224.19 9.68
-14 -2 -2 235.54 18.6
-14 2 -2 221.08 11.59
-14 -2 2 256.67 11.29
-14 -2 3 2.19 1.25
-14 2 3 3.42 1.86
-14 -2 -3 -0.2 0.91
-14 2 -3 1.31 1.44
-14 -2 3 2.85 2.44
-14 -2 -3 2.05 1.21
-14 2 -3 0.65 1.2
-14 2 4 6.18 1.39
-14 -2 -4 4.41 1.16
-14 -2 4 4.7 1.76
-14 2 -4 8.67 1.79
-14 3 0 31.95 3.99
-14 -3 0 23.66 3.18
-14 -3 0 29 5.47
-14 3 0 27.42 4.88
-14 -3 0 24.42 3.68
-14 3 1 68.49 6.3
-14 -3 -1 74.9 6.27
-14 -3 1 82.79 8.84
-14 3 -1 81.86 9.14
-14 3 1 81.59 7.13
-14 -3 -1 71.25 10.43
-14 -3 -1 78.19 6.49
-14 -3 1 78.99 6.33
-14 -3 -2 24.59 3.74
-14 3 -2 24.61 3.88
-14 -3 2 31.24 5.27
-14 3 2 25.91 3.82
-14 -3 -2 21.29 2.91
-14 -3 -2 28.26 7.9
-14 3 -2 24.04 3.97
-14 -3 2 27.63 3.71
-14 3 3 39.2 4.53
-14 -3 -3 33.59 3.81
-14 3 -3 35.03 3.87
-14 -3 3 37.03 5.16
-14 3 -3 34.74 4.49
-14 -3 3 39.58 3.61
-14 -3 -4 15.75 1.79
-14 -3 4 14.4 2.56
-14 3 -4 18.39 2.42
-14 3 4 15.79 1.95
-14 -4 0 269.65 16.96
-14 4 0 259.08 14.44
-14 -4 0 260.4 11.73
-14 -4 -1 845.64 20.03
-14 -4 1 825.45 26.48
-14 4 -1 870.84 29.56
-14 4 1 810.08 22.65
-14 -4 -1 845.52 35.3
-14 4 -1 812.65 21.7
-14 -4 -1 834.53 21.23
-14 -4 1 895.65 21.24
-14 -4 2 11.6 2.37
-14 -4 -2 11.91 2.62
-14 -4 2 12.6 3.11
-14 -4 2 10.86 3.56
-14 4 2 14.64 2.94
-14 -4 -2 20.11 7.22
-14 4 -2 13.33 3.14
-14 4 3 199.91 9.31
-14 -4 -3 214.02 8.87
-14 -4 3 228.91 11.67
-14 4 3 206.14 8.5
-14 4 -3 212.49 10.23
-14 -4 4 34.34 3.4
-14 4 -4 29.9 2.59
-14 -5 0 -0.93 1.37
-14 -5 0 -2.33 2.48
-14 5 0 0.25 1.33
-14 -5 -1 44.97 4.47
-14 -5 -1 46.69 8.04
-14 -5 1 44.63 6.65
-14 5 -1 42.32 6.6
-14 5 1 47.07 5.61
-14 -5 -1 34.23 7.12
-14 5 -1 39.83 4.82
-14 -5 1 44.25 4.74
-14 -5 2 1.56 1
-14 -5 -2 4.22 1.75
-14 -5 2 4.08 2.03
-14 -5 2 0.91 2.76
-14 5 2 1.22 1.2
-14 5 -2 5.52 2.03
-14 5 3 5.23 1.57
-14 -5 -3 3.11 1.28
-14 -5 3 3.68 2.4
-14 5 3 4.67 1.36
-14 5 -3 4.57 1.52
-14 -6 0 16.92 4.67
-14 6 0 13.9 3.36
-14 6 1 64.97 5
-14 -6 -1 78.91 5.41
-14 -6 1 71.95 8.18
-14 6 -1 78.68 8.19
-14 6 1 76.38 6.8
-14 -6 -1 76.9 9.79
-14 6 -1 75.52 6.18
-14 -6 -2 365.34 11.2
-14 6 -2 333.79 11.06
-14 -6 2 357.14 15.22
-14 6 2 373.95 12.69
-14 6 -2 337.45 12.67
-14 6 3 5.1 1.27
-14 -6 -3 7.09 1.37
-14 6 3 8.14 1.62
-14 6 -3 7.07 1.52
14 -7 0 128.43 7.41
-14 -7 0 130.49 11.12
-14 7 0 125.5 8.86
-14 -7 0 125.81 11.03
-14 -7 -1 -0.37 0.71
-14 -7 1 0.34 2.06
-14 7 -1 1.83 1.77
-14 7 1 -1.43 1.58
-14 -7 -1 -1.13 2.71
-14 7 -1 1.2 1.01
-14 7 2 98.3 4.91
-14 -7 2 115.15 8.01
-14 7 2 122.39 6.67
-14 7 -2 110.14 6.17
-14 -7 -2 116.74 5.42
14 -8 0 141.88 6.8
-14 -8 0 165.22 10.85
-14 8 0 151.03 8.28
-14 -8 0 134.83 9.19
14 -8 -1 4.32 1.24
-14 -8 1 3.88 2.3
-14 8 1 3.34 1.3
-14 8 -1 1.72 0.9
-15 0 0 1.06 1.19
-15 0 0 0.57 1.05
-15 0 -1 133.94 8.85
-15 0 -1 144.12 8.15
-15 0 1 147.77 8.98
-15 0 -2 55.22 5.75
-15 0 2 53.52 5.78
-15 0 -2 56.09 5.22
-15 0 2 64.66 6.15
-15 0 -3 36.39 4.2
-15 0 3 28.49 3.86
-15 0 -3 33.12 3.83
-15 0 3 31.06 3.75
-15 0 -4 492.92 10.73
-15 -1 0 -0.19 1.01
-15 1 0 0.45 1.43
-15 -1 0 0.09 1.02
-15 1 0 -0.45 1.56
-15 1 1 412.01 15.21
-15 -1 -1 386.89 14.64
-15 1 -1 388.47 15.13
-15 -1 1 401.51 17.82
-15 1 -1 366.49 18.8
-15 -1 -1 389.67 21.38
-15 -1 -1 415.64 14.41
-15 -1 1 398.6 14.62
-15 1 2 48.68 5.5
-15 -1 -2 43.47 4.99
-15 1 -2 48.21 5.44
-15 -1 2 50.36 5.87
-15 -1 -2 42.45 4.29
-15 1 -2 52.44 5.26
-15 -1 2 48.48 5.1
-15 1 3 31.04 3.87
-15 -1 -3 30.1 3.72
-15 1 -3 25.14 3.44
-15 -1 3 30.76 4.15
-15 -1 -3 32.74 3.62
-15 1 -3 32.73 3.96
-15 -1 3 37.01 3.88
-15 1 -4 1.9 0.94
-15 -2 0 0.21 1.3
-15 2 0 -1.04 1.12
-15 -2 0 -3.16 1.44
-15 2 0 -2.11 2.08
-15 2 1 57.11 5.72
-15 -2 -1 59.82 5.66
-15 -2 1 49.48 6.94
-15 2 -1 48.85 7.04
-15 2 1 55.1 6.07
-15 -2 -1 67.23 9.61
-15 -2 -1 51.26 5.24
-15 -2 1 58.3 5.55
-15 -2 2 1.37 1.24
-15 2 2 1.61 1.84
-15 -2 -2 2.04 1.43
-15 2 -2 -0.68 1.23
-15 -2 2 0.01 2.3
-15 2 -2 -2.41 1.34
-15 -2 3 3.17 1.36
-15 2 3 1.92 1.5
-15 -2 -3 0.94 1.34
-15 2 -3 2.84 1.37
-15 -2 3 0.6 1.73
-15 -2 -3 4.01 1.36
-15 2 -3 3 1.46
-15 2 -4 1.4 0.81
-15 -3 0 -0.21 1.48
-15 3 0 0.59 1.04
-15 -3 0 0.3 1.19
-15 -3 0 -1.34 1.9
-15 3 0 1.23 1.56
-15 3 1 134.29 8.63
-15 -3 -1 137.43 8.28
-15 3 -1 151.82 12.6
-15 3 1 141.6 9.64
-15 -3 -1 134.98 13.93
-15 -3 -1 141.4 8.65
-15 -3 1 129.51 8.18
-15 -3 2 0.55 1.2
-15 3 2 1.47 1.59
-15 -3 -2 1.78 1.46
-15 3 -2 2.28 1.58
-15 -3 2 -0.1 2.17
-15 3 2 2.36 1.59
-15 3 -2 1.6 1.21
-15 3 3 63.25 5.2
-15 -3 -3 64.94 4.95
-15 3 -3 58.94 4.58
-15 -3 3 58.5 5.97
-15 3 -3 63.48 5.28
-15 -3 3 65.5 4.37
-15 -4 0 0.44 1.18
-15 -4 0 1.44 1.64
-15 4 0 -1.09 1.82
-15 4 1 55.19 5.38
-15 -4 -1 58.36 5.24
-15 -4 1 40.46 5.88
-15 4 -1 54.91 7.63
-15 4 1 55.44 6.07
-15 -4 -1 60.15 9.72
-15 -4 -1 59.44 5.72
-15 -4 1 58.36 5.53
-15 -4 2 15.28 2.61
-15 4 2 12.72 2.84
-15 -4 -2 12.87 2.52
-15 4 -2 11.69 2.62
-15 -4 2 11.22 3.56
-15 4 2 12.33 2.7
-15 4 -2 14.16 2.81
-15 4 3 4.28 1.54
-15 -4 -3 6.63 1.66
-15 -4 3 7.11 2.63
-15 4 3 5.11 1.47
-15 4 -3 6.24 1.86
-15 -5 0 -0.42 1.59
-15 -5 0 -1.74 2.67
-15 5 0 -0.37 1.54
-15 -5 1 3.54 1.76
-15 5 1 3.21 1.45
-15 -5 -1 4.2 1.55
-15 -5 1 -0.25 1.53
-15 5 -1 2.67 2.34
-15 5 1 3.56 1.78
-15 5 -1 2.62 1.38
-15 -5 2 3.34 1.16
-15 5 2 3.81 1.62
-15 -5 -2 3.51 1.55
-15 5 -2 4.45 1.74
-15 -5 2 2.43 1.71
-15 5 2 1.12 1.18
-15 5 -2 3.33 1.51
-15 5 3 5.9 1.39
-15 -5 -3 3.12 1.06
-15 5 3 2.15 1.07
-15 5 -3 2.81 1.14
-15 -6 0 -2.54 2.63
-15 6 0 0.95 1.85
-15 -6 0 -0.05 3.29
-15 -6 -1 69.09 4.67
-15 -6 1 52.31 6.51
-15 6 -1 60.62 6.83
-15 6 1 66.38 6.17
-15 -6 -1 56.06 8.24
-15 6 -1 58.88 4.84
-15 6 2 1.38 1.06
-15 -6 -2 -0.27 0.79
-15 6 -2 0.18 0.85
-15 -6 2 -1.24 1.66
-15 6 2 -0.72 1.04
-15 6 -2 -0.53 0.73
-15 -7 0 -0.77 2.01
-15 7 0 0.88 1.32
-15 -7 1 314.78 14.43
-15 7 -1 294.96 12.81
-15 7 1 280.06 11.21
-15 -7 -1 309.83 15.86
-15 -7 2 40.91 4.19
-15 7 2 41.8 3.6
-15 7 -2 42.03 3.06
-15 -7 -2 43.53 2.85
-15 8 0 0.45 0.92
-15 -8 0 0.82 1.35
-15 -8 1 16.21 2.75
-15 8 1 15.17 2.25
-16 0 0 2.23 1.49
-16 0 0 3.18 1.57
-16 0 -1 304.99 13.22
-16 0 -1 337.08 12.35
-16 0 1 321.86 13.01
-16 0 -2 20.08 3.41
-16 0 2 20.94 3.43
-16 0 -3 872.26 16.69
-16 0 3 907.59 17.85
-16 -1 0 551.58 16.46
-16 1 0 548.53 17.18
-16 1 0 532.25 20.56
-16 -1 0 529.62 16.38
-16 1 0 504.77 15.49
-16 -1 -1 216.21 10.9
-16 1 -1 232.57 11.71
-16 -1 -1 229.24 15.96
-16 -1 -1 240.84 10.84
-16 -1 1 238.13 11.18
-16 1 1 224.47 11.09
-16 -1 -2 93.32 7.02
-16 1 -2 93.32 7.22
-16 -1 2 97.72 7.94
-16 1 -2 95.22 6.35
-16 -1 2 100.28 6.99
-16 1 2 98.45 7.22
-16 -1 -3 27.02 3.31
-16 1 -3 24.2 3.06
-16 -1 3 19.72 3.11
-16 -1 -3 29.05 2.94
-16 1 -3 27.87 3.17
-16 -1 3 30.26 3.24
-16 1 3 29.89 3.41
-16 -2 0 154.02 8.32
-16 2 0 151.98 11.17
-16 -2 0 161.33 9.18
-16 2 0 160.82 8.57
-16 2 1 38.15 4.55
-16 -2 -1 35 4.34
-16 2 -1 32.45 4.51
-16 2 1 35.19 4.96
-16 2 -1 32.26 5.82
-16 -2 -1 24.17 6.15
-16 -2 -1 37.14 4.43
-16 -2 1 32.85 4.31
-16 2 2 46.69 4.92
-16 -2 -2 44.27 4.73
-16 2 -2 43.5 4.95
-16 -2 2 41.19 5.64
-16 2 -2 45.14 4.52
-16 -2 2 48.97 4.81
-16 -2 3 -0.17 0.72
-16 2 3 0.65 1.02
-16 -2 -3 -0.16 1.07
-16 2 -3 -1.27 1.05
-16 -2 3 0.87 1.77
-16 2 -3 0.81 0.74
-16 -3 0 34.26 3.77
-16 3 0 31.9 5.32
-16 -3 0 34.3 4.33
-16 -3 -1 7.12 2.12
-16 -3 1 10.14 2.54
-16 3 1 9.62 2.47
-16 -3 -1 8.46 2.38
-16 3 -1 9.2 3.63
-16 3 1 5.91 2.19
-16 -3 -1 5.24 3.14
-16 3 2 127.9 7.82
-16 -3 -2 123.11 7.36
-16 3 -2 129.8 8.07
-16 -3 2 127.81 9.73
-16 3 2 134.37 7.99
-16 3 -2 137.33 7.71
-16 -3 2 146.73 7.82
-16 3 3 146.16 6.84
-16 -3 -3 146.29 6.68
-16 3 -3 136.75 6.08
-16 -3 3 161.72 8.9
-16 3 -3 155.01 7.04
-16 -4 0 108.79 10.09
-16 4 0 113.57 9.66
-16 -4 0 105.71 7.33
-16 4 1 103.8 6.64
-16 -4 -1 136.67 7.5
-16 4 -1 135.58 11.2
-16 4 1 137.96 9.32
-16 -4 -1 127.96 13.06
-16 -4 1 152.11 8.45
-16 4 2 188.14 8.68
-16 -4 -2 209.99 8.88
-16 4 -2 165.86 8.52
-16 4 2 184.07 9.07
-16 4 -2 198.22 8.85
-16 -4 2 218.09 8.87
-16 4 3 18.56 2.26
-16 -4 -3 20.58 2.35
-16 4 -3 18.19 2.24
-16 -5 0 109.92 10.13
-16 5 0 107.57 8.82
-16 -5 0 116.86 11.63
-16 -5 0 110.87 7.28
-16 5 1 47.89 3.98
-16 -5 -1 54.47 4.3
-16 -5 1 49.8 6.08
-16 5 -1 52.19 6.77
-16 5 1 53.69 5.64
-16 -5 -1 50.07 7.99
-16 -5 1 51.63 4.68
-16 5 2 22.37 2.77
-16 -5 -2 24.28 2.82
-16 5 -2 22.67 2.91
-16 5 2 22.04 3.07
-16 5 -2 22.3 2.74
-16 -5 2 24.91 2.73
-16 -5 -3 93.11 4.16
-16 5 3 88.4 4.01
-16 -6 0 23.43 4.52
-16 6 0 17.48 3.61
-16 -6 0 17.02 4.49
-16 -6 -1 26.85 2.58
-16 -6 1 24.43 4.24
-16 6 1 27.28 3.8
-16 6 -1 24.97 4.18
-16 -6 -1 21.64 5.24
-16 6 2 6.59 1.21
-16 -6 -2 6.92 1.35
-16 6 -2 6.45 1.34
-16 6 2 7.44 1.63
-16 6 -2 7.26 1.33
-16 7 0 398.44 13.53
-16 -7 0 389.77 16.29
-16 -7 1 145.27 8.5
-16 7 1 134.87 7.16
-16 -7 1 135.65 8.9
-17 0 0 -0.65 1.08
-17 0 0 0.5 1.08
-17 0 -1 185.03 9.99
-17 0 1 199.96 9.97
-17 0 2 4.92 1.8
-17 0 -2 1.65 1.53
-17 0 -3 26.67 2.94
-17 0 -3 25.46 2.38
-17 0 3 27.25 2.85
-17 -1 0 1.11 1.26
-17 1 0 0.22 1.04
-17 -1 0 -1.44 1.33
-17 1 0 0.27 1.23
-17 1 0 1.24 1.38
-17 -1 -1 1.5 1.35
-17 -1 1 1.72 1.49
-17 1 1 -0.04 1.02
-17 -1 -1 -0.2 1.09
-17 1 -1 -0.27 1.2
-17 -1 -2 35.47 4.15
-17 1 -2 38.46 4.47
-17 -1 2 39.93 4.24
-17 1 2 36.11 4.06
-17 -1 3 5.75 1.34
-17 1 3 5.64 1.45
-17 -1 -3 4.55 1.39
-17 1 -3 5.55 1.5
-17 1 -3 3.26 1.04
-17 -2 0 0.34 1.16
-17 2 0 -1.05 1
-17 -2 0 0.16 0.86
-17 2 0 0.76 1.21
-17 2 0 -0.37 1.28
-17 -2 -1 56.62 5.21
-17 2 -1 59 5.74
-17 2 1 56.84 4.89
-17 -2 -1 45.85 7.3
-17 -2 -1 54.19 5.13
-17 -2 1 59.67 5.42
-17 2 1 53.23 5.04
-17 -2 -2 44.96 4.39
-17 2 -2 41.69 4.47
-17 -2 2 48.24 4.49
-17 2 2 46.46 4.47
-17 -2 3 5.08 1.26
-17 2 3 7.38 1.59
-17 -2 -3 5.45 1.41
-17 2 -3 5.69 1.39
-17 2 -3 6.28 1.31
-17 -3 0 -0.04 1.22
-17 3 0 -1.74 1.62
-17 -3 -1 40.47 4.16
-17 3 -1 37.95 4.51
-17 3 1 27.47 4.07
-17 -3 -1 25.02 5.38
-17 -3 -1 33.2 4.09
-17 -3 1 34.5 4.2
-17 3 1 36.51 3.95
-17 -3 2 5.72 1.58
-17 3 2 4.62 1.58
-17 -3 -2 6.48 1.85
-17 3 -2 5.13 1.74
-17 -3 -3 87.03 4.52
-17 3 3 89.96 4.54
-17 -4 0 -0.19 1.32
-17 4 0 -1.64 1.97
-17 -4 -1 217.32 8.6
-17 4 -1 201.98 9.58
-17 4 -1 215.11 13.16
-17 4 1 221.82 11.25
-17 -4 -1 210.53 15.27
-17 -4 1 214.41 9.45
-17 4 1 196.12 7.99
-17 -4 -2 17.4 2.47
-17 4 -2 16.7 2.55
-17 4 2 14.91 2.6
-17 -4 2 16.28 2.28
-17 4 2 14.07 2.15
-17 5 0 0.29 1.9
-17 -5 0 -6.97 3.77
-17 -5 1 3.17 1.45
-17 -5 -1 4.67 1.31
-17 5 -1 2.29 1.21
-17 5 1 3.77 1.87
-17 -5 -1 2.44 2.65
-17 5 2 0.94 0.71
-17 -5 -2 1.78 0.94
-17 5 -2 -0.01 0.57
-17 5 2 1.17 0.9
-17 6 0 -0.15 1.35
-17 -6 0 -6.53 3.06
-17 6 -1 17.6 2.33
-17 6 1 17.6 2.79
-17 -6 1 16.47 3.64
-17 7 0 0.48 0.89
-17 -7 0 -0.03 1.32
-18 0 0 1.6 1.45
-18 0 0 0.85 1.15
-18 0 1 3.4 1.64
-18 0 -1 5.1 2
-18 0 -2 81.68 5.78
-18 0 2 85.94 5.64
-18 0 -3 56.44 3.52
-18 0 3 56.88 3.42
-18 -1 0 7.39 2
-18 1 0 6.62 1.81
-18 -1 0 8.52 1.98
-18 1 0 7.3 1.96
-18 -1 -1 29.22 3.65
-18 1 -1 29.33 3.92
-18 -1 -1 25.32 3.08
-18 -1 1 27.59 3.62
-18 1 1 27.53 3.48
-18 -1 2 6.53 1.84
-18 1 2 5.47 1.68
-18 -1 -2 7.44 1.97
-18 1 -2 5.85 1.75
-18 -1 -3 14.66 1.85
-18 1 3 15.22 1.86
-18 -2 0 92.32 5.61
-18 2 0 86.87 6.29
-18 2 0 85.88 7.78
-18 -2 0 67.31 7.91
-18 -2 0 80.67 6.07
-18 2 0 89.6 5.49
-18 -2 -1 125.42 7.06
-18 2 -1 127.76 7.74
-18 -2 -1 132.74 10.89
-18 -2 -1 119.27 6.9
-18 -2 1 132.1 7.55
-18 2 1 132.42 7.06
-18 -2 -2 17.36 2.56
-18 2 -2 13.4 2.37
-18 -2 2 14.71 2.35
-18 2 2 16.61 2.48
-18 -2 -3 18.5 1.93
-18 2 3 16.59 1.79
-18 3 0 551.41 15.21
-18 3 0 533.75 18.95
-18 -3 0 536.02 22.26
-18 -3 0 549.08 15.29
-18 -3 -1 50.87 4.17
-18 3 -1 54.12 4.95
-18 3 1 50.89 4.04
-18 3 1 51.23 5.13
-18 -3 -1 57.2 7.63
-18 -3 1 59.73 4.95
-18 3 1 57.47 4.29
-18 -3 -2 30.39 3.07
-18 3 -2 30.66 3.3
-18 -3 2 32.91 3.21
-18 3 2 28.51 2.9
-18 4 0 25.94 3.22
-18 4 0 25.82 4.19
-18 -4 0 19.86 4.61
-18 -4 0 29.91 3.54
-18 -4 -1 14.66 2.06
-18 4 1 11.54 1.73
-18 4 -1 13.32 2.27
-18 4 1 12.15 1.9
-18 4 1 11.79 2.57
-18 -4 -1 16.44 4.3
-18 -4 1 15.78 2.52
-18 -4 2 8.68 1.51
-18 4 2 7.56 1.4
-18 -4 -2 9.39 1.53
-18 4 -2 7.02 1.44
-18 5 0 164.25 9.25
-18 -5 0 153.39 10.96
-18 5 -1 16.14 2.26
-18 5 1 17.63 2.02
-18 5 1 16.33 2.62
-18 -5 1 13.26 3.43
-18 6 0 43.48 3.11
-18 6 0 43.46 4.15
-18 -6 0 47.24 5.41
-19 0 0 1.1 0.97
-19 0 0 0.4 0.9
-19 0 -1 81.82 5.6
-19 0 1 89.71 5.66
-19 0 -2 14.6 2.24
-19 0 2 15.2 2.16
-19 -1 0 0.18 1.01
-19 1 0 -0.1 0.72
-19 -1 0 -0.45 0.73
-19 1 0 -2.42 1.24
-19 -1 1 -0.25 1.1
-19 1 1 0.3 0.96
-19 -1 -1 0.07 0.99
-19 1 -1 0.87 1.16
-19 -1 2 3.95 1.19
-19 1 2 4.98 1.39
-19 -1 -2 4.1 1.27
-19 1 -2 3.14 1.14
-19 -2 0 1.65 1.11
-19 2 0 0.3 0.87
-19 -2 0 0.58 1.91
-19 -2 1 3.31 1.42
-19 2 1 2.9 1.09
-19 -2 -1 3.66 1.33
-19 2 -1 4.6 1.67
-19 -2 2 5.4 1.34
-19 2 2 3.66 1.15
-19 -2 -2 4.65 1.27
-19 2 -2 2.93 1.11
-19 -3 0 0.66 1.02
-19 3 0 -0.34 0.83
-19 -3 0 -2.55 2.13
-19 -3 -1 124.07 5.56
-19 3 -1 122.32 6.38
-19 -3 1 119.56 6.18
-19 3 1 111.4 4.99
-19 -3 -2 79.54 4.07
-19 3 -2 70.42 3.97
-19 -3 2 74.44 3.98
-19 3 2 73.25 3.7
-19 4 0 1.03 0.85
-19 -4 0 -6.06 2.82
-19 -4 1 6.73 1.58
-19 4 -1 7.21 1.54
-19 5 0 0.16 0.53
-19 -5 0 -0.3 1.57
-20 0 0 24.45 2.43
-20 0 0 23.15 2.5
-20 0 -1 101.82 5.32
-20 0 1 108.91 5.41
-20 0 -2 68.68 3.71
-20 0 2 68.33 3.66
-20 1 0 154.33 6.18
-20 -1 0 162.73 6.7
-20 -1 -1 24.56 2.52
-20 1 -1 24.08 2.65
-20 -1 1 26.22 2.82
-20 1 1 22.83 2.41
-20 1 -2 7.18 1.25
-20 -2 0 4.35 1.32
-20 2 0 3.09 1.02
-20 -2 1 6.07 1.48
-20 2 1 5.29 1.13
-20 -2 -1 4.84 1.13
-20 2 -1 5.85 1.42
-20 3 0 42.35 3.06
-20 3 -1 194.18 6.56
-20 -3 1 192.83 6.66

_iucr_refine_instructions_details 
;
TITL svh21049_a.res in Pnma
    svh21049.res
    created by SHELXL-2018/3 at 17:43:22 on 25-Jun-2021
REM Old TITL svh21049_a.res in Pnma
REM SHELXT solution in Pnma: R1 0.094, Rweak 0.001, Alpha 0.010
REM <I/s> 0.543 for 134 systematic absences, Orientation as input
REM Formula found by SHELXT: C6 F3 O4
CELL 1.54184 17.1696 9.4705 4.8298 90 90 90
ZERR 4 0.0005 0.0003 0.0001 0 0 0
LATT 1
SYMM 0.5-X,-Y,0.5+Z
SYMM -X,0.5+Y,-Z
SYMM 0.5+X,0.5-Y,0.5-Z
SFAC C H F O
UNIT 24 44 12 16

L.S. 30 0 0
PLAN  10
SIZE 0.09 0.141 0.519
CONF
BOND
list 4
fmap 2 53
acta
MORE -1
BOND $H
REM <olex2.extras>
REM <HklSrc "%.\\SVH21049.hkl">
REM </olex2.extras>

WGHT    0.048200    0.516600
FVAR       0.91115
F001  3    0.536578    0.250000    0.547739    10.50000    0.02280    0.01828 =
         0.01760    0.00000    0.00723    0.00000
F002  3    0.681112    0.396862    0.536215    11.00000    0.02338    0.02382 =
         0.01791   -0.00662   -0.00267   -0.00280
AFIX   6
O003  4    0.630561    0.750000    0.228151    10.50000    0.01763    0.02219 =
         0.02373    0.00000    0.00318    0.00000
H00A  2    0.662691    0.750122    0.096142    10.50000   -1.50000
H00B  2    0.595863    0.813795    0.217562    10.50000   -1.50000
AFIX   0

O004  4    0.792875    0.250000    0.229566    10.50000    0.01044    0.03398 =
         0.02266    0.00000   -0.00026    0.00000
AFIX 147
H004  2    0.820170    0.231340    0.095137    10.50000   -1.50000
AFIX   0
O005  4    0.547560    0.503399    0.274271    11.00000    0.02355    0.01306 =
         0.03847   -0.00399    0.00172    0.00483
AFIX 147
H005  2    0.573801    0.574217    0.245296    11.00000   -1.50000
AFIX   0
C006  1    0.544736    0.250000    0.258208    10.50000    0.01302    0.01395 =
         0.01470    0.00000   -0.00054    0.00000
AFIX  13
H006  2    0.492707    0.249999    0.174770    10.50000   -1.20000
AFIX   0
C007  1    0.586917    0.383263    0.169021    11.00000    0.01577    0.01193 =
         0.01623    0.00020    0.00069    0.00176
AFIX  13
H007  2    0.584025    0.387986   -0.033414    11.00000   -1.20000
AFIX   0
C008  1    0.673191    0.383895    0.247753    11.00000    0.01591    0.01501 =
         0.01544    0.00086    0.00026   -0.00255
AFIX  13
H008  2    0.698291    0.465168    0.159364    11.00000   -1.20000
AFIX   0
C009  1    0.713086    0.250000    0.148967    10.50000    0.01132    0.02099 =
         0.01445    0.00000    0.00026    0.00000
AFIX  13
H009  2    0.711434    0.250001   -0.053855    10.50000   -1.20000
AFIX   0
HKLF 4


REM  svh21049_a.res in Pnma
REM wR2 = 0.0982, GooF = S = 1.110, Restrained GooF = 1.110 for all data
REM R1 = 0.0357 for 763 Fo > 4sig(Fo) and 0.0383 for all 821 data
REM 72 parameters refined using 0 restraints

END  
     
WGHT      0.0482      0.5173 

REM Highest difference peak  0.360,  deepest hole -0.385,  1-sigma level  0.060
Q1    1   0.5235  0.4959  0.4307  11.00000  0.05    0.36
Q2    1   0.5652  0.1823  0.2164  11.00000  0.05    0.29
Q3    1   0.6948  0.1862  0.2121  11.00000  0.05    0.27
Q4    1   0.6283  0.3812  0.2139  11.00000  0.05    0.26
Q5    1   0.6242  0.2865  0.6313  11.00000  0.05    0.15
Q6    1   0.6548  0.2500  0.4511  10.50000  0.05    0.14
Q7    1   0.6425  0.3204  0.7608  11.00000  0.05    0.14
Q8    1   0.6023  0.3614 -0.1280  11.00000  0.05    0.13
Q9    1   0.6397  0.5074  0.5059  11.00000  0.05    0.12
Q10   1   0.6933  0.5212  0.5158  11.00000  0.05    0.12

  REM The information below was added by Olex2.
  REM
  REM R1 = 0.0357 for 763 Fo > 4sig(Fo) and 0.0383 for all 5181 data
  REM 72 parameters refined using n/a restraints
  REM Highest difference peak 0.36, deepest hole -0.39
  REM Mean Shift 0, Max Shift 0.000.

  REM +++ Tabular Listing of Refinement Information +++
  REM R1_all = 0.0383
  REM R1_gt = 0.0357
  REM wR_ref = 0.0982
  REM GOOF = 1.110
  REM Shift_max = 0.000
  REM Shift_mean = 0
  REM Reflections_all = 5181
  REM Reflections_gt = 763
  REM Parameters = 72
  REM Hole = -0.39
  REM Peak = 0.36
  REM Flack = n/a

  
;
_olex2_submission_special_instructions 'No special instructions were received'
_oxdiff_exptl_absorpt_empirical_details 
;
Empirical correction (ABSPACK) includes:
- Absorption correction using spherical harmonics
- Frame scaling
;
_oxdiff_exptl_absorpt_empirical_full_max 1.950
_oxdiff_exptl_absorpt_empirical_full_min 0.463
####################################################################### 
# 
# This file contains crystal structure data downloaded from the 
# Cambridge Structural Database (CSD) hosted by the Cambridge 
# Crystallographic Data Centre (CCDC).
# 
# Full information about CCDC data access policies and citation 
# guidelines are available at http://www.ccdc.cam.ac.uk/access/V1 
# 
# Audit and citation data items may have been added by the CCDC. 
# Please retain this information to preserve the provenance of 
# this file and to allow appropriate attribution of the data. 
# 
#######################################################################

data_svh23010_auto
_database_code_depnum_ccdc_archive 'CCDC 2306069'
_audit_update_record             
;
2023-11-06 deposited with the CCDC.	2023-12-08 downloaded from the CCDC.
;
_audit_creation_date             2023-11-06
_audit_creation_method           
;
Olex2 1.3
(compiled 2020.11.12 svn.r5f609507 for OlexSys, GUI svn.r6408)
;
_shelx_SHELXL_version_number     2018/3
loop_
_audit_author_email
shyamkumar.vadakket-haridas@uni-ulm.de
_publ_section_exptl              
;
Any special experimental details
;
_chemical_name_common            ?
_chemical_name_systematic        ?
_chemical_formula_moiety         'C15 H15 F3 O3'
_chemical_formula_sum            'C15 H15 F3 O3'
_chemical_formula_weight         300.27
_chemical_melting_point          ?
_chemical_oxdiff_formula         'C15 H15 O3 F3'
_chemical_oxdiff_usercomment     SVH-248
loop_
_atom_type_symbol
_atom_type_description
_atom_type_scat_dispersion_real
_atom_type_scat_dispersion_imag
_atom_type_scat_source
C C 0.0181 0.0091 'International Tables Vol C Tables 4.2.6.8 and 6.1.1.4'
H H 0.0000 0.0000 'International Tables Vol C Tables 4.2.6.8 and 6.1.1.4'
F F 0.0727 0.0534 'International Tables Vol C Tables 4.2.6.8 and 6.1.1.4'
O O 0.0492 0.0322 'International Tables Vol C Tables 4.2.6.8 and 6.1.1.4'

_shelx_space_group_comment       
;
The symmetry employed for this shelxl refinement is uniquely defined
by the following loop, which should always be used as a source of
symmetry information in preference to the above space-group names.
They are only intended as comments.
;
_space_group_crystal_system      monoclinic
_space_group_IT_number           15
_space_group_name_H-M_alt        'C 1 2/c 1'
_space_group_name_Hall           '-C 2yc'
loop_
_space_group_symop_operation_xyz
'x, y, z'
'-x, y, -z+1/2'
'x+1/2, y+1/2, z'
'-x+1/2, y+1/2, -z+1/2'
'-x, -y, -z'
'x, -y, z-1/2'
'-x+1/2, -y+1/2, -z'
'x+1/2, -y+1/2, z-1/2'

_cell_length_a                   18.1588(5)
_cell_length_b                   9.2165(2)
_cell_length_c                   16.7115(5)
_cell_angle_alpha                90
_cell_angle_beta                 92.384(3)
_cell_angle_gamma                90
_cell_volume                     2794.43(13)
_cell_formula_units_Z            8
_cell_measurement_reflns_used    6609
_cell_measurement_temperature    150.00(14)
_cell_measurement_theta_max      72.7270
_cell_measurement_theta_min      4.8540
_shelx_estimated_absorpt_T_max   0.928
_shelx_estimated_absorpt_T_min   0.626
_exptl_absorpt_coefficient_mu    1.078
_exptl_absorpt_correction_T_max  1.000
_exptl_absorpt_correction_T_min  0.643
_exptl_absorpt_correction_type   gaussian
_exptl_absorpt_process_details   
;
CrysAlisPro 1.171.41.123a (Rigaku Oxford Diffraction, 2022)
Numerical absorption correction based on gaussian integration over
a multifaceted crystal model
Empirical absorption correction using spherical harmonics,
implemented in SCALE3 ABSPACK scaling algorithm.
;
_exptl_absorpt_special_details   ?
_exptl_crystal_colour            colourless
_exptl_crystal_colour_primary    colourless
_exptl_crystal_density_diffrn    1.427
_exptl_crystal_density_meas      ?
_exptl_crystal_density_method    ?
_exptl_crystal_description       needle
_exptl_crystal_F_000             1248
loop_
_exptl_crystal_face_index_h
_exptl_crystal_face_index_k
_exptl_crystal_face_index_l
_exptl_crystal_face_perp_dist
0 6 3 0.2158
0 -6 -4 0.2170
-8 0 8 0.0346
8 1 -8 0.0180
-11 0 -3 0.0396
11 0 3 0.0267
-6 0 -9 0.0415
6 0 9 0.0358
-2 3 -9 0.0942
-6 0 10 0.0299
-9 0 7 0.0230
-11 1 3 0.0478
-12 0 -1 0.0329

_exptl_crystal_recrystallization_method ?
_exptl_crystal_size_max          0.48
_exptl_crystal_size_mid          0.1
_exptl_crystal_size_min          0.07
loop_
_exptl_oxdiff_crystal_face_indexfrac_h
_exptl_oxdiff_crystal_face_indexfrac_k
_exptl_oxdiff_crystal_face_indexfrac_l
_exptl_oxdiff_crystal_face_x
_exptl_oxdiff_crystal_face_y
_exptl_oxdiff_crystal_face_z
0.4761 5.7067 3.1951 0.1029 -0.0328 0.9942
0.2546 -5.5789 -3.9079 -0.1877 0.0627 -0.9802
-7.7701 -0.0246 8.4494 0.9397 -0.3311 0.0856
7.9258 0.5763 -8.2599 -0.9430 0.3326 0.0092
-11.1883 0.2434 -2.9647 0.0786 -0.9880 -0.1331
11.1557 0.1156 3.0781 -0.0776 0.9781 0.1933
-5.9063 0.4604 -9.1164 -0.5996 -0.7827 -0.1670
5.8990 0.2545 9.1469 0.5836 0.7610 0.2834
-2.0089 2.6301 -9.4787 -0.8033 -0.5545 0.2173
-5.6328 0.2254 9.7281 0.9765 -0.1278 0.1733
-9.4037 0.2371 6.8846 0.8504 -0.5199 0.0803
-11.2648 1.0205 3.0444 0.5636 -0.8184 0.1119
-11.7150 0.2600 -0.6896 0.2844 -0.9544 -0.0904

_exptl_transmission_factor_max   ?
_exptl_transmission_factor_min   ?
_diffrn_reflns_av_R_equivalents  0.0687
_diffrn_reflns_av_unetI/netI     0.0389
_diffrn_reflns_Laue_measured_fraction_full 1.000
_diffrn_reflns_Laue_measured_fraction_max 0.971
_diffrn_reflns_limit_h_max       21
_diffrn_reflns_limit_h_min       -22
_diffrn_reflns_limit_k_max       11
_diffrn_reflns_limit_k_min       -7
_diffrn_reflns_limit_l_max       20
_diffrn_reflns_limit_l_min       -19
_diffrn_reflns_number            14602
_diffrn_reflns_point_group_measured_fraction_full 1.000
_diffrn_reflns_point_group_measured_fraction_max 0.971
_diffrn_reflns_theta_full        67.684
_diffrn_reflns_theta_max         74.495
_diffrn_reflns_theta_min         4.875
_diffrn_ambient_environment      N~2~
_diffrn_ambient_temperature      150.00(14)
_diffrn_detector                 'CCD plate'
_diffrn_detector_area_resol_mean 10.3385
_diffrn_detector_type            Atlas
_diffrn_measured_fraction_theta_full 1.000
_diffrn_measured_fraction_theta_max 0.971
_diffrn_measurement_details      
;
List of Runs (angles in degrees, time in seconds):

  # Type    Start    End  Width  t~exp~   \w     \q     \k     \f   Frames
#--------------------------------------------------------------------------
  1  \w    -87.00  -6.00   1.00    1.00    --  -43.06 125.00 -30.00   81
  2  \w    -71.00  30.00   1.00    1.00    --  -43.06  57.00 -90.00  101
  3  \w    -68.00  31.00   1.00    1.00    --  -43.06  38.00  60.00   99
  4  \w   -115.00 -15.00   1.00    1.00    --  -43.06 -57.00 120.00  100
  5  \w     33.00 134.00   1.00    4.00    --  104.94 -61.00  90.00  101
  6  \w     29.00 138.00   1.00    4.00    --  104.94 -77.00-120.00  109
  7  \w     23.00 106.00   1.00    4.00    --  104.94 -95.00-180.00   83
  8  \w     23.00 106.00   1.00    4.00    --  104.94 -95.00 -30.00   83
  9  \w    103.00 178.00   1.00    4.00    --  104.94  77.00-150.00   75
 10  \w     23.00 106.00   1.00    4.00    --  104.94 -95.00   0.00   83
 11  \w    103.00 178.00   1.00    4.00    --  104.94  77.00 -60.00   75
 12  \w     29.00 133.00   1.00    4.00    --  104.94 -30.00 150.00  104
 13  \w     32.00 131.00   1.00    4.00    --  104.94 -45.00 -30.00   99
 14  \w     23.00 106.00   1.00    4.00    --  104.94 -95.00  90.00   83
 15  \w     17.00 178.00   1.00    4.00    --  104.94   0.00-150.00  161
 16  \w   -115.00 -15.00   1.00    1.00    --  -43.06 -57.00  30.00  100
 17  \w   -115.00 -15.00   1.00    1.00    --  -43.06 -57.00-150.00  100
 18  \w   -115.00 -15.00   1.00    1.00    --  -43.06 -57.00 -60.00  100
;
_diffrn_measurement_device       'four-circle diffractometer'
_diffrn_measurement_device_type  'SuperNova, Dual, Cu at home/near, Atlas'
_diffrn_measurement_method       '\w scans'
_diffrn_orient_matrix_type       
'CrysAlisPro convention (1999,Acta A55,543-557)'
_diffrn_orient_matrix_UB_11      -0.0297900000
_diffrn_orient_matrix_UB_12      -0.0263691000
_diffrn_orient_matrix_UB_13      0.0837443000
_diffrn_orient_matrix_UB_21      0.0788295000
_diffrn_orient_matrix_UB_22      -0.0309141000
_diffrn_orient_matrix_UB_23      0.0332186000
_diffrn_orient_matrix_UB_31      0.0101447000
_diffrn_orient_matrix_UB_32      0.1622000000
_diffrn_orient_matrix_UB_33      0.0199329000
_diffrn_radiation_monochromator  mirror
_diffrn_radiation_probe          x-ray
_diffrn_radiation_type           'Cu K\a'
_diffrn_radiation_wavelength     1.54184
_diffrn_source                   'micro-focus sealed X-ray tube'
_diffrn_source_type              'SuperNova (Cu) X-ray Source'
_reflns_Friedel_coverage         0.000
_reflns_Friedel_fraction_full    .
_reflns_Friedel_fraction_max     .
_reflns_number_gt                2277
_reflns_number_total             2780
_reflns_odcompleteness_completeness 99.96
_reflns_odcompleteness_iscentric 1
_reflns_odcompleteness_theta     66.97
_reflns_special_details          
;
 Reflections were merged by SHELXL according to the crystal
 class for the calculation of statistics and refinement.
 
 _reflns_Friedel_fraction is defined as the number of unique
 Friedel pairs measured divided by the number that would be
 possible theoretically, ignoring centric projections and
 systematic absences.
;
_reflns_threshold_expression     'I > 2\s(I)'
_computing_cell_refinement       'CrysAlisPro 1.171.41.123a (Rigaku OD, 2022)'
_computing_data_collection       'CrysAlisPro 1.171.41.123a (Rigaku OD, 2022)'
_computing_data_reduction        'CrysAlisPro 1.171.41.123a (Rigaku OD, 2022)'
_computing_molecular_graphics    'Olex2 1.3 (Dolomanov et al., 2009)'
_computing_publication_material  'Olex2 1.3 (Dolomanov et al., 2009)'
_computing_structure_refinement  'SHELXL 2018/3 (Sheldrick, 2015)'
_computing_structure_solution    'olex2.solve 1.3 (Bourhis et al., 2015)'
_refine_diff_density_max         0.515
_refine_diff_density_min         -0.285
_refine_diff_density_rms         0.071
_refine_ls_extinction_coef       0.00013(4)
_refine_ls_extinction_expression Fc^*^=kFc[1+0.001xFc^2^\l^3^/sin(2\q)]^-1/4^
_refine_ls_extinction_method     'SHELXL-2018/3 (Sheldrick 2018)'
_refine_ls_goodness_of_fit_ref   1.318
_refine_ls_hydrogen_treatment    constr
_refine_ls_matrix_type           full
_refine_ls_number_parameters     191
_refine_ls_number_reflns         2780
_refine_ls_number_restraints     0
_refine_ls_R_factor_all          0.0677
_refine_ls_R_factor_gt           0.0556
_refine_ls_restrained_S_all      1.318
_refine_ls_shift/su_max          0.000
_refine_ls_shift/su_mean         0.000
_refine_ls_structure_factor_coef Fsqd
_refine_ls_weighting_details     
'w=1/[\s^2^(Fo^2^)+19.7736P] where P=(Fo^2^+2Fc^2^)/3'
_refine_ls_weighting_scheme      calc
_refine_ls_wR_factor_gt          0.1737
_refine_ls_wR_factor_ref         0.1785
_refine_special_details          ?
_olex2_refinement_description    
;
1.a Ternary CH refined with riding coordinates:
 C007(H007), C008(H008), C009(H009), C00A(H00A), C00B(H00B), C00C(H00C)
1.b Secondary CH2 refined with riding coordinates:
 C00D(H00D,H00E), C00F(H00F,H00G), C00I(H00H,H00I)
1.c :
 C10(H10), C11(H11), C12(H12)
;
_atom_sites_solution_hydrogens   geom
_atom_sites_solution_primary     iterative
_atom_sites_solution_secondary   ?
loop_
_atom_site_label
_atom_site_type_symbol
_atom_site_fract_x
_atom_site_fract_y
_atom_site_fract_z
_atom_site_U_iso_or_equiv
_atom_site_adp_type
_atom_site_occupancy
_atom_site_site_symmetry_order
_atom_site_calc_flag
_atom_site_refinement_flags_posn
_atom_site_refinement_flags_adp
_atom_site_refinement_flags_occupancy
_atom_site_disorder_assembly
_atom_site_disorder_group
F001 F 0.71877(12) 0.8645(2) 0.08647(13) 0.0266(5) Uani 1 1 d . . . . .
F002 F 0.82491(12) 0.8934(2) 0.20549(13) 0.0262(5) Uani 1 1 d . . . . .
F003 F 0.66973(12) 0.9101(2) 0.23838(13) 0.0262(5) Uani 1 1 d . . . . .
O004 O 0.76866(15) 0.8071(3) 0.34889(15) 0.0240(6) Uani 1 1 d . . . . .
O005 O 0.84662(15) 0.6992(3) 0.08096(15) 0.0259(6) Uani 1 1 d . . . . .
O006 O 0.58903(15) 0.7414(3) 0.13969(17) 0.0290(7) Uani 1 1 d . . . . .
C007 C 0.7548(2) 0.7221(4) 0.2785(2) 0.0210(8) Uani 1 1 d . . . . .
H007 H 0.755345 0.617532 0.294576 0.025 Uiso 1 1 calc R U . . .
C008 C 0.8142(2) 0.7444(4) 0.2177(2) 0.0220(8) Uani 1 1 d . . . . .
H008 H 0.861326 0.701117 0.239571 0.026 Uiso 1 1 calc R U . . .
C009 C 0.7930(2) 0.6708(4) 0.1387(2) 0.0216(8) Uani 1 1 d . . . . .
H009 H 0.792097 0.563680 0.148257 0.026 Uiso 1 1 calc R U . . .
C00A C 0.6594(2) 0.6873(4) 0.1663(2) 0.0230(8) Uani 1 1 d . . . . .
H00A H 0.655330 0.580235 0.174672 0.028 Uiso 1 1 calc R U . . .
C00B C 0.7177(2) 0.7153(4) 0.1054(2) 0.0225(8) Uani 1 1 d . . . . .
H00B H 0.705452 0.658333 0.055663 0.027 Uiso 1 1 calc R U . . .
C00C C 0.6773(2) 0.7590(4) 0.2467(2) 0.0227(8) Uani 1 1 d . . . . .
H00C H 0.641186 0.724175 0.286069 0.027 Uiso 1 1 calc R U . . .
C00D C 0.8230(2) 0.7421(5) 0.4023(2) 0.0274(9) Uani 1 1 d . . . . .
H00D H 0.870567 0.734270 0.375726 0.033 Uiso 1 1 calc R U . . .
H00E H 0.807144 0.643449 0.417379 0.033 Uiso 1 1 calc R U . . .
C00E C 0.8316(2) 0.8335(5) 0.4738(2) 0.0274(9) Uani 1 1 d . . . . .
C00F C 0.8835(2) 0.5722(5) 0.0533(2) 0.0317(10) Uani 1 1 d . . . . .
H00F H 0.900587 0.590102 -0.001353 0.038 Uiso 1 1 calc R U . . .
H00G H 0.848230 0.490215 0.050254 0.038 Uiso 1 1 calc R U . . .
C10 C 0.8396(2) 0.9077(5) 0.5313(2) 0.0342(10) Uani 1 1 d . . . . .
H10 H 0.845948 0.967263 0.577507 0.041 Uiso 1 1 calc R U . . .
C00H C 0.9467(3) 0.5326(5) 0.1062(3) 0.0353(10) Uani 1 1 d . . . . .
C00I C 0.5496(2) 0.6551(5) 0.0814(3) 0.0360(10) Uani 1 1 d . . . . .
H00H H 0.582469 0.631430 0.037429 0.043 Uiso 1 1 calc R U . . .
H00I H 0.507509 0.711713 0.058383 0.043 Uiso 1 1 calc R U . . .
C00J C 0.5219(2) 0.5193(6) 0.1159(3) 0.0404(11) Uani 1 1 d . . . . .
C11 C 0.9986(3) 0.5029(6) 0.1474(3) 0.0503(14) Uani 1 1 d . . . . .
H11 H 1.040466 0.478826 0.180718 0.060 Uiso 1 1 calc R U . . .
C12 C 0.4984(3) 0.4106(6) 0.1410(3) 0.0519(14) Uani 1 1 d . . . . .
H12 H 0.479311 0.322588 0.161256 0.062 Uiso 1 1 calc R U . . .

loop_
_atom_site_aniso_label
_atom_site_aniso_U_11
_atom_site_aniso_U_22
_atom_site_aniso_U_33
_atom_site_aniso_U_23
_atom_site_aniso_U_13
_atom_site_aniso_U_12
F001 0.0323(12) 0.0202(11) 0.0270(12) 0.0051(9) -0.0023(9) 0.0031(9)
F002 0.0297(12) 0.0227(12) 0.0262(11) -0.0006(9) 0.0014(9) -0.0045(9)
F003 0.0299(12) 0.0190(11) 0.0294(12) -0.0052(9) -0.0025(9) 0.0033(9)
O004 0.0323(14) 0.0213(14) 0.0180(12) -0.0013(10) -0.0034(11) 0.0028(11)
O005 0.0276(14) 0.0288(15) 0.0215(13) 0.0019(11) 0.0056(11) 0.0065(11)
O006 0.0231(14) 0.0289(16) 0.0345(15) -0.0072(12) -0.0068(11) 0.0027(11)
C007 0.0284(19) 0.0167(18) 0.0180(17) -0.0004(14) 0.0009(15) -0.0003(15)
C008 0.0229(18) 0.0225(19) 0.0206(18) 0.0008(14) -0.0009(14) 0.0015(14)
C009 0.0256(19) 0.0219(19) 0.0174(17) 0.0007(14) 0.0019(14) 0.0029(15)
C00A 0.0216(18) 0.0203(19) 0.0269(19) -0.0027(15) -0.0021(15) 0.0004(14)
C00B 0.0277(19) 0.0195(19) 0.0200(18) -0.0012(14) -0.0025(15) 0.0016(15)
C00C 0.0238(19) 0.021(2) 0.0235(19) -0.0014(15) 0.0033(15) -0.0010(15)
C00D 0.032(2) 0.028(2) 0.0216(19) -0.0004(16) -0.0041(16) 0.0036(17)
C00E 0.031(2) 0.029(2) 0.0222(19) 0.0031(17) -0.0019(16) -0.0006(17)
C00F 0.034(2) 0.038(2) 0.0231(19) -0.0056(17) 0.0023(17) 0.0110(19)
C10 0.041(2) 0.035(2) 0.026(2) -0.0019(18) -0.0022(18) -0.0023(19)
C00H 0.039(2) 0.035(2) 0.032(2) -0.0022(18) 0.0030(19) 0.0118(19)
C00I 0.032(2) 0.039(3) 0.037(2) -0.0058(19) -0.0091(18) -0.0025(19)
C00J 0.027(2) 0.042(3) 0.052(3) -0.007(2) -0.006(2) -0.002(2)
C11 0.050(3) 0.047(3) 0.052(3) -0.005(2) -0.010(2) 0.025(3)
C12 0.040(3) 0.049(3) 0.067(4) 0.002(3) 0.005(2) -0.013(2)

_geom_special_details            
;
 All esds (except the esd in the dihedral angle between two l.s. planes)
 are estimated using the full covariance matrix.  The cell esds are taken
 into account individually in the estimation of esds in distances, angles
 and torsion angles; correlations between esds in cell parameters are only
 used when they are defined by crystal symmetry.  An approximate (isotropic)
 treatment of cell esds is used for estimating esds involving l.s. planes.
;
loop_
_geom_bond_atom_site_label_1
_geom_bond_atom_site_label_2
_geom_bond_distance
_geom_bond_site_symmetry_2
_geom_bond_publ_flag
F001 C00B 1.411(4) . ?
F002 C008 1.403(4) . ?
F003 C00C 1.405(4) . ?
O004 C007 1.427(4) . ?
O004 C00D 1.434(4) . ?
O005 C009 1.423(4) . ?
O005 C00F 1.435(5) . ?
O006 C00A 1.425(4) . ?
O006 C00I 1.427(5) . ?
C007 H007 1.0000 . ?
C007 C008 1.526(5) . ?
C007 C00C 1.522(5) . ?
C008 H008 1.0000 . ?
C008 C009 1.520(5) . ?
C009 H009 1.0000 . ?
C009 C00B 1.511(5) . ?
C00A H00A 1.0000 . ?
C00A C00B 1.521(5) . ?
C00A C00C 1.521(5) . ?
C00B H00B 1.0000 . ?
C00C H00C 1.0000 . ?
C00D H00D 0.9900 . ?
C00D H00E 0.9900 . ?
C00D C00E 1.465(5) . ?
C00E C10 1.184(6) . ?
C00F H00F 0.9900 . ?
C00F H00G 0.9900 . ?
C00F C00H 1.466(6) . ?
C10 H10 0.9500 . ?
C00H C11 1.176(7) . ?
C00I H00H 0.9900 . ?
C00I H00I 0.9900 . ?
C00I C00J 1.475(7) . ?
C00J C12 1.174(7) . ?
C11 H11 0.9500 . ?
C12 H12 0.9500 . ?

loop_
_geom_angle_atom_site_label_1
_geom_angle_atom_site_label_2
_geom_angle_atom_site_label_3
_geom_angle
_geom_angle_site_symmetry_1
_geom_angle_site_symmetry_3
_geom_angle_publ_flag
C007 O004 C00D 112.1(3) . . ?
C009 O005 C00F 114.2(3) . . ?
C00A O006 C00I 115.8(3) . . ?
O004 C007 H007 108.0 . . ?
O004 C007 C008 111.7(3) . . ?
O004 C007 C00C 107.1(3) . . ?
C008 C007 H007 108.0 . . ?
C00C C007 H007 108.0 . . ?
C00C C007 C008 114.0(3) . . ?
F002 C008 C007 109.6(3) . . ?
F002 C008 H008 108.7 . . ?
F002 C008 C009 110.0(3) . . ?
C007 C008 H008 108.7 . . ?
C009 C008 C007 111.0(3) . . ?
C009 C008 H008 108.7 . . ?
O005 C009 C008 110.6(3) . . ?
O005 C009 H009 107.9 . . ?
O005 C009 C00B 109.5(3) . . ?
C008 C009 H009 107.9 . . ?
C00B C009 C008 113.0(3) . . ?
C00B C009 H009 107.9 . . ?
O006 C00A H00A 108.6 . . ?
O006 C00A C00B 111.9(3) . . ?
O006 C00A C00C 106.2(3) . . ?
C00B C00A H00A 108.6 . . ?
C00B C00A C00C 112.9(3) . . ?
C00C C00A H00A 108.6 . . ?
F001 C00B C009 109.0(3) . . ?
F001 C00B C00A 109.4(3) . . ?
F001 C00B H00B 109.3 . . ?
C009 C00B C00A 110.6(3) . . ?
C009 C00B H00B 109.3 . . ?
C00A C00B H00B 109.3 . . ?
F003 C00C C007 109.9(3) . . ?
F003 C00C C00A 109.0(3) . . ?
F003 C00C H00C 108.7 . . ?
C007 C00C H00C 108.7 . . ?
C00A C00C C007 111.8(3) . . ?
C00A C00C H00C 108.7 . . ?
O004 C00D H00D 110.0 . . ?
O004 C00D H00E 110.0 . . ?
O004 C00D C00E 108.4(3) . . ?
H00D C00D H00E 108.4 . . ?
C00E C00D H00D 110.0 . . ?
C00E C00D H00E 110.0 . . ?
C10 C00E C00D 179.1(5) . . ?
O005 C00F H00F 109.2 . . ?
O005 C00F H00G 109.2 . . ?
O005 C00F C00H 111.9(3) . . ?
H00F C00F H00G 107.9 . . ?
C00H C00F H00F 109.2 . . ?
C00H C00F H00G 109.2 . . ?
C00E C10 H10 180.0 . . ?
C11 C00H C00F 178.3(6) . . ?
O006 C00I H00H 109.2 . . ?
O006 C00I H00I 109.2 . . ?
O006 C00I C00J 112.1(4) . . ?
H00H C00I H00I 107.9 . . ?
C00J C00I H00H 109.2 . . ?
C00J C00I H00I 109.2 . . ?
C12 C00J C00I 177.7(5) . . ?
C00H C11 H11 180.0 . . ?
C00J C12 H12 180.0 . . ?

loop_
_geom_torsion_atom_site_label_1
_geom_torsion_atom_site_label_2
_geom_torsion_atom_site_label_3
_geom_torsion_atom_site_label_4
_geom_torsion
_geom_torsion_site_symmetry_1
_geom_torsion_site_symmetry_2
_geom_torsion_site_symmetry_3
_geom_torsion_site_symmetry_4
_geom_torsion_publ_flag
F002 C008 C009 O005 55.2(4) . . . . ?
F002 C008 C009 C00B -68.0(4) . . . . ?
O004 C007 C008 F002 -50.0(4) . . . . ?
O004 C007 C008 C009 -171.7(3) . . . . ?
O004 C007 C00C F003 52.3(4) . . . . ?
O004 C007 C00C C00A 173.6(3) . . . . ?
O005 C009 C00B F001 -59.2(4) . . . . ?
O005 C009 C00B C00A -179.5(3) . . . . ?
O006 C00A C00B F001 54.1(4) . . . . ?
O006 C00A C00B C009 174.2(3) . . . . ?
O006 C00A C00C F003 -52.6(4) . . . . ?
O006 C00A C00C C007 -174.4(3) . . . . ?
C007 O004 C00D C00E -177.9(3) . . . . ?
C007 C008 C009 O005 176.6(3) . . . . ?
C007 C008 C009 C00B 53.4(4) . . . . ?
C008 C007 C00C F003 -71.7(4) . . . . ?
C008 C007 C00C C00A 49.6(4) . . . . ?
C008 C009 C00B F001 64.6(4) . . . . ?
C008 C009 C00B C00A -55.7(4) . . . . ?
C009 O005 C00F C00H -85.5(4) . . . . ?
C00A O006 C00I C00J 71.4(5) . . . . ?
C00B C00A C00C F003 70.3(4) . . . . ?
C00B C00A C00C C007 -51.5(4) . . . . ?
C00C C007 C008 F002 71.4(4) . . . . ?
C00C C007 C008 C009 -50.2(4) . . . . ?
C00C C00A C00B F001 -65.6(4) . . . . ?
C00C C00A C00B C009 54.5(4) . . . . ?
C00D O004 C007 C008 -79.6(4) . . . . ?
C00D O004 C007 C00C 155.0(3) . . . . ?
C00F O005 C009 C008 117.6(3) . . . . ?
C00F O005 C009 C00B -117.2(3) . . . . ?
C00I O006 C00A C00B 77.5(4) . . . . ?
C00I O006 C00A C00C -158.9(3) . . . . ?

loop_
_diffrn_refln_index_h
_diffrn_refln_index_k
_diffrn_refln_index_l
_diffrn_refln_intensity_net
_diffrn_refln_intensity_u
0 0 -2 1017.35 16.89
0 0 -2 1012.79 17.6
0 0 2 996.85 17.02
0 0 3 0.92 1.5
0 0 -3 0.35 1.42
0 0 -3 -0.4 1.51
0 0 3 0.13 1.47
0 0 -4 3547.58 45.43
0 0 4 3486.8 45.85
0 0 4 3410.34 44.51
0 0 -5 -0.36 1.95
0 0 5 1.14 1.99
0 0 -5 -0.93 1.7
0 0 5 0.35 1.76
0 0 6 2281.99 45.49
0 0 -6 2232.7 45.7
0 0 -6 2348.9 43.68
0 0 7 0.67 2.52
0 0 -7 1.65 2.59
0 0 -7 0.36 1.96
0 0 7 2.14 3.09
0 0 8 617.43 28.12
0 0 -8 556 27.87
0 0 -8 630.94 24.74
0 0 8 596.08 28.06
0 0 9 -3.4 3.13
0 0 -9 -0.24 3.25
0 0 9 -0.86 2.69
0 0 -10 108.23 14.31
0 0 10 107.11 13.56
0 0 10 112.92 14.47
0 0 -11 -2.69 2.98
0 0 11 -2.39 3.08
0 0 11 -4.82 3.66
0 0 -12 61.91 13.08
0 0 12 65.87 12.05
0 0 12 72.51 7.86
0 0 12 63.68 6.27
0 0 12 59.73 11.93
0 0 13 3.75 3.85
0 0 -13 -4.89 4.64
0 0 13 -0.67 1.84
0 0 13 6.72 4.6
0 0 -14 107.69 18.48
0 0 14 137.77 11.2
0 0 14 139.66 20
0 0 14 115.88 11.03
0 0 14 134.99 19.3
0 0 14 154.37 34.35
0 0 15 -2.32 2.57
0 0 15 0.14 1.92
0 0 16 608.2 22.73
0 0 16 559.36 23.55
0 0 17 -0.86 2.02
0 0 17 2.7 2.61
0 0 18 130.52 9.33
0 0 18 113.17 9.37
0 0 19 0.75 1.28
0 0 19 -0.76 1.2
0 0 20 26.97 3.15
0 2 0 5471.04 33.64
0 2 0 5439.44 67.21
0 -2 1 287.42 7.64
0 -2 1 288.17 16.76
0 2 1 305.01 23.99
0 2 -1 284.43 16.91
0 2 1 290.27 13.9
0 2 1 288.47 9.43
0 -2 2 567.57 24.15
0 -2 -2 580.25 17.86
0 2 2 603.99 15.79
0 2 -2 494.83 23.93
0 2 2 641.43 36.4
0 2 2 553.02 15.81
0 2 -3 2816.31 40.92
0 -2 -3 2704.42 41.24
0 -2 3 2563.25 53.7
0 -2 -3 2580.75 20.87
0 2 -3 2528.63 58.22
0 2 3 2803.28 21.79
0 2 3 2715.69 38.21
0 2 3 2748.19 80.05
0 -2 -4 121.01 9.41
0 2 -4 171.48 11.5
0 -2 4 158.69 14.19
0 2 4 149.32 20.76
0 2 4 165.58 10.67
0 -2 4 135.53 8.99
0 2 -4 161.59 15.82
0 -2 5 2.64 3.36
0 2 -5 3.38 2.75
0 -2 -5 5.41 2.95
0 2 5 5.13 7.22
0 2 -5 4.95 4.38
0 2 5 2.22 2.16
0 -2 5 2.04 1.93
0 -2 6 228.05 18.34
0 2 -6 275.04 17.48
0 -2 -6 291.01 17.18
0 2 6 239.96 29.8
0 2 -6 224.8 20.99
0 2 6 256.41 16.21
0 -2 6 266.98 15.61
0 2 -7 77.77 10.53
0 -2 7 72.64 11.01
0 -2 -7 117.94 12
0 2 -7 70.87 12.34
0 2 7 74.44 9.76
0 -2 7 65.85 8.77
0 2 7 81.58 19.23
0 -2 8 47.96 9.36
0 -2 -8 46.64 8.47
0 2 -8 46.91 8.83
0 2 -8 46 10.29
0 2 8 45.68 8.41
0 -2 8 38.97 7.67
0 2 8 37.73 15.27
0 -2 9 17.8 6.64
0 -2 -9 14.79 5.55
0 2 -9 21.1 6.43
0 2 9 6.77 3.96
0 2 -9 4.2 4.04
0 2 9 8.74 11.9
0 -2 9 15.93 5.06
0 2 -10 1.64 3.09
0 -2 10 4.6 4.23
0 -2 -10 6.44 4.38
0 2 10 13.39 10.6
0 -2 10 2.26 2.67
0 2 10 3.97 3.75
0 2 -10 -1.25 2.93
0 2 -11 5.1 4.72
0 -2 11 1.8 1.75
0 -2 11 3.31 4.06
0 -2 -11 6.57 4.86
0 2 11 2.45 3.24
0 2 11 13.86 11.16
0 2 11 0.5 1.09
0 -2 11 0.61 2.24
0 2 -11 -4.2 3.66
0 2 12 169.75 13.97
0 -2 12 161.51 20.33
0 -2 12 192.88 12.93
0 2 -12 129.47 19.28
0 2 12 173.9 11.18
0 -2 -12 171.36 21.69
0 2 12 156.29 19.74
0 2 12 173.61 9.7
0 2 -12 140.32 10.26
0 2 12 157.25 36.27
0 -2 12 186.02 20.41
0 2 13 6.81 2.7
0 2 -13 4.46 4.53
0 -2 -13 -0.27 2.7
0 -2 13 3.73 4.31
0 -2 13 5.11 2.84
0 2 13 6.07 2.12
0 -2 13 14 5.92
0 2 -13 4.81 2.2
0 2 13 8.55 5.65
0 -2 -14 128.18 24.5
0 -2 14 161.5 12.43
0 2 14 151.63 13.21
0 2 -14 165.22 23.14
0 -2 14 138.41 20.33
0 -2 -14 153.18 21.82
0 2 14 149.72 10.66
0 -2 14 129.91 18.86
0 2 14 146.34 20.78
0 2 14 159.92 10.38
0 2 14 166.54 39.72
0 2 15 49.6 7.92
0 2 15 48.38 6.08
0 -2 15 47.99 6.91
0 2 -15 35.32 6.71
0 2 15 52.97 6.35
0 2 16 182.25 14.12
0 -2 16 198.45 13.29
0 2 16 173.39 10.81
0 2 -16 156.61 12.58
0 2 -17 24.3 4.7
0 -2 17 27.93 5.01
0 2 17 25.87 5.52
0 2 -18 24.83 4.11
0 2 18 30.12 5.23
0 -2 18 29.19 4.79
0 -2 19 37.21 4.57
0 2 19 36.55 4.98
0 -2 20 2.55 1.28
0 2 20 3.2 1.5
0 -4 0 129.18 10.05
0 -4 0 125.3 15.9
0 4 0 129.24 14.83
0 4 0 107.54 20.68
0 -4 1 1361.62 51.68
0 -4 1 1374.35 24.57
0 -4 -1 1239.43 35.37
0 4 1 1296.4 70.2
0 4 1 1311.95 43.47
0 4 -1 1348.36 49.94
0 -4 2 314.79 24.85
0 -4 -2 317.62 16.78
0 -4 -2 324.56 20.15
0 4 2 339.41 37.14
0 4 2 309.71 19.49
0 4 2 330.35 14.19
0 4 -2 307.66 25.48
0 -4 -3 300.35 16.82
0 -4 3 315.47 25.45
0 4 -3 302.81 26.53
0 4 3 287.75 36.19
0 4 3 308.32 16.72
0 4 3 313.53 15.56
0 -4 -3 282.59 17.79
0 -4 -4 835.91 28.68
0 -4 4 830.23 41.91
0 4 4 794.55 61.09
0 4 4 885.87 28.55
0 4 -4 718.45 42.5
0 -4 -5 7.38 3.17
0 -4 5 15.75 6.76
0 4 -5 5.33 5.12
0 4 5 15.69 4.42
0 4 5 8.89 9.71
0 -4 -6 8.96 3.54
0 -4 6 -0.43 3.05
0 4 -6 2.97 4.05
0 4 6 1.03 2.35
0 4 6 5.16 8.67
0 -4 -7 535.79 27.28
0 -4 7 460.1 33.2
0 4 -7 440.72 37.56
0 4 7 425.99 52.3
0 4 7 444.9 25.8
0 -4 8 599.16 38.85
0 -4 -8 516.84 28.59
0 4 8 598.16 32.04
0 4 8 589.22 64.38
0 4 -8 671.74 47.68
0 -4 -9 162.49 17.2
0 4 -9 195.81 20.32
0 -4 9 147.98 19.59
0 4 9 190.78 15.67
0 4 9 175.81 12.72
0 4 -9 157.05 12.77
0 4 9 177.32 18.78
0 4 9 179.61 9.08
0 4 9 146.85 34.62
0 4 -9 189.77 25.64
0 -4 10 17.01 7.42
0 4 -10 16.89 7.01
0 -4 10 21.05 4.08
0 -4 -10 28.97 8.09
0 4 10 25.54 3.74
0 4 10 44.61 21.09
0 4 10 14.35 6.16
0 4 -10 17.84 4.84
0 4 10 21.03 5.57
0 4 -10 14.01 5.89
0 4 10 19.08 4.4
0 -4 11 32.8 10.37
0 4 11 44.14 6.86
0 -4 -11 40.2 9.8
0 -4 11 38.49 5.62
0 4 -11 33.92 9.27
0 4 11 36.64 20.28
0 4 11 35.05 6.08
0 4 -11 34.4 6.15
0 4 11 38 7.33
0 4 11 42.31 4.77
0 4 -11 39.91 12.46
0 4 11 36.15 9.77
0 4 12 11.99 3.99
0 -4 12 2.04 3.68
0 -4 12 9.2 3.11
0 -4 -12 19.14 10.06
0 -4 -12 13.92 6.29
0 4 12 12.13 4.73
0 4 -12 11.63 6.57
0 4 12 9.84 2.65
0 4 12 25.14 8.33
0 4 12 25.57 16.51
0 4 -12 10.08 3.63
0 4 12 9.91 3.54
0 4 13 8 3.27
0 -4 13 8.02 3.06
0 4 -13 7.65 3.36
0 4 13 8.91 3.29
0 4 13 6.23 2.29
0 4 13 8.15 4.27
0 4 -14 7.55 3.87
0 4 14 2.36 2.62
0 -4 14 0.9 2.07
0 4 -14 4.43 2.72
0 4 14 3.7 1.89
0 4 14 3.25 3.53
0 4 15 41.75 6.92
0 4 15 43.55 7.54
0 4 -15 34.86 6.79
0 -4 15 34.43 5.44
0 4 15 41.87 5.32
0 4 -15 40.47 5.72
0 4 16 0.24 2.45
0 4 -16 -0.08 2.75
0 -4 16 0.05 1.79
0 4 -16 0.6 1.67
0 4 16 5.6 2.93
0 4 16 0.49 1.72
0 4 17 12.49 3.79
0 4 -17 8.1 3.06
0 -4 17 11.25 3.04
0 -4 18 143.92 8.4
0 4 18 156.28 10.07
0 4 -19 1.07 1.04
0 -4 19 3.54 1.31
0 -6 0 371.96 32.55
0 6 0 353.77 29.98
0 -6 -1 1322.92 61.67
0 -6 1 1346.1 62.03
0 6 1 1370.77 54.89
0 6 -1 1270.61 59.81
0 -6 -2 960.66 53.26
0 -6 2 924.28 52.02
0 6 -2 866.29 51.89
0 6 2 817.44 72.46
0 6 -3 255.32 21.43
0 6 -3 296.66 24.57
0 -6 3 289.56 29.51
0 6 -3 265.17 29.89
0 6 3 293.85 43.96
0 6 -3 272.41 19.96
0 -6 -4 996.42 47.9
0 6 4 980.63 33.55
0 6 -4 972.37 41.33
0 -6 4 962.43 54.18
0 6 -4 1016.08 45.96
0 6 4 948.48 23.28
0 6 4 950.87 81.96
0 6 -4 925.39 57.99
0 6 -4 949.84 32.48
0 6 -4 925.79 36.87
0 6 4 956.58 30.3
0 -6 -5 74.6 13.82
0 6 -5 79.55 13.67
0 6 5 83.28 10.26
0 -6 5 53.62 12.84
0 6 -5 71.99 11.74
0 6 5 86.26 26.16
0 6 5 81.3 6.85
0 6 5 55.14 6.5
0 6 5 85.37 9.37
0 6 -5 102.14 20.3
0 6 -5 74.71 10.78
0 6 -5 84.15 9.97
0 6 6 291.04 19.6
0 6 -6 266.4 15.52
0 -6 6 285.23 29.85
0 -6 -6 267.58 28.32
0 6 -6 303.82 26.49
0 6 6 274.88 17.11
0 6 6 253.39 45.15
0 6 -6 257.93 17.42
0 6 -6 250.3 32.38
0 6 6 249.09 11.73
0 6 -6 227.8 18.8
0 6 7 353.33 21.91
0 -6 -7 305.04 31.86
0 6 -7 330.79 17.99
0 -6 7 315.59 31.05
0 6 -7 340.86 28.59
0 6 7 348.49 54.63
0 6 -7 305.84 21.9
0 6 -7 342.6 20.3
0 6 -7 327.67 37.93
0 6 7 336.04 19.21
0 6 7 315.43 13.04
0 -6 8 103.48 18.55
0 6 -8 101.05 16
0 6 8 97.24 11.99
0 -6 -8 93.71 18.6
0 6 -8 99.69 10.36
0 6 -8 95.94 10.96
0 6 -8 100.22 12.52
0 6 8 59.41 23.81
0 6 8 92.85 7.14
0 6 8 106 11.07
0 6 -8 80.29 19.02
0 6 -9 353.33 19.54
0 -6 9 308.92 31.58
0 -6 -9 317.32 35.39
0 6 -9 383.23 30.73
0 6 9 359.71 23.23
0 6 -9 379.93 42.23
0 6 9 357.49 20.23
0 6 9 266.21 51.08
0 6 -9 290.41 21.09
0 6 -9 336.47 20.1
0 6 9 342.11 13.48
0 -6 10 11.14 5.98
0 6 -10 0.94 4.59
0 6 -10 0.14 2.03
0 6 10 2.18 1.89
0 -6 -10 12.54 8.32
0 6 10 0.24 3.16
0 6 -10 2.11 3.25
0 6 -10 -3.41 3.83
0 6 10 2.01 1.53
0 6 10 30.17 20.01
0 6 10 0.7 2.51
0 6 -10 28.3 11.5
0 6 11 74.71 10.91
0 6 -11 54.38 12.04
0 6 -11 59.87 8.45
0 6 11 62.32 7.65
0 6 11 73.32 9.11
0 6 11 66.3 6
0 6 -11 68.48 9.02
0 6 12 112.44 10.22
0 6 12 125.01 13.38
0 6 -12 110.44 11.33
0 6 12 118.44 7.93
0 6 12 109.46 10.57
0 6 -12 110.05 10.79
0 6 13 10.46 3.36
0 6 -13 5.42 3.31
0 6 -13 11.03 4.29
0 6 13 5.14 2.83
0 6 13 9.84 4.7
0 6 13 7.65 2.34
0 6 -14 12.72 3.81
0 6 14 18.02 4.3
0 6 14 10.67 3.21
0 6 -14 23.2 5.22
0 6 14 19.02 3.23
0 6 14 18.42 5.34
0 6 15 26.25 4.48
0 6 -15 26.02 5.01
0 6 -15 26.27 4.57
0 6 15 26.4 5.21
0 6 15 27.18 3.61
0 6 15 23.02 3.51
0 6 16 2.98 1.47
0 6 -16 3.16 2.16
0 6 16 0.28 1.46
0 6 -16 -2.25 2.44
0 6 16 3.88 1.55
0 6 -17 20.43 3.25
0 6 17 21.47 3
0 8 0 51.4 11.14
0 8 0 22.14 5.73
0 8 0 43.92 5.8
0 8 -1 82.65 13.88
0 8 1 90.79 14.43
0 8 1 42.41 8.1
0 8 1 77.56 7.47
0 8 -1 85.18 8.13
0 8 -1 45.65 9
0 8 -2 90.5 14.26
0 8 2 109.14 15.27
0 8 -2 77.73 10.97
0 8 2 92.16 7.99
0 8 2 93.06 10.16
0 8 -2 85.75 8.29
0 8 2 83.28 8.87
0 8 3 125.61 16.06
0 8 3 154.53 13.19
0 8 -3 143.18 17.66
0 8 3 133.08 11.52
0 8 -3 130.58 14.11
0 8 3 121.35 8.78
0 8 3 146.18 11.67
0 8 -3 134.91 10.58
0 8 -4 7.54 5.2
0 8 4 10.26 3.9
0 8 -4 10.37 3.31
0 8 4 16.69 3.32
0 8 4 12.11 4.35
0 8 -4 14.79 4.22
0 8 5 34.01 6.78
0 8 5 36.12 6.53
0 8 -5 34.08 7.61
0 8 5 42.21 4.89
0 8 -5 38.99 6.03
0 8 -5 34.71 6.32
0 8 6 161.18 14.48
0 8 6 148.21 12.88
0 8 -6 136.22 13.86
0 8 -6 147.21 11.16
0 8 -6 147.86 12.73
0 8 6 141.27 8.65
0 8 7 73.49 9.9
0 8 -7 70.45 8.8
0 8 -7 58.04 9.34
0 8 7 69.53 5.92
0 8 7 66.63 8.75
0 8 -7 58.34 7.13
0 8 8 40.29 7.49
0 8 -8 44.13 7.03
0 8 -8 27.26 4.79
0 8 8 33.67 4.05
0 8 8 34 6.31
0 8 -8 39.65 7.69
0 8 -9 20.44 4.16
0 8 -9 31.42 5.29
0 8 -9 22.56 4.51
0 8 9 19.21 4.92
0 8 9 20.48 5.91
0 8 9 25.86 3.44
0 8 10 144.43 13.17
0 8 -10 123.2 9.56
0 8 10 137.79 11.01
0 8 10 146.62 7.63
0 8 -10 113 10.18
0 8 -11 24.67 4.26
0 8 -11 21.46 5.35
0 8 11 29.43 6.13
0 8 11 30.13 3.38
0 8 11 27.03 4.87
0 8 -12 11.34 2.87
0 8 12 18.84 2.5
0 8 12 18.66 4.58
0 8 12 15.85 3.58
0 8 -12 20.11 5.42
0 8 -13 9.07 2.45
0 8 13 9.9 2.66
0 8 13 11.13 3.19
0 8 13 11.09 1.81
0 8 -14 0.83 1
0 8 14 -0.12 1.32
0 8 14 -0.55 1.08
0 10 0 403.59 15.16
0 10 -1 292.66 13.73
0 10 1 489.95 15.68
0 10 2 535.43 15.42
0 10 -2 195.74 11.94
0 10 -3 131.78 10.44
0 10 3 179.74 10.09
0 10 4 -1.2 1.42
0 10 -4 111.36 9.15
0 10 5 2.41 1.64
0 10 -5 90.36 7.98
0 10 6 37.4 4.88
0 10 6 63.26 5.82
0 10 7 37.19 4.56
0 10 7 55.95 5.4
0 10 8 1.41 1.21
0 10 8 2.96 1.61
0 10 9 13.58 2.51
0 10 9 8.15 2.1
-1 -1 20 -0.38 0.93
-1 1 20 3.03 1.47
-1 -1 19 8.05 2.47
-1 1 19 5.78 2.47
-1 1 19 5.75 1.91
-1 -1 18 11.19 3.16
-1 1 18 10.75 2.77
-1 1 18 7.31 2.99
-1 -1 17 4.96 2.68
-1 1 17 1.48 2.32
-1 -1 17 -2.3 1.94
-1 1 17 1.19 1.63
1 1 -17 1.21 1.71
-1 1 16 16.99 4.94
1 1 -16 9.05 3.33
-1 1 16 14.6 3.85
-1 -1 16 16.56 4.1
-1 -1 16 12.03 3.84
-1 -1 15 152.83 12.05
-1 1 15 136.96 10.82
-1 1 15 125.76 11.94
-1 -1 15 125.16 10.99
-1 1 15 138.94 10.28
1 -1 -14 18.45 8.09
-1 1 14 18.45 4.28
1 -1 -14 2.09 4.3
-1 -1 14 12.16 6.38
1 1 -14 14.96 7.69
-1 -1 14 16.66 4.15
-1 -1 14 -1.34 2.33
-1 1 14 -9.72 10.36
-1 1 14 21.5 8.25
-1 1 14 13.87 3.62
-1 -1 13 14.44 7.05
1 1 -13 5.22 4.76
-1 1 13 15.42 3.92
1 -1 -13 21.48 9.96
-1 -1 13 9.46 3.69
1 -1 -13 1.13 2.78
-1 -1 13 19.34 7.03
-1 1 13 -12.67 10.53
-1 1 13 6.78 4.43
-1 1 13 8.84 2.7
-1 1 12 156.7 11.4
1 1 -12 130.74 19.04
1 -1 -12 126.4 18.16
-1 -1 12 126.37 17.17
-1 -1 12 137.16 11.1
-1 1 12 105.24 25.89
-1 -1 12 125.25 17.09
-1 1 12 98.83 15.31
-1 1 12 118.79 8.25
1 1 -11 274.84 25.53
-1 -1 11 384.03 17.97
-1 -1 11 304 25.42
1 -1 -11 314.71 26.47
-1 1 11 259.66 38.92
-1 1 11 326.86 12.49
-1 1 11 264.72 23.77
-1 -1 11 298.65 24.27
1 1 -10 0.87 4.12
1 -1 -10 -1.67 3.25
-1 -1 10 -4.86 3.79
-1 1 10 1.02 2.25
1 1 -10 -5.64 3.44
-1 1 10 3.71 3.37
-1 1 10 10.11 8.36
-1 -1 10 1.44 2.78
1 1 -9 12.96 5.48
1 -1 -9 11.2 5
-1 -1 9 11.73 5.28
-1 1 9 15.91 5.85
1 1 -9 15.05 5.53
-1 -1 9 11.53 4.37
-1 1 9 8.18 4.45
-1 1 9 19.46 11.86
-1 -1 8 794.7 34.11
1 -1 -8 749.96 31.86
-1 1 8 866.19 33.37
-1 1 8 812.34 54.1
-1 -1 8 820.19 31.81
1 1 -8 805.18 34.65
-1 -1 7 642.73 28.39
1 -1 -7 557.48 25.19
1 1 -7 688.72 29.54
-1 1 7 673.35 27.46
-1 1 7 763.14 29.57
-1 1 7 611.82 43.26
1 1 -7 635.82 29.76
-1 -1 7 682.41 26.55
-1 1 6 130.81 11.16
1 1 -6 122.64 11.51
-1 -1 6 104.98 10.77
1 -1 -6 115.36 10.5
-1 1 6 125.92 18.99
-1 1 6 118.12 4.99
-1 -1 6 125.24 10.36
-1 1 6 107.94 10.26
1 1 -6 142.93 13.72
-1 1 5 421.31 18.04
-1 -1 5 334.98 17.53
1 -1 -5 276.72 14.29
1 1 -5 397.12 18.45
-1 1 5 348.52 27.21
-1 -1 5 371.63 15.94
-1 1 5 325.36 15.96
-1 1 5 340.37 7.1
1 1 -5 256.74 17.3
-1 -1 4 57.78 6.93
1 1 -4 46.09 5.86
1 -1 -4 50.15 5.56
-1 1 4 65.5 7.07
-1 1 4 59.05 10.96
-1 1 4 53.56 6.08
1 1 -4 60.55 8.1
-1 -1 4 63.48 5.84
1 1 -3 1003.86 23.18
1 -1 -3 977.06 20.26
-1 -1 3 928.76 24.24
1 1 -3 952.45 27.73
-1 1 3 931.39 36.53
-1 -1 3 959.37 18.78
1 1 -2 256.37 6.53
-1 -1 2 252.37 11.16
1 1 -2 270.73 10.61
1 -1 -2 274.18 8.71
-1 1 2 273.63 6.06
-1 -1 2 258.4 7.57
1 1 -2 251.57 13.05
-1 1 2 237.16 9.39
-1 1 2 268.84 17.98
-1 -1 1 865.62 17.69
1 -1 -1 872.21 10.99
-1 1 1 986.16 16.4
-1 -1 1 853.03 8.09
1 1 -1 762.99 20.09
-1 1 1 873.19 15.58
-1 1 1 889.23 29.73
-1 -1 0 1.9 1.07
1 -1 0 0.53 0.94
-1 1 0 0.5 0.69
1 1 0 0.59 2.56
-1 1 0 1.4 2.77
1 1 0 0.59 1.11
-1 1 0 1.03 1.14
-1 1 -1 1868.1 17.34
1 -1 1 1867.64 35.59
1 -1 1 1861.78 20.26
1 1 1 1768.14 18.81
-1 1 -1 1710.32 31.84
1 1 1 1806.94 19.94
1 1 1 2044.4 45.53
-1 -1 -1 1640.45 23.62
-1 1 -2 94.54 5.37
1 -1 2 100.81 5.16
1 -1 2 101.19 8.87
-1 -1 -2 103.33 7.36
1 1 2 89.91 10.87
-1 -1 -2 89.87 3.84
1 1 2 90.85 5.69
-1 1 -2 85.4 8.85
-1 1 -3 1901.69 29.34
1 1 3 1816.27 25.76
-1 -1 -3 1833.46 33.32
1 -1 3 1667.31 37.7
1 1 3 1648.23 48.68
1 1 3 1720.93 29.14
-1 -1 -3 1405.18 14.15
-1 1 -3 1540.06 38.48
-1 -1 -3 1869.02 19.18
1 -1 4 217.7 14.59
-1 -1 -4 212.25 12.54
-1 1 -4 203.13 11.15
1 1 4 214.7 10.43
-1 -1 -4 182.4 5.68
1 1 4 194.1 11.32
-1 1 -4 217.76 15.89
1 1 4 204.92 19.27
1 -1 5 641.32 26.06
-1 -1 -5 713.84 24.6
1 1 5 759.7 22.11
-1 1 -5 869.91 25.92
-1 1 -5 555.89 26.87
1 1 5 730.77 24.15
1 1 5 588.48 35.01
1 -1 5 666.4 23.16
-1 -1 -5 650.99 11.55
-1 1 -6 1694.79 40.51
1 -1 6 1800.49 46.07
-1 -1 -6 1983.68 44.64
1 1 6 1801.04 38
1 1 6 1484.14 60.45
-1 1 -6 1905.4 52.87
1 -1 6 1682.69 40.54
-1 -1 -6 1821.83 20.1
1 1 6 1963.56 43.63
1 1 7 1168.15 33.88
-1 -1 -7 1139.29 36.8
1 -1 7 1089.71 38.07
-1 1 -7 1127.01 36.42
1 -1 7 1096.69 35.85
1 1 7 996.82 55.11
-1 1 -7 947.27 39.21
1 1 7 1059.66 35.42
1 1 8 1228.4 38.2
-1 1 -8 932.37 36.26
-1 -1 -8 1359.33 43.49
1 -1 8 1161.04 41.4
-1 1 -8 1027.17 42.03
1 1 8 1153.51 39.99
1 -1 8 1194.49 40.4
1 1 8 1131.09 63.68
-1 -1 -9 407.14 25.98
1 1 9 429 24.32
-1 1 -9 395.89 25.91
1 -1 9 385.26 25.47
1 -1 9 361.52 23.82
-1 1 -9 342.06 25.05
1 1 9 331.33 23.22
1 1 9 383.84 40.61
-1 -1 -10 228.2 20.88
1 -1 10 197.91 19.3
1 1 10 214.99 18.85
-1 1 -10 214.42 20.68
-1 1 -10 219.69 20.6
1 1 10 204.24 19.67
1 -1 10 226.28 20.25
1 1 10 219.17 33.63
-1 1 -11 12.9 6.34
-1 -1 -11 18.93 6.7
1 -1 11 14.27 5.88
1 1 11 19.83 6.57
1 -1 11 15.44 3.64
1 -1 11 16.65 6.26
1 1 11 14.94 6.64
1 1 11 13.72 2.83
1 1 11 33.01 14.98
1 -1 12 21.97 4.32
1 -1 12 29 8.48
-1 1 -12 26.1 8.6
1 -1 12 23.64 4.58
-1 -1 -12 25.12 8.5
1 1 12 24.47 4.34
1 1 12 8.61 9.74
1 1 12 24.36 7.85
1 1 12 28.95 4.22
1 -1 12 36.55 9.58
-1 -1 -13 197.89 24.17
-1 1 -13 144.02 21.19
1 1 13 200.74 12.54
1 -1 13 211.86 13.53
1 -1 13 190.07 13.11
1 -1 13 184.32 21.82
1 1 13 215.39 14.82
1 -1 13 207.28 23.22
1 1 13 204.11 23.51
1 1 13 138.24 32.91
1 1 13 214.27 11.77
-1 1 -14 34.92 10.86
-1 -1 -14 43.01 11.94
1 -1 14 14.11 6.98
-1 1 -14 25.24 5.39
1 -1 14 29.85 5.54
1 1 14 23.63 5.58
1 1 14 29.34 4.97
1 -1 14 29.14 5.42
1 1 14 32.33 5.03
1 -1 14 40.37 10.57
1 1 14 33.88 19.22
1 1 14 35.53 10.09
-1 1 -15 7.03 3.55
1 -1 15 6.33 2.95
1 1 15 6.96 3.8
1 1 15 11.55 3.52
1 -1 15 5.1 2.71
1 -1 16 -2.49 2.6
1 -1 16 1.39 2.09
1 1 16 0.44 2.51
1 1 16 1.51 2.42
-1 1 -16 -1.19 1.8
1 -1 17 26.66 5.02
1 1 17 29.66 5.69
1 1 17 23.49 4.25
1 1 18 5.23 2.08
1 -1 18 8.85 2.88
1 1 18 11.83 3.69
1 -1 19 14.77 3.03
1 1 19 17.59 3.38
1 1 19 14.89 2.57
1 -1 20 67.53 5.03
1 1 20 65.09 5.04
-1 3 19 3.23 1.84
-1 -3 19 4.82 1.82
1 3 -19 2.38 1.33
1 3 -18 -0.56 1.33
-1 -3 18 0.21 1.79
-1 3 18 -2.13 2.53
-1 3 17 3.94 3
1 3 -17 4.9 2.85
-1 -3 17 4.45 2.47
-1 -3 16 2.7 2.53
1 3 -16 2.56 2.93
-1 3 16 1.44 2.73
-1 3 16 0.89 1.84
-1 3 15 14.78 4.83
-1 -3 15 15.15 4.23
-1 3 15 14.52 3.41
1 3 -15 14.96 3.48
-1 3 15 18.92 5.31
-1 -3 14 32.74 5.9
-1 3 14 34.75 6.73
1 3 -14 30.2 5.22
-1 3 14 29.38 4.6
-1 3 14 34 6.93
-1 3 13 57.3 8.99
1 3 -13 54.96 13.04
1 -3 -13 37.53 13.87
-1 -3 13 27.52 9.38
-1 -3 13 49.41 6.88
1 -3 -13 34.39 10.2
-1 3 13 40.58 19.53
1 3 -13 34.75 5.76
-1 3 13 42.33 5.19
-1 3 13 42.53 11.6
1 -3 -12 55.96 16.02
1 3 -12 57.79 12.93
-1 -3 12 52.36 12.41
1 -3 -12 48.04 11.48
-1 -3 12 61.54 7.47
-1 3 12 48.77 21.15
-1 3 12 57.36 12.34
1 3 -12 51.29 7.01
-1 3 12 51 5.39
1 3 -12 48.46 12.27
-1 3 12 27.94 6.8
1 3 -11 -0.77 2.62
-1 -3 11 2.69 2.34
1 -3 -11 -2.51 3.76
-1 -3 11 11.97 6.14
1 3 -11 1.7 2.12
-1 3 11 3.17 1.8
-1 3 11 -2 2.26
1 3 -11 3.86 3.69
-1 3 11 -0.44 3.42
-1 3 11 1.62 3.93
-1 3 11 14.89 11.31
1 -3 -10 21.88 6.75
-1 3 10 39.29 6.94
1 3 -10 27.48 8.43
-1 -3 10 38.57 5.73
-1 -3 10 25.89 7.97
-1 3 10 35.96 4.18
1 3 -10 22.65 4.88
1 3 -10 43.49 11.32
-1 -3 10 25.43 6.47
-1 3 10 25.94 7.73
-1 3 10 39.44 18.07
-1 -3 9 262.51 23.87
1 -3 -9 303.56 22.48
1 3 -9 238.7 22.21
-1 -3 9 301.99 20.28
-1 3 9 270.66 22.36
-1 3 9 355.96 49.83
1 3 -9 311.98 29.61
1 -3 -8 753.63 32.83
-1 -3 8 766.46 39.03
-1 3 8 809.05 35.77
-1 3 8 751.8 67.11
-1 -3 8 791.09 30.32
1 3 -8 800.81 46.35
1 3 -7 214.46 18.15
1 -3 -7 194.41 15.33
-1 -3 7 183.43 18.49
-1 3 7 191.08 16.33
-1 -3 7 203.62 13.98
-1 3 7 208.63 33.39
1 3 -7 156.61 19.89
1 3 -6 1.11 2.47
-1 -3 6 0.34 3.73
1 -3 -6 3.74 2.57
-1 3 6 -4.2 3.02
-1 3 6 3.61 8.49
1 3 -6 2.23 4.87
-1 -3 6 2.76 2.27
-1 -3 5 204.77 18.42
1 -3 -5 219.58 13.66
-1 3 5 216.25 30.63
-1 3 5 248.42 15.99
-1 -3 5 232.21 11.91
1 3 -5 220.33 22.04
1 -3 -4 126.97 9.39
-1 -3 4 115.07 13.44
-1 -3 4 77.2 5.89
-1 3 4 108.46 6.88
1 3 -4 122.53 15.27
-1 3 4 119.53 10.26
-1 3 4 123.48 21.68
1 -3 -3 68.02 6.46
-1 -3 3 85.7 10.87
1 3 -3 94.88 13.13
-1 3 3 88.37 8.75
-1 3 3 105.5 8.9
-1 3 3 98.16 18.85
-1 -3 3 96.69 5.29
-1 -3 2 577.8 27.08
1 -3 -2 620.87 25.65
1 -3 -2 533.43 16.53
1 3 -2 682.05 32.08
-1 3 2 700.7 20.55
-1 3 2 738.8 46.92
-1 3 2 727.19 27.11
-1 -3 2 701.28 9.16
-1 -3 1 424.01 11.2
1 -3 -1 351.77 17.53
-1 -3 1 344.11 20.37
1 -3 -1 363.86 13.21
-1 3 1 430.57 34.71
-1 3 1 427.23 14.52
1 3 -1 427.15 23.82
-1 3 1 413 21.96
-1 -3 0 932.16 33.23
1 3 0 879.83 31.96
-1 3 0 862.58 34.41
-1 3 0 840.2 46.9
1 3 0 864.31 48.03
1 -3 1 36.76 8.37
1 -3 1 25.79 3.64
1 3 1 43.15 6.61
1 3 1 28.96 11.03
1 3 1 36.98 3.36
-1 3 -1 30.83 7.54
1 -3 2 623.64 32.4
1 -3 2 627.15 14.3
1 3 2 622.46 43.49
1 3 2 652.88 17.47
1 3 2 614.04 21.26
-1 3 -2 596.3 32.42
-1 -3 -3 475.02 21.5
1 -3 3 495.39 29.28
-1 3 -3 479.48 30.55
1 3 3 515.36 15.45
1 3 3 574.9 43.57
1 3 3 514.72 17.58
-1 -3 -4 -0.56 2
1 -3 4 -3.62 4.34
-1 3 -4 1.43 2.26
1 3 4 -5.48 9.23
-1 3 -4 -1.21 4.56
1 3 4 0.75 1.29
-1 -3 -4 -0.05 0.62
-1 -3 -5 1076.63 34.82
-1 3 -5 1112.92 33.25
1 -3 5 1055.11 44.68
1 3 5 1181.69 69.91
1 3 5 1083.52 31.62
1 -3 6 1086.63 46.82
-1 3 -6 1195.78 37.79
-1 -3 -6 1030.26 36.12
1 3 6 1246.99 37.17
-1 3 -6 1026.49 51.74
1 -3 6 988.06 32.06
1 3 6 1080.1 70.01
-1 3 -7 754.47 32.54
1 -3 7 857.42 42.38
-1 -3 -7 881.21 35.48
-1 3 -7 913.22 49.71
1 3 7 853.78 66.54
1 -3 7 832.57 31.8
1 3 7 921.03 34.85
-1 3 -8 1013.01 41.07
1 -3 8 1351.88 54.52
-1 -3 -8 1256.65 44.77
1 3 8 1365.66 45.66
-1 3 -8 1374.06 63.64
1 3 8 1123.81 80.74
1 -3 8 1314.53 42.74
1 -3 9 -5.93 4.28
-1 3 -9 2.6 3.28
-1 -3 -9 -1.65 2.72
1 -3 9 7.23 3.61
1 3 9 1.12 2.19
1 3 9 -8.22 9.83
-1 3 -9 6.83 5.23
1 -3 10 21.57 4.15
-1 3 -10 17.77 6.45
1 -3 10 18.28 7.92
-1 -3 -10 12.65 5.67
1 -3 10 19.89 5.91
-1 3 -10 7.79 5.36
1 3 10 22.17 5.29
-1 3 -10 17.28 3.98
1 3 10 19.35 7.14
1 3 10 11.21 11.84
1 3 10 19.34 3.04
-1 3 -11 7.59 4.87
1 -3 11 0.14 1.68
1 -3 11 4.01 4.1
1 3 11 4.17 2.85
-1 -3 -11 3.51 3.68
1 3 11 6.62 10.87
1 3 11 2 2.88
1 3 11 -9.7 5.22
1 -3 11 4.26 3.42
-1 3 -11 10.25 6.07
1 3 11 2.83 1.68
-1 3 -11 -0.78 2.18
1 3 11 4.69 2.51
-1 3 -12 35.89 10.81
-1 -3 -12 44.4 10.75
1 -3 12 54.73 12.47
1 3 12 51.64 8.32
1 -3 12 47.62 6.46
1 3 12 43.14 6.81
1 3 12 43.74 22.65
1 3 12 45.5 5.13
-1 3 -12 37.6 11.62
-1 3 -12 38.6 5.93
1 3 12 37.62 10.46
1 -3 12 28.42 7.86
1 3 13 348.12 19.63
1 -3 13 305.77 30.66
1 3 13 341.77 20.73
-1 -3 -13 318.24 30.04
-1 3 -13 336.43 32
1 -3 13 331.54 17.02
1 3 13 369.78 32.13
1 3 13 376 15.06
-1 3 -13 351.47 16.96
1 3 13 363.02 59.08
1 3 14 17.9 4.79
1 -3 14 19.06 4.68
-1 3 -14 14.35 4.81
-1 3 -14 17.38 4.07
1 3 14 17.59 4.89
1 3 14 19.36 3.69
-1 3 -15 3.98 2.63
1 3 15 4.22 3.14
1 -3 15 6.62 3.28
1 3 15 4.1 2.49
-1 3 -15 3.31 2.22
1 3 16 100.39 10.41
-1 3 -16 75.68 8.89
1 -3 16 86.62 8.59
-1 3 -17 3.42 2.6
1 -3 17 1.48 2.04
1 3 17 6.38 3.28
1 -3 18 -0.92 1.72
-1 3 -18 -0.35 1.41
1 3 18 0.4 2.08
1 -3 19 32.27 3.93
1 3 19 36.07 4.65
1 5 -18 -0.03 1.09
-1 -5 18 0.11 0.77
-1 5 18 -2.46 1.55
-1 5 17 -0.3 1.69
-1 -5 17 2.59 1.51
1 5 -17 -0.19 1.74
-1 5 17 0.02 1.26
-1 -5 16 80.58 6.84
-1 5 16 93.48 9.4
-1 5 16 96.36 8.9
1 5 -16 90.71 9.06
1 5 -16 94.1 7.42
-1 5 16 98.05 7.07
1 5 -15 -0.18 2.32
-1 5 15 -0.39 2.01
-1 -5 15 1.38 1.91
-1 5 15 -0.08 1.49
-1 5 15 0.23 2.79
1 5 -15 2.3 2.44
1 5 -14 15.54 5.13
-1 -5 14 18.66 4.03
-1 5 14 15.95 4.56
-1 5 14 14.87 3.32
1 5 -14 20.36 4.84
-1 5 14 17.44 5.53
-1 5 14 17.64 4.12
1 5 -13 0.68 2.49
1 5 -13 5.84 5.13
-1 5 13 2.11 3.07
-1 -5 13 2.81 2.22
-1 5 13 0.17 1.44
1 5 -13 0.82 2.62
-1 5 13 1.22 2.15
-1 5 13 1.61 2.89
-1 -5 12 7.2 2.73
-1 5 12 3.59 2.45
1 5 -12 9 4.35
-1 5 12 7.72 4.41
-1 5 12 7.67 3.51
-1 5 12 8.43 2.57
1 5 -12 3.13 2.97
-1 -5 11 171.09 23.83
1 5 -11 185.14 21.44
-1 5 11 186.95 16.94
-1 -5 11 195.25 12.04
1 -5 -11 157.47 26
-1 5 11 186.24 13.81
1 5 -11 165.16 13.96
-1 5 11 172.75 13.73
-1 5 11 177.24 43.71
-1 5 11 194.85 22.63
-1 5 11 180.91 10.02
1 5 -11 214.23 29.38
1 -5 -10 -8.26 6.29
-1 5 10 14.93 4.16
-1 -5 10 6.99 2.59
1 5 -10 8.22 6.19
-1 -5 10 5.51 4.5
1 5 -10 3 2.84
-1 5 10 33.58 18.42
1 5 -10 6 5.79
-1 5 10 14.01 5.22
-1 5 10 16.97 6.24
-1 5 10 7.97 2.47
-1 5 10 7.11 3.15
-1 -5 9 223.59 25.47
-1 5 9 250.15 18.7
1 5 -9 255.33 24.89
1 -5 -9 207.45 27.77
-1 5 9 217.11 10.71
-1 5 9 232.69 22.24
1 5 -9 202.46 15.68
-1 5 9 216.77 44.25
-1 5 9 216.44 15.36
1 5 -9 227.98 29.74
1 5 -9 201.68 17.88
1 -5 -8 2.4 3.55
1 5 -8 3.26 5.71
-1 -5 8 -9.86 5.91
1 5 -8 0.46 2.15
1 5 -8 3.73 4.14
-1 5 8 1.29 2.07
-1 5 8 8.17 4.37
-1 5 8 1.06 1.17
-1 5 8 -1.05 2.84
1 5 -8 -7.25 5.27
1 5 -7 59.36 11.61
-1 5 7 52.13 8.13
-1 -5 7 42.17 11.12
1 -5 -7 52.06 12.73
1 5 -7 47.86 9.28
-1 5 7 31.74 16.51
-1 5 7 50.04 5.17
-1 5 7 54.71 9.92
1 5 -7 53.45 14.5
1 5 -7 46.2 7.54
-1 5 7 53.69 7.52
1 -5 -6 -6.35 5.37
-1 -5 6 -2.26 3.87
-1 5 6 -4.26 8.38
1 5 -6 -5.92 5.99
-1 5 6 3.07 2.64
1 -5 -5 446.34 32.47
-1 -5 5 451.44 32.91
-1 5 5 446 52.42
-1 5 5 457.7 24.06
1 -5 -4 2.06 3.59
-1 -5 4 -0.28 3.23
-1 5 4 -2.05 7.57
1 5 -4 -0.28 3.79
-1 5 4 -0.13 1.63
-1 -5 3 218.2 22.12
1 -5 -3 203.18 19.22
-1 5 3 217.55 34.64
1 5 -3 209.47 24.05
-1 -5 2 2316.78 70.2
1 -5 -2 2257 58.31
1 5 -2 2078.42 71.49
-1 5 2 2120.16 104.18
-1 5 2 2304.85 62.96
1 -5 -1 76.79 14.61
1 -5 -1 72.43 9.36
-1 -5 1 76.98 13.56
-1 5 1 76.4 19.63
1 5 -1 74.57 12.87
-1 5 1 85.77 13.45
1 -5 0 24.11 8.85
-1 -5 0 33.14 8.53
1 5 0 27.74 8.09
-1 5 0 46.86 10.51
-1 -5 -1 14.44 5.83
1 -5 1 11.38 6.59
1 5 1 6.05 4.42
-1 5 -1 7.08 6.1
1 5 1 3.37 7.29
-1 -5 -2 2298.11 70.15
1 -5 2 2289.07 78.74
-1 -5 -2 2277.42 57.98
1 5 2 2197.73 55.78
1 5 2 2108.56 105.22
-1 -5 -2 2063.91 61.79
-1 5 -2 2290.44 79.14
-1 -5 -3 69.72 9.65
-1 -5 -3 108.65 13.71
1 -5 3 113.28 17.9
1 5 3 107.11 25.13
-1 5 -3 120.86 19.28
-1 -5 -4 107.98 12.07
1 -5 4 138.36 20.03
1 5 4 108.19 26.08
-1 5 -4 105.67 18.28
1 -5 5 52.2 12.67
-1 -5 -5 48.26 8.28
-1 5 -5 28.06 10.75
1 5 5 44.88 19.92
-1 -5 -6 17.27 5.39
1 -5 6 10.73 6.2
-1 5 -6 20.77 9.7
1 5 6 7.49 10.79
-1 5 -7 144.04 17.2
1 5 7 139.53 13.11
-1 -5 -7 137.63 14.89
-1 5 -7 139.09 11.19
1 -5 7 141.49 20.91
-1 5 -7 137.11 11.87
1 5 7 135.13 33.19
-1 5 -7 117.02 22.36
1 5 7 140.61 11.63
-1 -5 -8 22.3 6.69
-1 5 -8 34.28 6.06
1 5 8 39.74 7.48
1 -5 8 27.93 10.29
-1 5 -8 28.82 8.42
1 5 8 28.73 5.01
-1 5 -8 30.96 5.92
-1 5 -8 19.72 9.62
1 5 8 26.49 3.63
1 5 8 33.21 5.91
1 5 8 28.59 16.99
-1 5 -9 297.9 25.47
1 5 9 304.76 16.55
-1 5 -9 279.8 17.29
1 -5 9 266.6 29.6
1 5 9 285.09 19.78
-1 5 -9 262.61 16.78
1 5 9 279.57 50.73
1 5 9 272.24 16.75
1 5 9 289.72 11.76
-1 5 -9 278.59 34.74
1 5 10 54.06 9.11
1 -5 10 58.41 14.09
-1 5 -10 55.21 8.24
1 5 10 58.15 7.58
1 -5 10 54.79 6.31
-1 5 -10 48.22 11.25
1 5 10 51.03 7.48
-1 5 -10 51.59 7.66
1 5 10 31.13 18.59
1 5 10 55.77 5.38
-1 5 -10 62.51 17.11
-1 5 -11 124.34 12.2
1 5 11 129.05 11.54
1 -5 11 120.76 20.46
1 -5 11 125.68 9.62
-1 5 -11 142.48 17.52
-1 -5 -11 108.71 22.35
1 5 11 132.96 14.03
-1 5 -11 117.77 11.23
-1 5 -11 122.39 23.09
1 5 11 128.8 8.3
1 5 11 132.43 37.8
1 5 11 117.26 11.04
-1 5 -12 18.85 5.43
1 -5 12 15.82 3.89
-1 5 -12 8.48 5.31
1 5 12 17.56 4.74
1 5 12 18.92 5.83
1 5 12 10.75 3.61
1 5 12 15.89 3.18
-1 5 -12 15.92 4.85
1 -5 13 45.03 5.99
1 5 13 39.23 6.65
-1 5 -13 35.94 6.85
1 5 13 46.81 8.35
-1 5 -13 45.08 6.94
1 5 13 39.73 5.99
1 5 13 49.35 5.39
1 -5 14 264.31 13.77
1 5 14 257.5 17.97
-1 5 -14 250.94 16.65
1 5 14 271.79 16.42
1 5 14 267.94 12.21
1 5 14 235.7 13.26
-1 5 -14 271.11 15
1 5 15 8.95 3.62
1 -5 15 9.06 2.87
-1 5 -15 10.1 3.91
1 5 15 10.48 2.68
1 5 15 11.8 4.28
-1 5 -15 12.96 3.51
1 -5 16 7.89 2.4
-1 5 -16 7.34 3.24
1 5 16 11.54 3.62
-1 5 -16 6.68 2.36
1 5 16 7.5 3.1
1 5 16 6.59 2.29
-1 5 -17 117.62 8.65
1 5 17 127.26 8.98
1 -5 18 96.2 5.45
-1 5 -18 99.44 6.51
1 5 18 114.6 7.23
1 7 -16 -1.2 1.33
-1 7 16 1.9 1.46
1 7 -15 7.91 2.52
-1 7 15 6.46 2.67
-1 7 15 2.96 1.44
-1 7 15 8.65 1.8
1 7 -14 6.97 2.6
-1 7 14 4.42 2.01
-1 7 14 8.95 3.36
-1 7 14 7.78 1.95
1 7 -13 -0.85 2.14
-1 7 13 1.65 2.57
1 7 -13 3.54 4.38
-1 7 13 0.6 1.21
-1 7 13 0.01 2.01
1 7 -12 -0.54 1.93
-1 7 12 -0.96 3.23
-1 7 12 -0.25 2.59
1 7 -12 -3.97 5.07
-1 7 12 -0.98 1.38
1 7 -11 17.02 4.43
1 7 -11 22.21 5.58
-1 7 11 21.53 3.45
1 7 -11 30.94 6.3
-1 7 11 21.09 6.29
-1 7 11 20.74 5.26
1 7 -10 326.27 28.38
1 7 -10 321.21 18.1
-1 7 10 323.38 21.66
-1 7 10 331.14 19.01
-1 7 10 318.5 12.86
1 7 -10 322.59 19.24
1 7 -10 258.36 18.96
1 7 -9 20.65 4.9
1 7 -9 20.1 8.3
1 7 -9 17.76 5.03
-1 7 9 24.54 5.83
-1 7 9 22.4 3.69
1 7 -9 15.37 5.86
-1 7 9 26.37 6.84
1 7 -8 1.91 2.45
1 7 -8 -3.26 5.4
1 7 -8 2.13 3.02
1 7 -8 2.08 4.15
-1 7 8 -1.66 2.97
-1 7 8 -0.47 2.94
-1 7 8 2.01 1.62
1 7 -7 0.98 2.36
1 7 -7 -0.86 4.75
1 7 -7 -1.26 2.8
1 7 -7 -2.09 3.71
-1 7 7 0.02 3.58
-1 7 7 -0.88 3.13
-1 7 7 1.49 1.53
1 7 -7 -1.46 4.45
-1 7 7 -2.45 10.06
1 7 -6 7.85 7
-1 7 6 7.56 2.46
-1 7 6 7.46 4.3
1 7 -6 3.88 3.59
-1 7 6 0.94 2.46
1 7 -6 6.53 6.92
1 7 -6 8.47 5.8
-1 7 5 140.54 13.82
1 7 -5 146.63 19.43
1 7 -5 129.67 16.79
-1 7 5 139.43 9.57
1 7 -5 121.64 22.32
1 7 -5 123.44 14.49
1 7 -5 137.47 13.4
-1 7 5 136.05 34.22
-1 7 5 155 13.24
1 7 -4 -7.24 5.42
1 7 -4 -0.03 3.42
1 7 -4 5.76 4.77
-1 7 4 2.3 3.04
-1 7 4 0.81 1.79
1 7 -4 -1.35 2.5
1 7 -4 -1.98 5.33
-1 7 4 -2.01 2.51
-1 7 4 -11.84 10.51
-1 7 3 103.17 11.01
1 7 -3 112.42 15.71
-1 7 3 99.43 10.31
1 7 -3 94.39 12.24
-1 7 3 107.79 8.64
-1 7 3 82.63 9.12
1 7 -3 91.77 18.21
1 7 -3 100.17 11.09
-1 7 2 207.94 20.26
1 7 -2 223.22 22.24
-1 7 2 202.53 12.08
1 7 -2 195.97 15.13
1 7 -2 253.34 28.91
-1 7 2 167.3 12.91
-1 7 2 210.35 14.33
1 7 -2 202.83 17.93
-1 7 1 3.39 3.86
1 7 -1 4.49 4.34
-1 7 1 -3.13 6.06
1 7 -1 11.61 6.61
-1 7 1 4.89 2.34
1 7 -1 12.16 5.05
-1 -7 1 -1.47 4.18
-1 7 1 4.18 2.21
-1 7 0 10.56 5.24
1 7 0 4.16 4.65
-1 7 0 -3.72 5.4
1 7 0 2.74 3.56
-1 7 0 8.46 2.78
1 7 1 2.8 4.2
-1 7 -1 0.31 3.31
1 7 1 3.02 3.38
-1 7 -1 3.44 3.93
1 7 1 4.39 2.32
1 7 1 4.05 2.47
-1 7 -1 6.36 3.75
-1 7 -1 -2.61 2.04
1 7 2 397.61 29.83
1 7 2 379.91 20.49
1 -7 2 376.29 36.86
-1 7 -2 370.19 26.61
-1 7 -2 357.62 17.17
1 7 2 398.6 19.03
-1 7 -2 343.85 35.44
-1 7 -2 357.42 22.44
1 7 2 319.39 19.35
-1 7 -3 16.22 6.3
1 7 3 10.08 6.22
1 -7 3 17.98 8.37
-1 7 -3 11.65 3.6
-1 7 -3 -20.31 9.3
-1 7 -3 7.4 4.59
-1 7 -3 13.46 3.69
1 7 3 17.79 4.99
1 7 3 18.53 4.64
1 7 3 -13.39 5.16
1 7 4 327.86 27.41
1 -7 4 321.27 34.53
1 7 4 333.42 20.31
1 7 4 330.89 52.53
-1 7 -4 310.09 21.2
-1 7 -4 308.09 16.46
-1 7 -4 336.87 18.84
1 7 4 232.45 14.66
1 7 4 342.83 18.68
-1 7 -4 346.78 38.3
1 -7 5 379.73 37.24
1 7 5 375.33 28.96
1 7 5 337.86 21.19
-1 7 -5 335.36 38.42
-1 7 -5 330.92 22.3
-1 7 -5 343.1 19.37
1 7 5 344.72 19.18
1 7 5 301.04 14.64
1 7 5 320.65 13.21
1 7 5 306.27 51.28
-1 7 -5 335.43 17.49
1 -7 6 561.48 45.05
-1 7 -6 531.72 21.35
1 7 6 549.04 27.42
1 7 6 506.59 16.31
1 7 6 472.53 65.18
-1 7 -6 593.74 52.27
-1 7 -6 503.5 27.45
-1 7 -6 562.92 25.04
1 7 6 559.03 24.74
1 7 7 100.28 12.03
-1 7 -7 92.41 9.28
1 -7 7 104.26 19.27
1 7 7 89.68 31.32
-1 7 -7 93.37 10.48
1 7 7 87.87 6.7
-1 7 -7 65.25 9.76
-1 7 -7 66.32 18.54
1 7 7 97.74 10.66
-1 7 -8 29.27 5.56
1 7 8 30.54 6.44
1 7 8 24.34 6.49
1 7 8 24.28 3.57
-1 7 -8 18.92 5.76
-1 7 -8 24.53 5.56
1 7 9 283.1 20.28
-1 7 -9 288.12 16.84
1 7 9 289.58 17.65
-1 7 -9 301.19 17.95
-1 7 -9 251.46 17.91
1 7 9 289.37 11.75
-1 7 -10 144.18 12.04
1 7 10 153.26 14.8
1 7 10 156.74 12.8
1 7 10 156.14 8.53
-1 7 -10 138.53 12.21
-1 7 -11 128.9 11.22
1 7 11 132.17 13.45
-1 7 -11 117.52 11.08
1 7 11 128.87 7.66
1 7 11 119.44 10.74
-1 7 -12 17.56 4.31
1 7 12 17.36 2.93
1 7 12 13.85 3.81
-1 7 -12 27.32 6.69
1 7 12 13.41 4.92
-1 7 -13 32.59 5.25
1 7 13 30.93 6.17
1 7 13 24.68 4.31
1 7 13 31.9 3.6
-1 7 -14 1.46 1.76
1 7 14 4.27 2.77
1 7 14 2.5 1.71
1 7 14 2.47 1.27
-1 7 -15 -0.49 1.53
1 7 15 2.6 1.33
1 7 15 -0.6 1.44
-1 7 -15 -0.12 1.32
-1 7 -16 28.64 3.4
-1 9 12 10.57 2.28
-1 9 12 14.96 3.13
-1 9 11 1.14 1.5
1 9 -11 4.68 3.85
-1 9 11 0.99 1.55
1 9 -10 7.53 4.33
-1 9 10 19.76 3.84
-1 9 10 19.13 2.32
-1 9 10 16.18 4.03
-1 9 9 1.71 1.03
-1 9 9 -0.81 1.89
-1 9 9 -0.33 2.11
-1 9 8 -0.04 2.25
-1 9 8 1.54 1.33
-1 9 8 -0.99 2.51
-1 9 7 24.21 4.88
-1 9 7 21.92 5.19
-1 9 7 23.82 3.27
-1 9 6 51.91 7.34
1 9 -6 57.68 7.37
-1 9 6 49.29 4.7
-1 9 6 45.02 6.63
1 9 -5 -1.41 2.61
-1 9 5 1.22 1.23
-1 9 5 2.6 2.57
-1 9 5 -0.24 1.9
-1 9 4 2.81 2.47
-1 9 4 3.5 2.35
-1 9 4 1.54 1.42
1 9 -4 1.03 2.05
-1 9 3 60.44 5.87
-1 9 3 53.35 6.8
1 9 -2 62.85 11.63
-1 9 2 65.55 6.3
1 9 -2 37.54 8.06
1 9 -1 2.8 3.68
-1 9 1 0.42 1.53
1 9 0 1.85 4.21
1 9 0 -7 4.47
-1 9 0 -1.43 1.89
1 9 1 21.02 6.91
-1 9 -1 52.33 7.87
1 9 1 44.16 7.12
-1 9 -1 15.16 3.59
1 9 2 43.64 9.22
-1 9 -2 43.18 7.63
-1 9 -2 42.46 5.58
1 9 3 31.77 5.56
1 9 3 45.66 9.83
1 9 3 52.06 6.57
-1 9 -3 43.37 5.7
-1 9 -3 34.04 7.14
1 9 4 70.82 11.1
1 9 4 57.04 7.58
-1 9 -4 56.68 6.54
1 9 4 64.12 7.36
-1 9 -4 46.92 7.49
-1 9 -5 8.87 2.91
1 9 5 10.49 3.65
1 9 5 7.96 3.47
1 9 6 143.32 12.08
-1 9 -6 128.06 9.76
-1 9 -6 107.45 10.78
1 9 6 141.78 11.08
-1 9 -6 129.93 9.52
-1 9 -7 6.79 2.38
1 9 7 5.75 3.22
1 9 7 9.93 3.62
-1 9 -7 5.21 3.74
1 9 8 -0.48 2.09
1 9 8 -1.63 2.62
1 9 9 -0.13 2.44
1 9 9 1.52 2.04
-1 9 -9 0.12 3.98
1 9 10 42.35 6
1 9 10 43.34 5.27
-1 9 -10 60.56 6.91
1 9 11 31.96 4.72
1 9 11 36.75 4.48
1 9 12 109.53 7.55
1 9 12 91.12 5.92
-1 9 -12 110.12 6.6
1 11 -5 282.14 8.4
1 11 -4 347.52 9.87
1 11 -3 375.56 10.55
1 11 -2 416.79 11.18
1 11 -1 303.89 9.6
1 11 0 111.53 6.91
-1 11 0 13.6 4.2
1 11 1 57.45 4.81
-1 11 -1 63.39 5.86
-1 11 -2 118.07 7.14
-1 11 -3 169.3 7.64
-1 11 -4 126.49 6.49
-1 11 -5 68.27 4.81
-2 0 20 36.47 3.71
-2 0 19 1.41 1.42
-2 0 19 -0.61 1.24
-2 0 18 101.11 8.3
-2 0 18 100.21 8.97
-2 0 17 0.72 2.01
-2 0 17 -0.8 2.36
-2 0 16 68.72 8.66
-2 0 16 72.21 8.22
-2 0 15 -0.87 1.98
-2 0 14 215.35 14.29
2 0 -14 216.69 26.9
-2 0 14 208.49 24.03
-2 0 14 157.02 34.38
-2 0 13 -2.39 2.36
2 0 -13 -1.36 4.01
2 0 -13 6.63 5.53
-2 0 13 11.72 9.13
-2 0 13 8.72 4.85
-2 0 13 0.28 1.55
2 0 -12 59.14 13.02
-2 0 12 96.46 9.46
2 0 -12 73.06 15.27
-2 0 12 69.72 13.35
-2 0 12 74.52 6.6
-2 0 12 57.1 11.45
2 0 -11 1.23 3.07
2 0 -11 -3.68 4.32
-2 0 11 -1.92 2.78
-2 0 11 -1.25 2.47
2 0 -10 15.38 6.21
-2 0 10 11.27 5.2
-2 0 10 14.57 5.13
2 0 -9 1.05 2.93
-2 0 9 -1.07 2.76
-2 0 9 -0.12 1.9
2 0 -8 280.79 20.28
-2 0 8 278.91 19.09
-2 0 8 313.76 20.66
2 0 -7 1.59 2.78
-2 0 7 -0.03 2.52
-2 0 7 1.1 2.33
-2 0 7 1.14 2.7
-2 0 6 86.53 9.13
2 0 -6 74.94 8.71
-2 0 6 82.22 8.68
-2 0 6 92.43 10.06
-2 0 5 -0.6 2.18
2 0 -5 1.02 1.71
-2 0 5 -1.33 1.94
2 0 -5 0.21 1.42
-2 0 5 1.01 2.05
-2 0 4 2858.35 40.49
-2 0 4 2812.14 45.93
2 0 -3 -0.02 1.94
2 0 -3 1.17 1.61
-2 0 3 0.57 1.53
-2 0 3 -0.13 1.42
-2 0 3 -0.9 1.86
2 0 -2 3408.29 35.45
-2 0 2 3287.86 34.74
2 0 -2 2750.04 35.97
-2 0 2 2967.61 37.23
-2 0 2 3018 32.12
2 0 -1 0.61 1.05
-2 0 1 1.19 1.05
-2 0 1 -0.43 0.8
2 0 0 8178.88 49.58
-2 0 0 8525.55 47.68
2 0 1 -0.41 1.15
2 0 1 -0.63 1.07
-2 0 -1 0.58 0.88
2 0 2 370.06 13.15
-2 0 -2 363.63 13.45
-2 0 -2 371.45 12.26
2 0 3 0.32 1.64
-2 0 -3 -2.12 2.14
-2 0 -3 0.74 1.9
-2 0 -3 -0.6 1.59
2 0 4 974.74 25.62
-2 0 -4 980.29 26.27
2 0 5 -1.44 2.46
-2 0 -5 -0.12 2.09
2 0 5 -0.12 2.14
-2 0 -5 -1.35 2.16
-2 0 -6 4608.27 67.86
2 0 6 4590.83 69.4
-2 0 -7 1.36 2.98
2 0 7 1.07 2.34
-2 0 -7 -3.59 3.08
2 0 7 -0.13 2.69
2 0 8 74.1 10.2
-2 0 -8 76.67 10.87
-2 0 -8 87.36 10.89
2 0 8 71.2 10.32
2 0 9 1.35 2.99
-2 0 -9 -1.78 3.22
2 0 9 1.08 2.46
-2 0 -10 58.68 10.89
2 0 10 61.24 10.29
2 0 10 59.65 10.98
2 0 11 3.64 3.92
-2 0 -11 2.8 3.29
2 0 11 0.61 1.45
2 0 11 4.2 3.42
2 0 11 -4.05 1.8
2 0 12 71.24 8.07
-2 0 -12 55.47 12.53
2 0 12 62.56 11.95
2 0 12 80.23 7.95
2 0 12 59.93 12.08
2 0 13 0.94 1.84
-2 0 -13 -8.01 6.05
2 0 13 1.72 2.52
2 0 13 -0.8 2.93
2 0 13 -0.29 2.15
-2 0 -14 477.78 39.46
2 0 14 464.95 35
2 0 14 516.28 20.78
2 0 14 505.04 22.42
2 0 14 547.45 39.92
2 0 15 -0.63 1.78
2 0 15 -1.62 2.06
2 0 16 670.98 23.24
2 0 16 621.84 24.45
2 0 17 -1.22 1.8
2 0 17 3.25 2.25
2 0 18 3.03 2.05
2 0 18 7.4 2.62
2 0 19 0.44 1.25
2 0 19 -0.84 1.31
2 0 20 8.83 1.75
-2 -2 20 7.65 1.86
-2 2 20 6.69 1.9
-2 2 19 200.67 11.36
-2 -2 19 199.48 10.34
-2 2 18 137.66 10.8
-2 -2 18 147.47 10.1
-2 2 17 0.7 1.37
-2 -2 17 4.23 2.69
-2 2 17 3.78 3.01
2 2 -17 1.38 2.49
-2 2 16 65.38 8.73
-2 2 16 64.35 6.83
-2 -2 16 62.11 7.75
-2 2 16 73.67 7.42
-2 -2 15 4.59 3.04
-2 2 15 10.18 3.04
-2 2 15 7.44 2.94
-2 -2 14 6.21 3.27
2 -2 -14 -4.01 5.03
-2 2 14 7.07 2.52
2 2 -14 -4.54 5.07
-2 -2 14 8.28 5.56
2 -2 -14 -3.23 5.46
-2 2 14 11.48 5.86
-2 2 14 6.84 2.74
-2 2 14 2.49 2.77
-2 -2 13 277.91 16.47
2 2 -13 234.01 27.43
-2 2 13 253.12 18.07
-2 -2 13 234.02 25.61
2 -2 -13 189.36 29.26
2 -2 -13 286.82 28.66
-2 2 13 260.95 14.45
-2 2 13 185.52 39.53
-2 -2 13 227.4 23.24
-2 2 13 239.36 11.99
-2 2 13 214.16 24.73
-2 2 12 24.47 4.72
2 -2 -12 21.98 9.06
2 -2 -12 34.49 9.63
-2 -2 12 24.58 8.09
-2 -2 12 26.37 5.29
2 2 -12 30.01 9.24
-2 -2 12 19.55 6.57
-2 2 12 14.98 11.42
-2 2 12 22.72 7.69
-2 2 12 26.42 3.97
-2 2 12 27.03 6.34
2 -2 -11 158.95 18.82
-2 -2 11 223.86 14.18
2 2 -11 182.94 21.59
2 -2 -11 150.7 22.95
-2 -2 11 171.17 20.16
-2 -2 11 145.33 23.17
-2 2 11 147.9 18.47
2 2 -11 154.6 19.01
-2 2 11 156.78 13.91
-2 2 11 173.28 9.18
-2 2 11 159.88 32.58
-2 -2 11 137.78 16.17
-2 -2 10 -2.61 3.52
2 -2 -10 3.71 3.63
2 2 -10 6 4.73
-2 -2 10 0.68 1.5
-2 2 10 -0.85 2.48
2 2 -10 1.74 2.33
-2 2 10 10.37 8.81
2 2 -9 203.2 20.05
-2 -2 9 171.69 18
2 -2 -9 178.89 17.12
2 2 -9 198.15 20.46
-2 2 9 227.39 19.84
-2 -2 9 218.4 17.36
-2 2 9 190.2 32.53
2 2 -8 -4.88 3.85
2 -2 -8 0.87 2.01
-2 -2 8 -2.31 3.38
-2 -2 8 -2.41 2.43
-2 2 8 -8.08 8.01
2 2 -8 3.65 4.16
-2 2 8 -1.73 2.59
2 2 -7 115.26 13.17
2 -2 -7 95.97 10.57
-2 -2 7 107.05 12.73
2 2 -7 98.71 9.29
-2 -2 7 94.2 9.56
-2 2 7 83.93 10.71
2 2 -7 93.58 13.23
-2 2 7 89.71 20.75
-2 -2 6 16.58 5.4
2 2 -6 17.67 3.45
2 -2 -6 15.57 4.2
2 2 -6 19.18 5.39
-2 2 6 18.96 5.06
-2 -2 6 15.38 3.83
-2 2 6 18.78 9.76
2 2 -6 15.1 6.86
2 2 -5 165.73 13.26
2 -2 -5 125.13 9.62
-2 -2 5 142.15 12.72
2 2 -5 136.72 7.39
-2 -2 5 149.73 9.5
2 2 -5 147.77 15.15
-2 2 5 148.42 11.88
-2 2 5 101.9 5.03
-2 2 5 139.67 21.49
-2 -2 4 2002.24 43.57
2 -2 -4 1675 30.87
2 2 -4 2155.12 19.22
2 2 -4 2381.06 46.24
-2 2 4 2297.07 77.93
-2 2 4 2227.27 42.06
-2 -2 4 2298.03 31.76
2 2 -4 2374.76 56.35
-2 -2 3 1337.14 33.08
2 -2 -3 1327.45 37.72
2 -2 -3 1258.12 22.56
2 2 -3 1327.65 39.89
-2 -2 3 1254.48 18.9
-2 2 3 1417.12 27.52
-2 2 3 1441.5 57.97
-2 2 3 1314.18 29.87
-2 -2 2 3242.44 47.52
2 -2 -2 3555.92 56.69
2 -2 -2 3687.54 30.34
-2 2 2 3502.86 46.67
-2 2 2 3202.78 42.97
-2 -2 2 3684.66 20.63
2 2 -2 3382.71 59.07
-2 2 2 3767.14 87.54
2 -2 -1 2824.89 15.64
2 -2 -1 2773.51 44.82
-2 -2 1 2763.12 39.7
2 2 -1 2714.94 48.99
-2 2 1 2858.66 46.57
-2 2 1 2778.78 70.6
2 -2 0 9491.3 73.78
-2 -2 0 9499.58 67.94
-2 2 0 9999 94.62
2 2 0 9891.21 131.04
-2 2 0 9304.26 122.49
2 -2 1 188.52 9.57
2 2 1 227.61 11.28
2 2 1 231.89 21.59
-2 -2 -1 193.76 12.63
-2 2 -1 228.51 16.01
2 2 1 224.47 7.24
2 -2 2 491.1 26.45
2 -2 2 409.39 13.45
-2 2 -2 511.84 13.4
-2 -2 -2 375.37 14.73
-2 2 -2 466.53 24.88
2 2 2 487.99 13.75
2 2 2 535.24 34.02
2 -2 3 825.13 19.61
-2 -2 -3 684.95 25.58
2 -2 3 703.84 32.19
-2 2 -3 724.33 19.15
-2 2 -3 770.13 34.34
2 2 3 862.13 45.66
-2 -2 -3 561.45 14.61
2 2 3 744.22 20.18
-2 2 -4 732 21.99
2 -2 4 710 32.69
-2 -2 -4 613.21 25.21
-2 2 -4 738.31 35.68
2 2 4 741.6 22.81
-2 -2 -4 739.34 14.36
2 2 4 725.46 44.56
-2 2 -5 1167.88 31.15
2 -2 5 1149.46 42.99
-2 -2 -5 1048.2 34.01
2 2 5 1132.76 31.55
-2 2 -5 1289.61 49.77
2 2 5 1330.77 64.56
-2 -2 -6 600.88 27.41
-2 2 -6 533.29 23.49
2 -2 6 525.4 30.08
2 2 6 547.58 24.04
-2 2 -6 540.92 34.39
2 2 6 507.69 42.82
2 -2 7 93.39 13.32
-2 2 -7 132.16 13
-2 -2 -7 119.25 13.03
2 2 7 104.75 11.57
-2 2 -7 103.63 16.08
2 2 7 108.05 21.73
2 -2 7 110.21 12.16
2 -2 8 1474.18 53.3
-2 -2 -8 1246.51 44.7
-2 2 -8 1556.83 47.9
2 2 8 1333.45 44.14
2 -2 8 1510.03 47.46
2 2 8 1376.75 80.77
-2 2 -8 1331.21 57.81
-2 -2 -9 250.98 21.28
-2 2 -9 234.56 20.43
2 -2 9 221.33 21.48
2 2 9 209.87 19.11
2 2 9 226.82 35.01
-2 2 -9 214.43 24.08
2 -2 9 226.19 19.78
2 -2 10 34.73 8.81
-2 2 -10 34.26 8.6
-2 -2 -10 40.21 9.57
2 -2 10 40.57 8.75
2 2 10 31.91 8
-2 2 -10 40.54 10.71
2 2 10 40.61 17.77
2 -2 11 44.13 5.86
-2 2 -11 28.8 8.89
2 2 11 50.32 7.1
2 -2 11 41.04 10.31
-2 -2 -11 43.45 9.8
-2 2 -11 41.07 5.58
2 -2 11 39.53 9.32
-2 2 -11 47.64 11.57
2 2 11 41.5 18.45
2 2 11 40 4.55
2 2 11 34.14 9.06
-2 -2 -12 71.16 13.47
2 -2 12 39.32 10.46
2 -2 12 60.95 7.2
-2 2 -12 65.16 13.74
2 2 12 53.78 7.51
2 2 12 33.07 18.06
-2 2 -12 56.7 6.54
2 2 12 52.31 11.16
2 -2 12 54.82 11.42
2 2 12 56.83 5.76
-2 2 -13 11.22 6.69
-2 2 -13 4.24 2.41
2 2 13 4.1 3.03
2 2 13 3.85 2.03
-2 -2 -13 4.63 3.97
2 -2 13 5.79 5.11
2 -2 13 6.42 3.01
2 -2 13 4.16 3.68
2 2 13 3.78 2.09
-2 2 -13 4.9 2.4
2 2 13 12.42 6.28
2 -2 14 4.92 4.59
-2 2 -14 -1.16 2.35
2 2 14 3.12 2.41
-2 2 -14 4.77 4.68
-2 -2 -14 -1.28 3.84
2 2 14 2.2 3.3
2 -2 14 2.07 2.25
2 -2 14 -0.64 2.1
2 2 14 14.89 6.73
-2 2 -14 0.69 1.69
2 2 14 1.9 1.69
2 -2 15 226.56 14.22
-2 2 -15 194.96 14.14
2 2 15 222.29 15.75
2 2 15 188.51 11.39
2 2 16 199.86 11.21
2 -2 16 210.66 13.42
-2 2 -16 215.14 14.07
2 2 16 220.17 15.27
2 -2 16 169.59 15.22
2 -2 17 1.83 2.15
-2 2 -17 -2.37 1.93
2 2 17 0.72 2.37
2 2 18 0.53 1.92
2 -2 18 -0.38 1.67
2 -2 19 19.57 3.28
2 2 19 21.45 3.79
2 2 20 14.55 2.47
2 -2 20 20.56 2.69
-2 -4 19 84.25 5.33
-2 4 19 89.31 6.48
-2 4 18 176.93 10.73
2 4 -18 150.65 9.76
-2 -4 18 151 8.6
-2 -4 17 29.43 4.44
-2 4 17 36.33 5.76
2 4 -17 26.93 5.11
-2 4 17 34.23 4.45
-2 4 17 30.57 5.13
-2 4 16 18.48 4.82
-2 -4 16 16.97 4
2 4 -16 13.36 4.22
-2 4 16 14.83 4.34
2 4 -16 16.97 3.48
-2 4 16 12.64 3.19
-2 -4 15 267.75 14.78
-2 4 15 274.78 16.99
-2 4 15 275.27 18.79
2 4 -15 257.5 13.82
-2 4 15 301.95 13.53
-2 4 14 97.51 11.88
-2 4 14 97.39 10.58
-2 -4 14 94.05 9.23
2 4 -14 91.54 9.15
-2 4 14 103.61 8.09
2 4 -13 12.75 5.91
-2 -4 13 10.66 3.64
-2 4 13 7.4 3.09
-2 4 13 8.14 4.52
-2 4 13 10.06 2.9
2 4 -13 5.87 3.22
2 -4 -12 -0.06 5.43
-2 -4 12 7.83 4.85
-2 -4 12 0.29 1.89
2 4 -12 -1.6 5.12
-2 4 12 0.64 2.06
2 4 -12 -0.58 2.05
-2 4 12 0.68 1.79
-2 4 12 -1.03 3.22
-2 -4 12 -1.38 3.5
-2 4 12 12.07 6.13
-2 -4 11 29.89 5.41
-2 -4 11 27.69 8.94
2 4 -11 21.46 8.5
2 -4 -11 24.77 10.36
-2 4 11 33.87 6.36
-2 -4 11 22.15 11.89
-2 4 11 32.1 9.25
-2 4 11 65.48 25.67
2 4 -11 20.94 8.77
-2 4 11 31.38 4.3
-2 4 11 35.74 7.64
2 4 -11 29.81 5.9
2 4 -10 83.05 14.17
-2 4 10 76.18 10.3
-2 -4 10 83.98 8.26
2 -4 -10 70.87 16.05
-2 -4 10 85.9 15.26
2 4 -10 75.97 9.43
-2 4 10 82.23 9.21
2 4 -10 78.8 16.89
-2 4 10 64.93 24.4
-2 4 10 78.14 6.41
-2 4 10 67.37 12.47
2 4 -9 139.91 17.96
2 -4 -9 133.66 21.35
-2 4 9 166.09 14.62
-2 -4 9 153.84 19.24
2 4 -9 122.14 20.07
2 4 -9 139.45 12.6
-2 4 9 145.67 8.52
-2 4 9 151.75 12.24
-2 4 9 170.41 37.1
-2 4 9 128.5 16.33
-2 -4 8 125.64 16.98
2 -4 -8 104.48 17.92
2 -4 -8 118.18 12.78
-2 4 8 130.32 30.5
-2 4 8 106.38 14.15
2 4 -8 122.54 19.95
2 -4 -7 277.9 27.3
2 -4 -7 267.44 17.7
-2 -4 7 252.01 23.06
2 4 -7 277.6 28.56
-2 4 7 287.09 21.66
-2 4 7 260.41 40.88
-2 -4 6 7.34 4.84
2 -4 -6 13.09 6.02
2 -4 -6 12.31 3.65
2 4 -6 6.21 5.15
-2 4 6 8.83 3.92
-2 4 6 17.73 11.37
2 -4 -5 149.51 10.8
-2 -4 5 120.36 14.68
2 -4 -5 129.28 16.61
2 4 -5 129.08 18.46
-2 4 5 147.6 28.19
-2 4 5 131.8 12.94
-2 -4 4 964.07 39.97
2 -4 -4 897.8 40.59
-2 4 4 972.4 32
-2 4 4 958.66 66.55
2 4 -4 998.74 48.06
-2 -4 3 63.88 10.17
2 -4 -3 66.94 10.4
-2 4 3 66.41 9.44
-2 4 3 56.69 16.34
-2 4 3 68.25 8.08
2 4 -3 69.88 12.96
-2 -4 2 274.01 19.85
2 -4 -2 319.62 20.98
-2 4 2 367.98 17.31
-2 4 2 379.93 24.32
-2 4 2 347.44 38.23
2 4 -2 378.05 26.82
2 -4 -1 310.82 18.83
-2 -4 1 365.89 22.49
2 4 -1 352.31 24.54
-2 4 1 377.71 25.89
-2 4 1 322.78 35.39
2 -4 0 461.56 20.74
-2 -4 0 514.42 25.95
2 4 0 540.4 28.24
2 4 0 426.08 40.59
-2 4 0 502.61 31.57
-2 4 0 458.43 40.52
2 -4 1 103.67 8.86
-2 -4 -1 104.27 12.04
2 -4 1 113.06 16.8
2 4 1 107.52 11.76
-2 4 -1 106.37 15.93
-2 -4 -1 92.11 12.82
2 4 1 104.42 21.64
2 -4 2 15.79 7.32
-2 -4 -2 13.06 5.14
2 -4 2 12.14 2.7
-2 4 -2 15.19 7.04
-2 -4 -2 15.03 5.79
2 4 2 9.22 9.03
2 4 2 15.13 4.4
-2 -4 -3 99.75 11.79
2 -4 3 103.09 16.36
-2 -4 -3 108.4 10.53
-2 4 -3 85.65 15.8
2 4 3 111.82 8.42
2 4 3 116.92 24.29
-2 -4 -4 7.07 4.32
2 -4 4 2.32 4.97
2 4 4 0.45 8.62
2 4 4 9.69 2.93
-2 4 -4 -7.4 5.98
-2 -4 -5 87.54 11.45
2 -4 5 75.27 14.42
-2 4 -5 95.68 17.75
2 4 5 88.12 22.62
2 4 5 86.58 9.33
2 -4 6 202.64 23.37
-2 -4 -6 224.91 18.9
2 4 6 230.11 16.74
-2 4 -6 233.21 28.16
2 4 6 218.08 35.85
2 -4 7 459 35.73
-2 -4 -7 415.18 26.59
-2 4 -7 443.99 26.17
2 -4 7 447.62 24.67
2 4 7 445.25 25.02
2 4 7 459.18 54.05
-2 4 -7 383.05 37.54
2 -4 8 133.97 19.94
-2 4 -8 112.04 13.81
-2 -4 -8 98.13 13.86
2 -4 8 111.51 13.16
2 4 8 75.97 24.24
-2 4 -8 92.97 18.61
2 4 8 117.16 13.87
2 -4 9 19.63 8.54
-2 4 -9 13.11 5.34
-2 -4 -9 23.87 7.2
2 -4 9 24.16 4.08
2 4 9 23.19 4.64
-2 4 -9 19.58 4.79
2 4 9 17.3 4.07
-2 4 -9 23.33 4.89
2 4 9 30.7 6.6
2 4 9 11.91 13.36
2 4 9 19.93 6.23
-2 4 -9 31.2 11.29
2 4 9 20.24 3.15
-2 4 -10 45.78 10.27
-2 4 -10 50.19 7.49
2 -4 10 55.31 6.4
2 4 10 63.83 9.08
2 4 10 60.89 7.74
-2 -4 -10 40.08 9.63
2 -4 10 46.52 12.01
2 4 10 52.98 10.61
-2 4 -10 51.83 7.17
2 4 10 56.65 5.18
2 4 10 46.4 19.72
-2 4 -10 47.98 14.1
2 4 10 43.99 6.44
2 -4 11 276.68 14.58
-2 4 -11 242.64 16.44
2 4 11 246.18 18.14
-2 4 -11 230.76 24.53
-2 -4 -11 242.91 24.56
2 -4 11 235.16 27.4
2 4 11 280.03 16.83
2 4 11 276.57 50.79
2 4 11 249.21 14.93
2 4 11 243.47 24.14
2 4 11 264.23 11.57
-2 4 -11 261.08 15.67
-2 4 -11 242.2 32.56
2 -4 12 18.05 7.78
-2 4 -12 11.7 4.24
2 -4 12 12.84 3.68
-2 -4 -12 17.64 7.31
2 4 12 13.3 4.37
2 4 12 11.4 3.73
-2 4 -12 2.29 5.43
-2 4 -12 10.59 3.78
2 4 12 26.73 8.7
2 4 12 9.77 4.81
2 4 12 15.84 3.27
2 4 13 1.27 2.63
-2 4 -13 1.23 2.53
2 -4 13 -0.3 2
2 4 13 1.15 2.09
-2 4 -13 2.51 2.79
2 4 13 0.76 1.45
2 4 13 -3.09 2.93
2 -4 14 138.89 10.71
-2 4 -14 125.65 12.01
2 4 14 160.46 13.21
2 4 14 139.77 12.92
2 4 14 161.71 9.87
-2 4 -14 144.79 11
2 4 15 3.76 3.43
-2 4 -15 9.91 3.92
2 -4 15 7.44 3.06
2 4 15 5.33 2.04
2 4 15 3.31 2.68
-2 4 -15 7.3 2.76
-2 4 -16 0.94 2.41
2 -4 16 0.1 1.87
2 4 16 3.3 2.8
-2 4 -17 193.65 11.77
2 -4 17 206.03 10.96
2 4 17 219.57 13.17
2 -4 18 3 1.62
2 4 18 4.47 2.32
-2 4 -18 2.43 1.23
2 -4 18 -0.5 1.7
2 -4 19 0.54 0.93
2 4 19 0.83 1.23
2 6 -17 -0.53 1.27
-2 6 17 2.2 1.46
2 6 -16 1.6 2.03
-2 6 16 0.09 1.01
2 6 -16 -2.11 1.94
-2 6 16 -0.94 2.11
-2 6 16 -0.15 1.2
2 6 -15 -0.67 2.1
-2 6 15 1.96 2.1
-2 6 15 1.45 2.92
2 6 -15 3.12 2.81
-2 6 15 -1.09 1.32
-2 6 15 -0.11 1.23
2 6 -14 61.4 8.11
-2 6 14 76.24 7.84
-2 6 14 77.11 9.83
-2 6 14 55.94 6.64
2 6 -14 77.6 8.19
-2 6 14 81.44 6.46
-2 6 13 5.91 2.97
2 6 -13 4.99 3.15
2 6 -13 8.77 6.69
-2 6 13 6.48 4.3
-2 6 13 3.63 2.87
2 6 -13 6.39 3.91
-2 6 13 4.09 2.02
2 6 -12 25.73 8.41
2 6 -12 23.39 5.67
-2 6 12 20.76 4.56
2 6 -12 21.18 5.49
-2 6 12 15.61 5.47
-2 6 12 24.75 5.45
-2 6 12 27.84 4.13
2 6 -11 10.33 4.12
2 6 -11 16.02 7.43
-2 6 11 15.73 4.18
-2 6 11 13.9 3.15
2 6 -11 2.21 3.7
-2 6 11 15.08 4.66
2 6 -11 10.02 4.12
-2 6 11 20.25 6.15
-2 6 10 66.64 10.56
2 6 -10 43.12 10.49
-2 -6 10 62.08 14.2
2 -6 -10 83.88 18.27
2 6 -10 53.68 14.81
-2 6 10 53.5 23.37
2 6 -10 54.21 9.98
2 6 -10 44.08 7.69
-2 6 10 55.11 5.78
-2 6 10 47.26 7.65
2 -6 -9 390.9 39.01
-2 -6 9 370.55 32.81
2 6 -9 346.66 30.64
-2 6 9 387.52 24.23
-2 6 9 361.48 14.57
-2 6 9 324.17 58.17
2 6 -9 330.15 23.81
-2 6 9 356.84 20.67
2 6 -9 299.19 36.24
2 6 -9 344.74 21.38
-2 -6 9 293.63 43.46
2 6 -8 108.2 17.39
-2 6 8 104.84 12.61
2 -6 -8 122.84 20.97
-2 -6 8 83.64 15.5
-2 6 8 77.65 27.59
2 6 -8 82.09 12.52
-2 6 8 90.98 10.5
2 6 -8 94.94 19.79
2 6 -8 89.59 11.33
-2 6 8 87.84 7.33
-2 6 7 45.7 8.4
-2 -6 7 33.84 9.82
2 -6 -7 38.17 11.6
2 6 -7 49.16 11.63
2 6 -7 34.39 7.07
-2 6 7 8.32 4.04
2 6 -7 35.48 12.21
2 6 -7 36.07 8.56
-2 6 7 25.04 15.28
-2 6 7 40.2 6.96
-2 6 7 36.33 4.9
-2 -6 6 14.31 6.66
2 -6 -6 15.94 7.27
2 6 -6 16.68 7.58
2 6 -6 16.18 6.42
-2 6 6 7.33 8.88
-2 6 6 17.18 4.58
-2 6 6 26.68 6.39
2 6 -6 20.54 6.89
2 6 -6 6.32 6.37
-2 6 6 19.57 3.74
2 6 -6 21.21 5.77
2 -6 -5 177.78 22.07
2 6 -5 206.37 22.02
-2 6 5 179.22 14.96
-2 -6 5 168.43 20.48
2 6 -5 171.43 18.34
-2 6 5 195.61 14.46
-2 6 5 177.15 10.66
-2 6 5 131.03 33.4
-2 6 5 173.85 10.72
2 6 -5 188.87 17.68
2 6 -5 159.41 24.11
2 6 -5 175.3 15.37
2 -6 -4 402.08 31.05
2 6 -4 402.24 28.32
-2 -6 4 437.28 32.43
2 6 -4 468.2 31.99
-2 6 4 425.36 22.1
-2 6 4 306.51 14.57
2 6 -4 402.87 22.81
-2 6 4 426.22 20.76
2 6 -4 407.15 25.36
-2 6 4 414.21 53.88
2 6 -4 390.27 35.95
-2 6 4 410.8 16.47
-2 -6 3 3.94 3.31
2 6 -3 6.93 4.59
2 6 -3 10.35 5.78
2 6 -3 -1.41 3.51
-2 6 3 11.63 3.72
2 6 -3 1.08 3.41
-2 6 3 2.04 1.84
-2 6 3 6.47 7.43
2 6 -2 329.28 25.75
2 -6 -2 288.48 33.95
2 6 -2 316.18 29.97
2 6 -2 312.93 21.24
-2 6 2 218.52 14.39
-2 6 2 257.08 40.1
2 -6 -1 46.02 14.43
-2 6 1 40.55 10.3
2 6 -1 49.65 11.3
-2 -6 1 48.42 12.82
2 -6 0 155.41 24.61
2 6 0 159.48 19.05
-2 -6 0 144.66 20.74
-2 6 0 149.32 21.36
2 -6 1 182.91 25.81
-2 6 -1 230.66 27.64
-2 -6 -1 231.58 24.38
-2 6 -1 203.16 15.51
2 6 1 242.53 21.55
2 6 2 232.05 38.29
-2 6 -2 259.88 17.9
-2 6 -2 303.81 32.4
-2 6 -3 7.09 4.17
2 -6 3 -3.95 5.49
2 6 3 0.34 3.74
2 6 3 -2.75 2.63
-2 6 -3 2.89 4.05
2 6 3 -3.98 8.78
2 6 3 0.56 1.74
-2 6 -3 -0.75 3.91
2 -6 4 252.13 30.29
2 6 4 252.49 16.99
2 6 4 232.08 22.48
2 6 4 236.27 40.75
-2 6 -4 214.35 29.26
-2 6 -4 231.63 14.77
2 6 4 243.33 14.89
-2 6 -4 222 17.15
2 -6 5 297.89 33.32
-2 6 -5 287.38 15.39
-2 -6 -5 277.1 27.59
2 6 5 302.72 25.99
2 6 5 308.64 19.43
2 6 5 250.22 43.72
2 6 5 297.38 16.87
-2 6 -5 310.52 36.56
-2 6 -5 294.09 16.97
-2 6 -5 267.66 19.24
-2 -6 -6 1499.05 67.33
2 -6 6 1630.51 77.28
2 6 6 1636.68 45.64
2 6 6 1615.11 59.46
-2 6 -6 1573.45 37.19
-2 6 -6 1580.77 40.06
2 6 6 1585.4 39.61
2 6 6 1506.87 110.54
-2 6 -6 1687.78 86.47
-2 6 -6 1420.36 43.77
-2 6 -7 421.99 20.15
2 6 7 414.11 23.7
-2 -6 -7 373.85 35.68
2 -6 7 409.4 38.64
2 6 7 417.17 30.65
-2 6 -7 400.29 43.61
2 6 7 389.26 13.32
-2 6 -7 399.06 20.48
2 6 7 408.59 59.64
-2 6 -7 351.62 22.06
2 6 7 399.5 20.37
-2 6 -8 12.54 3.73
2 -6 8 11.62 7.69
-2 -6 -8 12.8 8.23
-2 6 -8 15.72 4.78
2 6 8 15.7 4.58
2 6 8 25.08 17.35
2 6 8 12.24 4.94
-2 6 -8 18.53 5.98
2 6 8 14.51 2.65
-2 6 -8 1.92 4.1
2 -6 9 224.77 28.72
-2 -6 -9 221.35 29.87
-2 6 -9 260.67 16.78
2 6 9 257.77 19.29
-2 6 -9 260.05 16.66
2 6 9 244.38 16.19
2 6 9 244.57 10.78
-2 6 -9 213.57 32.56
2 6 9 228.28 47.47
2 6 10 132.63 14.02
2 6 10 140.21 11.4
-2 6 -10 136.53 12.33
-2 6 -10 131.04 12.03
2 6 10 146.95 12.47
2 6 10 147.41 8.45
-2 6 -11 18.8 5.26
2 6 11 12.5 4.13
-2 6 -11 17.1 5.22
2 6 11 12.23 4.18
2 6 11 12.34 4.72
2 6 11 16.99 3
-2 6 -12 46.07 7.33
2 6 12 46.76 8.5
2 6 12 46.45 6.59
2 6 12 56.46 5.38
-2 6 -12 55.42 8.02
2 6 12 50.18 7.1
-2 6 -13 12.97 4.29
2 6 13 16.49 4.24
-2 6 -13 27.09 5.81
2 6 13 9.99 4.61
2 6 13 10.64 3.52
2 6 13 15.57 2.88
2 6 14 19.66 4.19
-2 6 -14 20.48 4.73
-2 6 -14 21.1 4.36
2 6 14 19.13 3.76
2 6 14 23.63 3.4
2 6 14 19.25 4.97
-2 6 -15 149.99 10.75
2 6 15 155.78 10.19
2 6 15 118.67 9.79
-2 6 -15 155.1 9.63
2 6 15 178.88 8.42
2 6 15 134.15 8.04
-2 6 -16 6.05 2.26
2 6 16 5.78 2.09
2 6 16 10.76 2.73
-2 6 -17 14.76 2.7
2 8 -14 1 0.97
-2 8 14 2.69 0.97
-2 8 14 0.42 0.91
2 8 -13 -0.98 1.29
-2 8 13 0.14 1.32
-2 8 13 2.62 2.64
-2 8 13 0.23 0.96
2 8 -12 4.15 2.09
-2 8 12 0.27 1.82
-2 8 12 4.79 1.47
-2 8 12 6.51 3.38
-2 8 11 124.35 11.73
2 8 -11 101.36 8.35
-2 8 11 99.65 9.08
2 8 -11 88.5 8.99
-2 8 11 115.78 6.79
2 8 -11 74.71 8.09
-2 8 10 238.82 16.94
2 8 -10 232.42 12.94
2 8 -10 251.81 15.53
-2 8 10 222.72 14.52
2 8 -10 230.15 16.29
-2 8 10 237.49 10.27
-2 8 9 18.07 4.83
-2 8 9 14.71 2.94
-2 8 9 12.63 4.84
2 8 -9 14.04 5.62
2 8 -9 14.11 4.54
-2 8 8 7.14 2.34
-2 8 8 13.16 4.36
2 8 -8 8.84 4.07
-2 8 8 13.17 4.86
2 8 -8 6.98 5.01
-2 8 7 1.67 1.74
-2 8 7 3.03 2.67
2 8 -7 3.04 3.08
2 8 -7 4.39 4.68
-2 8 7 0.6 3.05
-2 8 6 39.02 6.85
2 8 -6 29.67 6.49
2 8 -6 39.07 8.45
-2 8 6 37.42 4.96
-2 8 6 36.89 7.22
-2 8 5 3.73 3.47
-2 8 5 1.06 2.38
2 8 -5 10.03 5.85
2 8 -5 1.61 2.99
-2 8 5 1.34 1.78
2 8 -4 9.92 6.03
-2 8 4 5.96 2.56
-2 8 4 8.18 3.68
-2 8 4 10.47 3.62
2 8 -4 4.61 5.13
2 8 -4 5.26 3.39
2 8 -3 94.77 15.29
2 8 -3 96.31 13.07
-2 8 3 97.54 8.58
2 8 -3 95.36 10.75
-2 8 3 88.49 9.82
2 8 -2 101.54 15.86
2 8 -2 83.51 11.77
-2 8 2 85.15 9.26
-2 8 2 78.3 7.93
2 8 -1 33.06 9.12
-2 8 1 41.3 8.94
2 8 -1 30.25 7.48
-2 8 1 29.67 5.07
2 8 0 -1.13 4.22
-2 8 0 5.75 3.52
-2 8 0 11.7 4.93
-2 8 0 5.72 2.53
2 8 0 -1.38 3.59
2 8 1 14.72 7.38
-2 8 -1 -2.6 5.35
-2 8 -1 12.22 3.56
2 8 1 10.5 3.42
2 8 2 37.02 10.27
2 8 2 35.95 6.47
2 8 2 33.48 5.59
2 8 2 13.94 4.3
-2 8 -2 40.96 6.31
-2 8 -2 22.89 5.05
2 8 3 504.62 34.72
2 8 3 531.04 24.55
2 8 3 595.18 24.16
2 8 3 559.6 22.74
-2 8 -3 523.5 21.77
2 8 4 763.79 30.14
2 8 4 744.43 41.98
-2 8 -4 608.34 27.84
2 8 4 605.06 21.87
2 8 4 760.15 27.2
-2 8 -4 714.16 25.59
2 8 5 20.15 7.25
-2 8 -5 11.11 3.25
2 8 5 11.38 4.63
-2 8 -5 23.33 4.99
2 8 5 13.66 4.24
2 8 6 655.61 28.78
2 8 6 683.78 26.15
-2 8 -6 613.99 23.98
-2 8 -6 670.43 24.76
2 8 7 133.59 13.2
2 8 7 146.32 12.17
-2 8 -7 112.49 10.45
-2 8 -7 128.48 11.15
2 8 8 56.56 8.75
-2 8 -8 60.1 6.74
-2 8 -8 43.46 6.56
2 8 8 65.09 8.06
-2 8 -8 53.49 7.24
2 8 9 102.62 11.35
-2 8 -9 102.73 8.72
2 8 9 108.06 10
-2 8 -9 72.81 7.85
-2 8 -9 113.1 10.41
-2 8 -9 87.22 9.04
2 8 10 75.31 9.44
-2 8 -10 72.96 7.18
2 8 10 87.93 8.75
-2 8 -10 94.04 9.53
-2 8 -10 65.84 7.58
-2 8 -11 18.88 3.79
2 8 11 21.5 5.15
2 8 11 16.1 3.78
-2 8 -11 15.61 3.73
-2 8 -12 2.12 1.84
2 8 12 1.55 1.99
2 8 12 -0.34 2.12
-2 8 -12 0.5 1.93
-2 8 -13 85.4 6.33
2 8 13 104.04 8.5
-2 8 -13 89.13 6.46
2 8 13 91.77 6.7
-2 8 -14 13.98 2.32
2 8 14 19.39 3.31
-2 10 9 -0.65 1.16
2 10 -9 83.12 5.37
2 10 -8 12.39 3.25
-2 10 8 9.17 2.26
2 10 -7 13.48 3.7
-2 10 7 4.15 1.97
2 10 -6 7.77 3.84
-2 10 6 9.02 2.4
2 10 -5 57.03 7.18
-2 10 5 54.07 4.06
-2 10 5 48.92 5.25
2 10 -4 32.63 6.21
-2 10 4 29.67 4.23
-2 10 4 29.74 3.19
-2 10 3 41.9 4.01
2 10 -3 53.77 7.38
-2 10 2 12.02 2.39
2 10 -2 48.84 6.86
2 10 -1 102.61 9.11
-2 10 1 20.4 3.09
-2 10 0 15.62 2.8
2 10 0 160.19 10.61
-2 10 -1 40.55 4.4
2 10 1 309.65 13.31
-2 10 -2 499.3 16.09
2 10 2 424.24 13.73
2 10 3 364.4 11.93
-2 10 -3 479.1 15.88
2 10 4 42.38 5.39
2 10 4 57.09 5.26
2 10 5 14.84 2.93
2 10 5 15.09 3.24
2 10 6 0.28 1.22
2 10 6 0.71 1.36
2 10 7 3.45 1.8
2 10 7 -0.12 1.26
2 10 8 -0.59 1.03
2 10 8 0.59 1.2
2 10 9 3.09 1.4
2 10 9 4.1 1.53
-3 1 20 -0.5 1.12
-3 -1 20 0.3 1.03
-3 1 19 3.02 1.56
-3 1 19 5.33 2.36
-3 -1 19 4.14 2.04
-3 1 18 1.22 2.5
-3 1 18 0.15 1.27
-3 -1 18 0.91 1.79
-3 1 17 4.07 2.21
-3 -1 17 6.23 3.05
-3 1 17 4.49 2.82
-3 -1 17 2.24 2.1
-3 -1 16 50.17 6.92
-3 1 16 52.53 6.82
-3 -1 16 42.67 6.67
-3 1 15 267.43 15.5
-3 -1 15 286.54 17.01
-3 1 15 263.61 13.7
3 1 -14 -1.85 2.97
-3 1 14 1.89 2.12
-3 -1 14 3.4 3.06
3 -1 -14 14.33 7.21
3 -1 -14 0.36 4.17
-3 -1 14 -13.89 6.2
-3 1 14 -1.43 3.79
-3 1 14 15.62 15.07
-3 1 14 4.1 1.83
3 1 -13 570.87 42.27
3 -1 -13 695.37 50.5
-3 -1 13 783.09 47.05
-3 -1 13 952.42 31.28
-3 1 13 942.56 29.92
3 -1 -13 715.53 45.85
-3 -1 13 652.45 40.55
-3 1 13 710.22 29.61
-3 1 13 768.44 46.08
-3 1 13 661.05 70.72
-3 1 13 759.01 21.28
3 1 -12 281.08 27.87
3 -1 -12 310.12 28.7
-3 -1 12 492.06 22.89
3 -1 -12 330.97 33.84
-3 1 12 487.87 22.1
-3 -1 12 338.5 28.93
-3 -1 12 357.33 28.32
-3 1 12 356.69 13.85
-3 1 12 335.67 28.97
-3 1 12 342.78 46.79
3 -1 -11 887.31 51.45
-3 -1 11 1285.81 35.07
-3 -1 11 1005.36 46.59
3 -1 -11 885.11 44.99
3 1 -11 748.56 42.97
-3 1 11 1184.73 32.51
-3 1 11 870.69 69.8
-3 1 11 899.42 44.27
-3 -1 11 875.84 41.51
-3 -1 11 555.38 17.27
-3 1 11 883.84 20.4
3 1 -10 222.02 21.84
3 -1 -10 263.77 26.54
3 -1 -10 326.84 25.48
-3 -1 10 258.64 22.2
3 1 -10 235.28 21.31
-3 -1 10 271.1 21.6
-3 1 10 241.32 21.41
-3 -1 10 224.72 23.06
-3 1 10 241.13 34.23
3 -1 -9 189.31 18.2
-3 -1 9 157.15 16.21
3 1 -9 214.25 20.21
3 -1 -9 166.83 20.09
3 1 -9 183.36 18.16
-3 -1 9 167.37 15.58
-3 -1 9 183.21 20.35
-3 1 9 169.2 16.82
-3 1 9 197.93 29.3
-3 -1 8 55.35 9.19
3 -1 -8 51.17 8.79
3 -1 -8 46.41 10.34
3 1 -8 45.99 9.24
3 1 -8 54.32 9
-3 1 8 45.18 14.92
3 1 -8 56.86 9.17
-3 -1 8 59.64 8.97
-3 1 8 60.5 9.49
-3 -1 8 53.58 10.87
3 1 -7 20.69 5.43
3 1 -7 23.64 6.65
-3 -1 7 24.61 5.48
3 -1 -7 26.66 6.01
3 -1 -7 24.13 7.64
-3 1 7 30.54 6.85
-3 -1 7 23.85 5.4
-3 1 7 28.8 11.36
3 1 -7 25.18 5.94
-3 -1 7 24.74 7.66
3 -1 -6 916.8 29.89
-3 -1 6 1177.2 34.71
3 1 -6 1116.59 33.46
3 -1 -6 1194.03 42.64
3 1 -6 834.63 31.56
-3 -1 6 1041.94 41.81
-3 1 6 1233.22 35.77
3 1 -6 1199.29 36.82
-3 1 6 1179.39 53.98
-3 1 6 1033.54 20.73
-3 -1 6 1227.32 32.16
3 1 -5 13.78 4.26
3 -1 -5 11.14 4.38
3 -1 -5 14.16 3.64
-3 -1 5 8.46 2.96
3 1 -5 9.67 3.01
-3 1 5 7.5 3.07
3 1 -5 6.97 3.19
-3 -1 5 9.75 4.93
-3 1 5 12.37 7.16
-3 -1 5 7.69 2.64
-3 1 5 11.74 2.27
3 -1 -4 206.59 11.42
3 -1 -4 284.12 18.01
-3 -1 4 294.65 14.42
3 1 -4 233.75 13.95
3 1 -4 310.25 13.96
-3 1 4 279.04 22.64
-3 -1 4 267.38 12.04
-3 1 4 258.3 9.94
3 1 -4 279.49 15.9
-3 -1 4 273.02 19.02
-3 1 4 266.36 14.3
-3 -1 3 2952.94 40.11
3 1 -3 2782.02 36.22
3 -1 -3 2632.75 49.38
-3 -1 3 2297.29 31.35
-3 1 3 2523.3 30.76
3 1 -3 2862.87 47.51
-3 -1 3 2604.64 54.25
-3 1 3 2782.05 41.89
-3 1 3 2862.27 64.57
3 -1 -2 677.59 22.95
-3 -1 2 656.56 16.28
3 1 -2 697.96 16.44
3 -1 -2 645.81 14.84
3 1 -2 723.43 22.06
-3 -1 2 666.6 25.43
-3 1 2 714.25 29.28
-3 1 2 630.66 18.59
-3 1 2 668.8 15.94
-3 -1 2 649.29 14.41
-3 -1 1 157.39 6.32
3 1 -1 136.49 7.05
3 -1 -1 142.71 9.58
-3 1 1 140.13 11.87
-3 1 1 152.5 8.12
-3 1 1 136.33 8.09
-3 -1 1 152.11 11.21
3 -1 0 107.92 7.88
3 1 0 125.49 7.21
3 1 0 113.33 10.24
-3 1 0 116.98 9.32
-3 -1 0 113.66 8.82
-3 1 0 123.7 8.18
3 1 1 852.94 20.17
-3 1 -1 802.27 15.52
3 -1 1 861.2 21.26
-3 -1 -1 718.35 19.14
3 1 1 776.25 28.92
-3 1 -1 787.43 22.33
3 -1 2 1070.8 34.06
3 -1 2 975.54 23.15
-3 1 -2 958.26 19.67
3 1 2 986.08 11.81
3 1 2 1100.34 38.38
-3 1 -2 997.92 28.86
-3 -1 -2 1090.94 21.41
-3 1 -2 1049.52 27.93
3 -1 3 68.73 9.24
-3 -1 -3 53.26 7.73
-3 1 -3 59.84 5.79
3 1 3 67.03 4.66
3 -1 3 68.6 6.74
-3 1 -3 56.8 8.04
3 1 3 81.78 11.92
-3 -1 -3 55 5
3 -1 4 1212.61 38.46
-3 -1 -4 1184.78 34.42
3 1 4 1288.79 24.2
-3 1 -4 1288.79 29.31
-3 1 -4 1430.29 43.23
-3 -1 -4 1074.97 24.4
3 1 4 1415.89 51.6
-3 -1 -5 268.43 17.13
3 -1 5 247.13 18.02
3 1 5 260.3 12.53
-3 1 -5 239.15 14.18
-3 -1 -5 238.2 13.1
3 1 5 252.28 15.46
-3 1 -5 309.91 21.82
3 1 5 237.31 23.01
3 -1 6 2448.81 58.15
3 1 6 2327.2 42.13
-3 -1 -6 2548.56 55.53
-3 1 -6 2460.72 49.66
3 1 6 2404.98 51.9
3 1 6 2366.93 77.87
-3 1 -6 2022.94 59.73
-3 -1 -6 1835.02 39.1
-3 -1 -7 483.24 25.85
-3 1 -7 442.27 23.22
3 1 7 466.98 21.14
3 -1 7 488.74 27.06
3 1 7 474.36 24.92
-3 1 -7 477.08 30.63
3 1 7 485.01 38.99
3 -1 7 453.23 24.91
3 1 8 1225.27 37.49
-3 1 -8 1447.27 45.98
-3 -1 -8 1404.43 47.02
3 -1 8 1322.51 46.42
3 -1 8 1233.94 44.1
3 1 8 1410.38 46.05
-3 1 -8 1420.18 54.55
3 1 8 1290.88 68.89
-3 1 -9 1186.56 44.4
3 -1 9 1163.3 45.42
3 1 9 1168.18 39.31
3 1 9 1015.07 41.95
3 -1 9 1177.13 45.97
-3 1 -9 1100.89 49.49
3 1 9 1110.12 69.88
-3 1 -10 40.63 9.18
3 -1 10 41.34 9.41
-3 -1 -10 23.23 7.14
3 1 10 27.57 7.29
3 1 10 34.88 8.49
3 -1 10 26.74 7.48
3 1 10 33.08 13.88
3 -1 11 -0.45 1.38
3 -1 11 4.68 3.78
3 1 11 -0.9 1.28
-3 -1 -11 0.5 2.71
3 1 11 1.37 2.23
-3 1 -11 -6.73 4.52
3 1 11 2.56 3.52
3 1 11 -1.18 2.91
3 1 11 1.72 1.62
3 -1 11 3.66 3.58
-3 1 -12 80.1 14.66
3 -1 12 82.62 8.47
3 1 12 77.71 7.5
3 1 12 80.69 9.01
-3 1 -12 67.38 8.06
3 -1 12 70.35 12.92
-3 -1 -12 77.75 14.3
3 -1 12 93.1 8.63
3 1 12 85.18 13.3
3 1 12 90.26 7.45
3 1 12 83.1 25.87
3 1 12 67.4 13.38
-3 1 -12 89.58 7.65
3 -1 12 75.24 13.93
-3 1 -13 16.88 7.96
-3 1 -13 9.22 3.24
-3 -1 -13 10.85 5.99
3 1 13 9.36 3.08
3 -1 13 12.82 6.2
3 -1 13 7.78 3.07
3 1 13 12.3 3.68
3 -1 13 7.45 2.89
3 -1 13 6.83 4.65
3 1 13 0.64 2.79
3 1 13 10.25 5.82
3 1 14 -0.34 2.64
3 1 14 2.45 2.44
-3 1 -14 0.09 2.28
-3 -1 -14 -6.43 4.56
3 -1 14 -0.07 1.75
3 -1 14 1.78 2.39
3 -1 14 7.08 4.9
-3 1 -14 -4.26 5.18
3 -1 14 -4.52 3.95
3 1 14 -3.29 3.81
3 1 15 386.49 20.21
3 -1 15 391.02 18.54
3 -1 15 367.27 17.87
3 1 15 355.02 16.52
3 -1 15 383.19 22.75
3 -1 16 153.44 11.44
3 1 16 150.11 12.43
3 -1 16 141.83 10.79
3 1 16 139.6 10.12
3 -1 16 134.01 13.47
3 1 17 12.23 2.94
3 -1 17 13.23 3.62
3 1 17 7.89 3.22
3 1 18 -0.58 1.18
3 1 18 -0.28 1.91
3 -1 18 -0.41 1.69
3 1 19 1.13 0.95
3 -1 19 0.07 1.16
3 1 19 0.16 1.21
3 -1 20 1.67 1.03
3 3 -19 13.3 2.71
-3 -3 19 20.21 3.23
-3 3 19 16.93 3.47
-3 -3 18 27.95 4.37
-3 3 18 29.12 4.98
3 3 -18 19.85 4.02
-3 3 17 37.95 6.07
3 3 -17 35.22 6.09
-3 -3 17 41.92 5.86
-3 3 17 33.62 6.12
-3 3 17 42.24 5.33
-3 -3 16 52.11 6.85
-3 3 16 50.24 7.62
-3 3 16 47.27 7.61
-3 3 16 48.91 5.76
-3 -3 15 61.97 7.79
-3 3 15 44.27 8.24
-3 3 15 62.14 6.55
-3 -3 14 340.31 18.16
-3 3 14 317.5 14.12
3 3 -14 282.69 15.05
3 -3 -13 25.38 12
-3 -3 13 14.78 6.95
-3 -3 13 17.44 4.71
3 3 -13 19.46 7.86
-3 3 13 -0.51 9.72
3 3 -13 21.17 4.62
-3 3 13 27.87 9.21
-3 3 13 21.84 6.18
-3 3 13 17.89 3.56
3 3 -12 244.11 24.23
3 -3 -12 222.33 23.7
-3 -3 12 314.84 17.34
3 -3 -12 220.07 30.17
-3 3 12 269.18 19.24
-3 -3 12 247.11 25.82
-3 3 12 257.43 11.93
-3 3 12 275.83 48.8
-3 3 12 221.85 24.66
3 3 -12 221.11 14.73
3 -3 -11 -6.11 6.55
-3 -3 11 0.34 2.13
3 -3 -11 -1.95 2.83
-3 -3 11 -6.88 4.67
3 3 -11 -0.94 6.4
-3 3 11 -0.53 1.07
-3 3 11 2.5 2.33
-3 -3 11 -7.88 6.49
-3 3 11 14.24 11.45
3 3 -11 -2.84 2.37
3 3 -11 -2.88 3.11
-3 3 11 3.32 3.52
-3 3 11 1.16 2.7
3 -3 -10 149.78 22.74
3 -3 -10 208 20.07
-3 -3 10 236.65 14.95
-3 -3 10 154.32 18.96
3 3 -10 150.17 18.61
-3 3 10 186.92 36.52
-3 -3 10 147.45 23.94
3 3 -10 109.05 17.29
-3 3 10 163.53 19.21
-3 3 10 177.73 14.9
3 3 -10 145.14 12.35
-3 3 10 145.74 8.36
3 -3 -9 81.65 11.79
3 -3 -9 72.89 15.18
-3 -3 9 71.74 12.39
3 3 -9 73.97 14.38
-3 3 9 75.94 24.32
-3 3 9 79.07 12.46
3 -3 -8 340.23 30.32
-3 -3 8 354.02 25.52
3 -3 -8 287.87 19.87
3 3 -8 383.91 30.53
-3 3 8 368.12 25.34
-3 3 8 387.49 47.36
-3 -3 7 658.41 32.77
3 -3 -7 623.19 26.46
3 -3 -7 613.32 38.29
3 3 -7 686.02 39.7
-3 3 7 657.37 31.53
-3 -3 7 661.59 23.56
-3 3 7 659.2 58.19
-3 -3 6 83.75 11.17
3 -3 -6 103.42 9.82
3 -3 -6 92.43 14.1
3 3 -6 108.75 15.32
-3 -3 6 107.57 8.45
-3 3 6 93.37 11.2
-3 3 6 100.13 21.99
3 -3 -5 144.45 16.79
-3 -3 5 137.14 13.59
3 -3 -5 120.21 9.32
-3 3 5 142.98 13.08
-3 -3 5 145.24 8.23
3 3 -5 139.99 17.03
-3 3 5 123.26 23.55
3 -3 -4 48.7 5.09
3 -3 -4 55.77 9.68
-3 -3 4 45.66 7.4
3 3 -4 58.15 10.63
-3 3 4 51.8 7.4
-3 3 4 38.59 13.91
-3 3 4 46.18 7.11
3 -3 -3 1743.48 49.09
3 -3 -3 1643.37 23.46
-3 3 3 1873.51 76.94
3 3 -3 1744.92 52.56
-3 3 3 1847.6 40.45
-3 3 3 1719.56 43.06
-3 -3 2 30.42 5.35
3 -3 -2 30.79 6.54
-3 3 2 28.95 10.62
-3 3 2 28.84 6.1
3 3 -2 20.43 5.73
-3 3 2 32.9 5.24
-3 -3 1 140.5 10.06
3 -3 -1 135.09 11.83
3 3 -1 146.32 13.5
-3 3 1 142.21 10.12
-3 -3 1 127.48 15.22
-3 3 1 135.13 13.77
-3 3 1 122.42 19
3 -3 0 101.61 9.52
-3 -3 0 121.58 8.58
-3 3 0 141.52 19.41
3 3 0 124.03 19.15
3 3 0 126.5 11.7
-3 -3 0 114.35 13.42
-3 3 0 130.9 14.51
-3 -3 -1 631.24 18.12
3 3 1 624.99 42.93
3 3 1 586.8 22.93
3 3 1 587.13 11.08
-3 -3 -1 552.95 26.67
-3 3 -1 630.7 33.33
3 -3 2 129.33 16.91
-3 -3 -2 120.84 8.41
3 -3 2 90.63 7.89
-3 -3 -2 86.95 9.34
3 3 2 116.85 6.91
3 3 2 108.03 19.18
-3 3 -2 104.58 15.05
-3 3 -3 20.14 3.31
3 -3 3 19.33 3.63
3 -3 3 9.12 4.85
-3 3 -3 13.78 7.1
3 3 3 17.11 3.37
-3 -3 -3 13.9 3.54
3 3 3 27.91 12.03
3 -3 4 1114.63 49.1
3 -3 4 1137.55 28.25
-3 3 -4 1229.66 29.76
-3 -3 -4 1135.1 39.97
3 3 4 1212.47 67.46
-3 -3 -4 1117.91 23.85
3 3 4 1140.82 29.58
-3 3 -4 1198.63 53.55
3 -3 5 238.89 23.43
-3 3 -5 237.47 14.75
-3 -3 -5 240.81 19.16
-3 3 -5 216.66 24.52
3 3 5 237.33 15.12
3 3 5 245.31 33.11
-3 -3 -6 2948.44 67.68
3 -3 6 2584.83 78.06
-3 3 -6 2671 54.71
-3 3 -6 2280.92 80.75
3 3 6 2470.49 107.24
3 3 6 2627.54 54.37
-3 3 -7 67.35 9.62
-3 -3 -7 75.45 11.51
3 -3 7 74.03 13.7
3 3 7 61.18 9.28
-3 3 -7 65.89 14.52
3 3 7 70.43 20.62
-3 -3 -8 376.04 26.3
-3 3 -8 400.58 25.13
3 -3 8 409.39 31.9
3 -3 8 373.75 25.12
3 3 8 392.48 24.85
3 3 8 352.56 45.64
-3 3 -8 383.12 36
-3 -3 -9 58.5 10.85
-3 3 -9 52.79 10.03
3 -3 9 57.22 12.59
3 -3 9 53.18 9.91
3 3 9 24.82 14.33
-3 3 -9 36.86 12.39
3 3 9 34.71 8.21
-3 3 -10 134.86 11.6
3 -3 10 135.24 19.58
3 3 10 138.47 12.45
-3 3 -10 150.33 18.11
3 -3 10 157.12 10.57
3 3 10 152.02 11.79
-3 -3 -10 111.15 16.14
3 -3 10 114.91 15.7
-3 3 -10 143.37 10.75
3 3 10 143.97 10.41
3 3 10 103.81 27.96
3 3 10 147.13 17.37
-3 3 -10 115 20.97
3 3 10 153.24 8.32
-3 3 -11 126.05 11.45
3 3 11 153.04 12.37
-3 3 -11 144.26 18.89
-3 -3 -11 148.27 19.76
3 -3 11 138.69 10.37
3 -3 11 132.21 19.15
3 3 11 144.94 12.87
3 3 11 134.17 10.04
-3 3 -11 144.09 10.95
3 3 11 124.85 17.14
3 -3 11 124.19 16.82
3 3 11 159.03 8.93
3 3 11 103.5 29.48
-3 3 -11 138.95 23.47
-3 3 -12 195.31 14.51
-3 -3 -12 201.77 23.72
3 -3 12 165.72 22.48
3 -3 12 193.57 12.62
3 3 12 200.95 15.43
3 3 12 197.78 14.54
-3 3 -12 165.08 21.33
3 3 12 152.33 37.99
3 3 12 187.94 22.11
3 3 12 214.21 10.92
-3 3 -12 203.76 12.96
3 -3 12 181.68 21.29
-3 -3 -13 429.52 35.51
3 3 13 456.19 22.38
3 -3 13 445.39 36.99
3 -3 13 498.88 20.54
-3 3 -13 425.93 21.81
-3 3 -13 380.61 33.86
3 3 13 453.05 66.49
3 3 13 408.01 33.56
3 3 13 498.98 17.36
3 -3 13 438.38 33.91
-3 3 -13 433.04 18.83
3 3 14 12.06 4.53
3 -3 14 9.8 3.47
-3 3 -14 13.53 4.47
-3 3 -14 13.19 3.41
3 3 14 15.31 3.48
3 -3 15 160.16 11.61
3 3 15 167.03 13.62
-3 3 -15 147.57 12.39
-3 3 -16 7.25 2.87
3 3 16 7.53 3.79
3 -3 16 4.82 2.6
3 3 17 141.65 11.15
3 -3 17 129.46 9.44
-3 3 -17 113.18 8.99
3 3 18 152.2 10.29
3 -3 18 146.67 8.98
-3 3 -18 86.89 6.54
3 -3 18 52.02 6.81
3 3 19 40.63 4.64
3 -3 19 38.71 4.06
3 5 -18 1.93 1.46
-3 5 18 0.13 1.14
-3 5 17 47.5 5.98
-3 -5 17 58.83 5.06
-3 5 17 56.15 6.05
3 5 -17 64.87 6.9
-3 5 17 71.32 5.55
3 5 -16 0.55 2.28
-3 5 16 -0.69 2.01
-3 -5 16 -0.08 1.55
3 5 -16 1.96 1.92
-3 5 16 1.98 2.32
-3 5 16 1.28 1.56
-3 5 15 0.2 2.37
-3 -5 15 -0.63 2.08
3 5 -15 -1.11 2.98
-3 5 15 1.73 3.09
3 5 -15 2.6 2.54
-3 5 15 1.15 1.77
3 5 -14 41.71 9.87
-3 -5 14 42.9 5.74
-3 5 14 37.08 6.43
3 5 -14 41.26 6.29
-3 5 14 32.74 5.39
-3 5 14 37.34 7.8
-3 5 14 43.83 5.2
-3 -5 13 20.09 4.26
3 5 -13 15.87 7.68
-3 5 13 13.94 4.24
-3 5 13 13.49 4.14
-3 5 13 22.09 6.6
3 5 -13 20.25 5.19
-3 5 13 12.6 3.03
-3 -5 12 85.8 8.37
-3 5 12 96.95 12.72
3 5 -12 87.79 15.79
-3 5 12 78.76 9.41
3 5 -12 76.03 9.67
-3 5 12 80.46 6.95
3 -5 -11 31.01 12.24
3 5 -11 31.92 10.03
-3 -5 11 34.74 5.29
-3 -5 11 37 10.96
-3 5 11 67.54 26.11
-3 5 11 35.99 7.93
-3 5 11 37.64 4.83
-3 5 11 40.97 10.23
3 5 -11 29.91 8.24
3 5 -11 29.11 6.39
-3 5 11 34.49 6.64
3 5 -11 28.81 10.44
-3 -5 11 39.86 15.58
3 5 -10 491.15 36.16
-3 5 10 511.69 27.59
-3 -5 10 493.35 36.94
3 -5 -10 480.5 43.78
-3 5 10 443.3 16.03
-3 5 10 455.27 23.02
-3 -5 10 436.09 49.59
3 5 -10 421.79 23.59
-3 5 10 414.1 31.67
3 5 -10 420.58 26.85
-3 5 10 501.46 68.99
3 5 -10 481.64 42.51
3 5 -9 416.23 32.85
-3 -5 9 467.76 34.97
3 -5 -9 386.73 37.99
-3 5 9 447.8 25.3
-3 -5 9 352.69 43.57
-3 5 9 377.43 57.76
3 5 -9 366.67 22.1
3 5 -9 353.86 35.98
-3 5 9 379.87 14.75
3 5 -9 353.37 24.77
-3 5 9 404.18 21.4
-3 5 9 437.39 31.31
-3 5 8 500.2 26.03
-3 -5 8 382.33 30.55
3 5 -8 436.46 32.89
3 -5 -8 409.99 37.35
3 5 -8 413.09 23.57
-3 5 8 432.35 21.87
3 5 -8 394.7 37.51
-3 5 8 448.29 59.96
3 5 -8 425.03 26.86
-3 5 8 432.56 29.5
-3 5 8 433.76 15.8
3 -5 -7 1.7 4.1
3 5 -7 4.61 5.08
-3 -5 7 -0.77 2.67
3 5 -7 -0.67 2.51
-3 5 7 0.6 1.46
3 5 -7 -1.79 3.59
-3 5 7 3.48 3.18
-3 5 7 -1.99 2.56
3 5 -7 -3.82 4.97
-3 5 7 6.61 8.1
3 5 -7 1.79 4.7
-3 5 7 0.76 2.37
-3 -5 6 0.58 1.9
3 5 -6 8.14 5.74
3 -5 -6 -0.33 3.1
-3 5 6 11.56 4.65
-3 5 6 9.15 2.45
-3 5 6 6.32 3.05
-3 5 6 17.94 12.09
3 5 -6 10.27 4.45
3 5 -6 18.25 8.55
3 -5 -5 76.6 13.84
-3 -5 5 51.16 10.53
-3 5 5 63.2 9.8
3 5 -5 76.88 15.26
-3 5 5 65.84 20.89
-3 -5 4 32.31 7.67
3 -5 -4 31.72 8.58
3 5 -4 27.43 10.13
-3 5 4 36.77 7.15
-3 5 4 33.05 15.09
-3 -5 3 243.68 20.39
3 -5 -3 316.68 24.67
3 5 -3 345.11 29.74
-3 5 3 323.94 41.05
3 -5 -2 18.46 6.12
-3 -5 2 9.24 4.11
-3 5 2 2.52 3.54
-3 5 2 2.84 6.52
3 5 -2 10.85 5.52
-3 -5 2 4.03 4.96
3 -5 -1 574.55 28.38
3 5 -1 572.53 33.95
-3 -5 1 525.49 38.18
-3 5 1 541.49 51.06
-3 5 1 569.62 37.42
3 -5 0 13.92 4.12
3 -5 0 12.71 8.06
-3 5 0 12.66 7.26
3 5 0 7.6 4.26
-3 -5 0 22.64 7.88
3 -5 1 92.71 18.05
3 5 1 101.53 12.5
3 5 1 92.46 21.92
-3 5 -1 81.67 16.08
-3 -5 -1 91.36 14.37
3 -5 2 423.7 37.52
-3 -5 -2 411.69 26.89
3 5 2 400.19 47.28
-3 5 -2 443.57 37.43
-3 -5 -3 0.02 2.44
3 -5 3 -0.36 4.75
-3 5 -3 4.81 6.13
3 5 3 -7.78 9.38
3 -5 4 31.74 10.29
-3 -5 -4 36.91 8.29
-3 5 -4 28.02 11.13
3 5 4 34 15.86
3 -5 5 254.41 29.24
-3 -5 -5 242.33 21.46
-3 5 -5 230.16 30.29
3 5 5 207.28 36.81
3 -5 6 115.34 20.13
-3 -5 -6 104.84 14.44
3 5 6 118 11.87
3 5 6 117.25 29.04
-3 5 -6 124.98 23.06
-3 5 -6 133.53 10.92
3 5 6 134.56 10.93
3 -5 7 0.98 4.23
3 5 7 -2.97 4.17
-3 5 -7 1.51 2.17
-3 -5 -7 1.24 1.82
-3 5 -7 3.69 2.64
3 5 7 2.82 2.71
3 5 7 4.34 2.7
-3 5 -7 10.44 7.5
3 5 8 74.63 10.01
-3 5 -8 69.38 8.39
3 -5 8 82.24 17.6
-3 -5 -8 76.32 12.91
3 5 8 74.7 13.87
3 5 8 84.37 8.46
-3 5 -8 80.85 8.89
-3 5 -8 72.62 18.32
3 5 8 78.72 8.85
3 5 8 76.29 24.88
-3 5 -9 178.01 13.75
-3 -5 -9 169.08 19.91
3 -5 9 160.73 10.31
3 -5 9 183.54 25.83
3 5 9 172.11 20.65
3 5 9 192.25 13.35
3 5 9 173.74 15.41
3 5 9 197.85 42.18
3 5 9 176.02 8.79
3 5 9 182.24 13.36
-3 5 -9 171.08 12.98
-3 5 -9 172.79 28.76
-3 -5 -10 249.96 24.42
3 -5 10 262.59 30.92
-3 5 -10 274.47 17.42
3 5 10 278.05 16.45
3 -5 10 250.25 13.35
3 5 10 268.43 19.43
3 5 10 257.39 48.56
3 5 10 283.77 16.55
3 5 10 268.03 11.2
-3 5 -10 280.89 36.41
-3 5 -10 282.35 16.63
3 -5 11 9.67 2.73
3 -5 11 -0.09 3.17
-3 5 -11 13.71 4.4
3 5 11 5.57 2.83
-3 5 -11 16.81 9.04
3 5 11 12.34 3.86
-3 5 -11 15.53 5.07
3 5 11 9.59 4.12
3 5 11 11.95 2.64
-3 5 -12 149.92 13.15
3 5 12 142.4 13.85
3 5 12 141.64 12.24
3 -5 12 143.78 10.38
3 5 12 154.08 9.07
3 5 12 113.65 10.13
-3 5 -12 149.48 12.08
3 -5 13 2.3 2.01
-3 5 -13 -0.56 2.61
3 5 13 3.15 2.92
3 5 13 4.2 2.39
3 5 13 -0.31 2.94
3 5 13 0.72 1.46
-3 5 -13 4.53 3.3
3 -5 14 20.57 4.14
-3 5 -14 25.75 5.39
3 5 14 25.74 5.27
3 5 14 24.67 4.34
3 5 14 21 5.02
-3 5 -14 18.87 4.39
3 5 14 24.49 3.77
3 -5 15 22.4 4.05
-3 5 -15 20.11 4.68
3 5 15 26.42 5.17
-3 5 -15 16.48 3.7
3 5 15 21.2 4.72
-3 5 -16 6.62 2.83
3 -5 16 5.32 1.98
3 5 16 5 2.68
-3 5 -17 108.52 7.73
3 5 17 124.36 8.48
-3 5 -18 76.29 5.09
3 5 18 94.65 6.23
3 7 -16 0.1 1.11
-3 7 16 -0.37 1.17
-3 7 16 0.39 0.65
3 7 -15 5.24 2.18
-3 7 15 4.31 2.46
-3 7 15 4.26 1.61
3 7 -15 11.37 3.32
-3 7 15 6.95 1.77
3 7 -14 6.31 2.55
-3 7 14 5.01 2.25
3 7 -14 13.21 4.24
-3 7 14 6.71 3.54
-3 7 14 7.89 2.05
3 7 -13 27.49 4.96
-3 7 13 22.64 4.44
-3 7 13 32.73 6.54
3 7 -13 24.45 5.23
-3 7 13 31.27 3.84
3 7 -12 26.83 8.76
3 7 -12 31.81 5.88
-3 7 12 35.38 7.22
-3 7 12 26.53 5.33
-3 7 12 37.56 4.44
3 7 -12 39.04 6.68
3 7 -12 24.54 5.7
-3 7 11 360.29 22.41
3 7 -11 310.5 17.65
3 7 -11 366.29 29.61
-3 7 11 326.33 18.48
3 7 -11 319.87 18.95
-3 7 11 334.22 13.23
3 7 -11 316.52 21.1
3 7 -10 2.31 2.31
3 7 -10 1.06 5.71
-3 7 10 4.3 3.62
-3 7 10 2.79 2.67
-3 7 10 4.95 2.26
3 7 -10 4.02 4.37
3 7 -10 2.5 3.37
-3 7 9 363.89 23.37
3 7 -9 366.67 19.18
3 7 -9 411.34 33.41
-3 7 9 366.07 21.05
3 7 -9 352.99 21.65
-3 7 9 361.53 14.59
3 7 -9 343.84 24.42
3 7 -8 56.92 7.52
-3 7 8 74.75 10.69
3 7 -8 55.22 12.76
-3 7 8 69.02 9.46
3 7 -8 66.2 11.28
3 7 -8 66.64 10.08
-3 7 8 58.65 6.19
3 7 -7 -2.04 6.01
-3 7 7 -1.73 2.26
-3 7 7 0.17 3
-3 7 7 0.16 2.61
3 7 -7 0.58 4.42
3 7 -7 -0.52 3.34
-3 -7 7 17.91 10.68
3 7 -7 13.51 7.78
-3 7 7 -17.82 12.69
3 7 -6 14.54 8.08
3 7 -6 18.68 7.46
-3 7 6 15.88 3.53
-3 7 6 17.45 5.12
3 7 -6 16.28 5.37
-3 7 6 19.43 5.84
-3 7 6 2.64 5.03
3 7 -6 15.39 6.61
-3 -7 6 38.4 14.38
3 7 -6 16.87 8.77
-3 7 6 9.85 10.53
3 7 -5 117.97 17.07
-3 7 5 117.42 12.49
3 7 -5 144.87 19.63
3 7 -5 95.24 20.06
-3 7 5 104.83 30.3
3 7 -5 130.11 13.99
-3 -7 5 147.72 27.4
3 7 -5 123.69 15.02
-3 7 5 142.76 13.23
-3 7 5 123.07 9.5
3 7 -4 13.36 7.03
3 7 -4 14.07 7
-3 7 4 18.12 3.92
3 7 -4 21.41 9.31
-3 7 4 13.74 4.75
3 7 -4 16.09 5.86
-3 7 4 9.51 4.13
-3 7 4 33.61 16.27
3 7 -4 20.05 7.02
-3 -7 4 35.3 13.13
3 -7 -3 24.32 12.58
3 7 -3 67.67 13.24
3 7 -3 47.41 11.06
3 7 -3 51.38 8.55
3 7 -3 50.34 12.8
-3 7 3 61.09 7.09
-3 -7 3 48.11 15.37
3 7 -3 57.91 10.25
-3 7 3 58.02 8.16
3 7 -2 282.04 26.15
3 -7 -2 256.53 34.13
3 7 -2 293.93 25.66
-3 7 2 291.9 17.39
3 7 -2 281.42 28.66
-3 7 2 256.16 15.04
3 7 -2 294.35 22.04
-3 -7 2 261.38 33.22
3 7 -2 275.66 19.4
-3 7 2 277.9 15.01
3 -7 -1 3.07 5.26
3 7 -1 2.93 4.94
-3 7 1 0.71 1.9
-3 7 1 2.26 3.65
3 7 -1 -3.77 2.66
3 7 -1 -3.8 3.21
-3 -7 1 -1.02 2.91
3 7 -1 0.79 4.14
-3 7 1 0.86 2.4
3 7 0 33.01 10.17
3 -7 0 43.36 14.01
-3 7 0 41.83 8.34
3 7 0 43.74 6.46
-3 7 0 31.11 6.15
3 7 0 55.63 9.7
-3 7 0 47.59 6.66
3 -7 1 58.24 15.88
3 7 1 59.33 12.25
-3 7 -1 69.35 10.99
3 7 1 57.7 7.87
3 7 1 59.84 7.07
-3 7 -1 42.72 12.88
-3 7 -1 51.99 7.51
3 7 1 57.61 9.29
-3 7 -1 59.74 7.43
3 7 2 5.77 6.04
3 -7 2 -4.09 5.81
3 7 2 3.71 2.48
3 7 2 3.49 2.74
-3 7 -2 1.72 1.91
-3 7 -2 12.75 7.84
3 7 2 3.25 3.3
3 7 3 39.33 10.5
3 -7 3 12.5 8.16
3 7 3 33.64 6.51
-3 7 -3 23.03 4.69
3 7 3 37.14 6.08
-3 7 -3 13.03 8.16
3 7 3 5.94 4.65
-3 7 -3 35.48 6.02
3 7 4 382.44 31.37
3 7 4 352.54 20.81
3 -7 4 358.41 39.3
-3 7 -4 342.16 17.26
3 7 4 309.6 50.19
3 7 4 241.91 15.38
-3 7 -4 266.55 18.35
3 7 4 347.49 18.28
-3 7 -4 317.54 17.48
-3 7 -4 334.74 39.58
-3 7 -5 42.28 5.83
3 7 5 47.65 11.49
3 -7 5 43.14 14.13
3 7 5 44.04 7.97
-3 7 -5 51.58 7.13
3 7 5 45.97 17.56
-3 7 -5 13.96 5.42
3 7 5 43.05 6.9
-3 7 -5 44.47 15.35
-3 7 -5 39.13 6.52
-3 7 -6 180.33 12.34
3 -7 6 224.6 30.53
3 7 6 184.91 15.79
3 7 6 218.2 23.27
-3 7 -6 212.15 14.25
-3 7 -6 126.64 12.5
3 7 6 172.27 39.6
3 7 6 194.83 14.33
-3 7 -6 223.7 34.16
3 7 7 198.32 16.69
-3 7 -7 198.42 13.4
3 7 7 206.94 22.77
3 -7 7 211.56 30.1
3 7 7 190.58 43.54
3 7 7 210.55 14.9
-3 7 -7 136.99 12.67
-3 7 -7 171.58 30.08
-3 7 -7 199.05 14.21
3 7 8 7.69 5.35
-3 7 -8 2.86 2.46
3 7 8 -0.65 2.82
3 7 8 1.9 3.03
3 7 9 422.52 23.87
-3 7 -9 411.49 19.83
-3 7 -9 446.18 20.7
3 7 9 447.38 21.34
-3 7 -10 181.31 13.02
3 7 10 190.5 15.95
-3 7 -10 200.5 13.97
3 7 10 198.62 13.83
-3 7 -11 12.61 3.96
3 7 11 10.13 3.98
3 7 11 14.37 4.16
-3 7 -11 24.5 6.56
-3 7 -12 76.3 8.08
3 7 12 79.32 9.46
3 7 12 77.78 7.74
-3 7 -12 99.56 9.87
-3 7 -13 58.15 6.65
3 7 13 50.09 6.94
-3 7 -13 70.83 7.67
3 7 13 62.03 6.39
-3 7 -14 32.52 4.63
3 7 14 41.4 5.53
3 7 14 26.55 3.74
-3 7 -14 32.2 4.92
-3 7 -15 53.19 5.04
3 7 15 62.27 5.72
-3 7 -15 50.99 5.21
-3 7 -16 13.53 2.19
3 9 -12 5.1 3.08
-3 9 12 2.42 1.4
-3 9 12 3.17 1.63
-3 9 11 22.83 4.05
3 9 -11 13.23 3.68
-3 9 11 27.03 2.68
-3 9 11 21.82 3.61
-3 9 10 4.49 2.33
-3 9 10 -0.45 2.23
-3 9 10 6.43 1.57
-3 9 9 1.56 1.34
-3 9 9 0.31 2.1
-3 9 9 1.49 1.93
-3 9 8 38.76 6.21
3 9 -8 33.06 6.63
3 9 -8 42.16 6.08
-3 9 8 33.44 5.49
-3 9 8 35.97 3.89
-3 9 7 11.04 2.56
-3 9 7 6.85 3.05
3 9 -7 14.19 5.44
3 9 -7 6.7 2.96
-3 9 7 10.2 3.65
-3 9 6 14.38 2.86
-3 9 6 10.48 3.41
-3 9 6 13.7 4
3 9 -6 18.46 4.68
3 9 -6 12.16 5.44
-3 9 5 -0.69 1.74
-3 9 5 -0.48 2.02
3 9 -5 -5.61 4.53
3 9 -5 1.01 2.22
-3 9 4 1.46 1.5
3 9 -4 5.56 4.68
3 9 -4 7.12 3.24
-3 9 4 2.91 2.45
3 9 -3 31.65 9.13
3 9 -3 25.48 5.09
3 9 -3 28.54 7.06
-3 9 3 29.07 5.1
-3 9 3 23.02 4.02
3 9 -2 11.12 6.21
-3 9 2 10.98 3.2
3 9 -1 35.6 9.01
-3 9 1 42.33 5.68
3 9 0 1.68 4.63
-3 9 0 0.55 1.84
3 9 1 9.34 6.46
-3 9 -1 6.25 2.62
3 9 2 2.43 4.16
-3 9 -2 1.76 1.81
3 9 2 2.79 2.21
3 9 3 45.39 10.61
3 9 3 42.57 6.98
3 9 3 147.78 10.37
-3 9 -3 193.75 13.1
3 9 3 46.03 6.01
-3 9 -3 43.49 6.17
3 9 4 142.07 16.94
3 9 4 127.02 11.14
3 9 4 148.8 10.72
-3 9 -4 136.46 10.57
3 9 5 6.31 4.31
3 9 5 6.29 3.15
3 9 5 14.4 3.81
-3 9 -5 13.38 3.67
3 9 6 10.55 5.42
-3 9 -6 12.53 3.57
3 9 6 16 3.9
3 9 6 14.6 4.33
3 9 7 17.64 4.35
-3 9 -7 7.49 2.87
3 9 7 11.48 3.27
3 9 8 16.1 4.17
3 9 8 15.62 3.73
-3 9 -8 13.15 3.42
3 9 9 130.26 10.34
3 9 9 129.6 9.05
-3 9 -9 112.4 8.42
3 9 10 37.6 5.36
3 9 10 48.53 5.42
-3 9 -10 41.95 4.75
3 9 11 15.83 3.36
-3 9 -11 11.59 3.03
3 9 11 15.77 2.87
-3 9 -11 10.75 2.18
3 9 12 135.11 7.82
3 11 -5 189.52 7.18
3 11 -4 223.64 8.24
3 11 -3 273.05 9.27
3 11 -2 356.2 10.22
3 11 -1 326.96 9.52
3 11 0 204.47 7.57
3 11 1 39.87 4.12
-4 0 20 1.68 1.08
-4 0 19 1.67 1.4
-4 0 19 -0.44 1.55
-4 0 18 7.82 2.92
-4 0 18 2.5 1.82
-4 0 17 2.26 2.41
-4 0 17 1.43 2.25
-4 0 16 246.86 15.24
-4 0 15 0.15 2.57
4 0 -14 102.09 18.75
-4 0 14 137.29 12.34
-4 0 14 116.84 9.07
-4 0 14 103.35 17.01
4 0 -13 -3.58 4.44
-4 0 13 0.6 2.6
-4 0 13 -10.79 5.73
-4 0 13 8.67 9.03
-4 0 13 -0.25 1.64
4 0 -12 110.83 17.98
4 0 -12 137.9 19.7
-4 0 12 190.82 14.14
-4 0 12 154.06 19.32
-4 0 12 145.86 9.09
-4 0 12 139.41 29.27
4 0 -11 -6.27 4.74
4 0 -11 0.96 4.86
-4 0 11 1.3 1.84
-4 0 11 1.98 2.66
-4 0 11 2.54 1.5
4 0 -10 153.98 19.21
4 0 -10 122.68 16.2
-4 0 10 136.32 17
-4 0 10 151.1 16.78
-4 0 9 0.51 2.32
4 0 -9 -1.37 3.49
4 0 -9 6.39 4.43
-4 0 9 -0.73 2.15
-4 0 8 467.64 26.9
4 0 -8 426.37 27.98
-4 0 8 469.86 25.5
-4 0 8 415.09 22.26
-4 0 7 -0.51 3.28
4 0 -7 -0.18 2.95
4 0 -7 0.56 2.86
-4 0 7 0.19 2.46
-4 0 7 0.38 2.47
4 0 -6 795.1 32.49
-4 0 6 811.62 30.55
-4 0 6 802.78 28.57
-4 0 6 776.66 28.28
4 0 -5 0.66 2.02
4 0 -5 0.25 2.19
-4 0 5 1.45 2.48
-4 0 5 -0.06 2.14
-4 0 5 -1.74 2.73
4 0 -4 7475.64 85
-4 0 4 7174.11 76.63
4 0 -3 0.31 2.43
-4 0 3 -0.61 1.68
-4 0 3 0.52 2.28
-4 0 2 355.18 13.61
-4 0 2 375.43 15.71
4 0 -1 2.71 2.61
-4 0 1 4.39 2.04
-4 0 1 0.53 1.04
-4 0 1 2.44 2.62
4 0 0 298.76 13.33
-4 0 0 292.93 12.64
4 0 1 -0.09 1.82
4 0 1 0.57 1.69
-4 0 -1 1.16 2.39
4 0 2 416.54 17.85
-4 0 -2 412 15.89
-4 0 -3 1.08 2.23
4 0 3 -0.39 2.33
4 0 3 -0.36 2.02
-4 0 -3 -0.95 2.04
4 0 4 1374.77 34.19
-4 0 -4 1428.99 36.39
-4 0 -4 1360.34 35.37
4 0 5 1.21 2.23
-4 0 -5 0.53 2.23
-4 0 -5 0.97 1.98
4 0 6 71.96 8.91
-4 0 -6 64.47 8.86
-4 0 -6 84.02 11.23
-4 0 -7 0.96 3.37
4 0 7 0.44 2.65
-4 0 -7 -2.52 3.51
4 0 7 2.18 3.33
4 0 8 154.01 14.23
-4 0 -8 138.5 14.91
4 0 8 162.33 16.46
-4 0 -8 131.49 15.54
-4 0 -9 1.66 3.08
4 0 9 0.53 2.48
4 0 9 0.58 2.77
-4 0 -10 3.27 3.65
4 0 10 1.13 2.55
4 0 10 1.3 2.93
4 0 11 -0.37 2.32
-4 0 -11 0.31 3.65
4 0 11 0.74 1.34
4 0 11 -2.27 2
4 0 11 2.67 3.24
-4 0 -12 152.16 20.14
4 0 12 168.26 12.38
4 0 12 194.65 12.2
4 0 12 158.76 18.15
4 0 12 171.29 21.14
4 0 12 137.26 29.69
4 0 12 188.05 15.67
4 0 13 -5.54 4.21
-4 0 -13 -0.32 2.42
4 0 13 0.21 1.69
4 0 13 0.3 2.46
4 0 13 1.38 2.84
4 0 13 -10.01 5.43
4 0 13 -0.96 5.6
4 0 14 743.8 27.15
4 0 14 923.84 27.57
-4 0 -14 1116.82 60.09
4 0 14 951.69 37.26
4 0 14 937.88 53.09
4 0 14 909.41 84.88
4 0 15 1.32 2.12
4 0 15 0.75 1.97
4 0 15 5.76 3.78
4 0 16 987.91 27.49
4 0 16 979.21 29.73
4 0 17 -0.66 1.86
4 0 17 2.42 2.08
4 0 18 13.15 3.05
4 0 18 10.21 2.73
4 0 19 -0.77 1.09
-4 -2 20 0.37 0.95
-4 2 20 1.78 1.23
-4 2 19 374.21 15.16
-4 -2 19 370.4 13.67
-4 2 18 113.65 9.67
-4 -2 18 123.97 9.18
4 2 -18 94.55 8.44
-4 2 17 65.75 6.34
-4 -2 17 64.2 7.4
-4 2 17 53.95 7.69
-4 2 16 9.38 2.97
-4 -2 16 11.96 4.15
-4 2 16 14.55 4.49
-4 2 16 12.32 3.41
-4 2 15 0.97 2.15
-4 -2 15 3.99 3
-4 2 15 2.24 2.53
-4 2 15 1.15 1.88
4 -2 -14 7.83 5.95
4 -2 -14 -9.44 7.21
-4 -2 14 -0.3 2.62
-4 2 14 2.53 1.84
-4 -2 14 3.24 3.15
-4 2 14 -4.32 4.61
-4 2 14 2.84 3.08
-4 2 14 1.13 1.71
-4 2 13 428.84 19.79
4 -2 -13 346.28 31.08
-4 -2 13 318.01 30.62
4 -2 -13 314.1 35.56
-4 -2 13 422.77 21.34
-4 2 13 346.33 53.66
-4 2 13 363.94 22.17
-4 2 13 352.58 32.25
-4 2 13 371.13 14.84
-4 -2 12 407.69 32.72
4 -2 -12 336.11 29.42
-4 2 12 617.03 25.32
4 -2 -12 368.47 37.32
-4 -2 12 609.55 25.98
4 2 -12 395.15 30.51
-4 2 12 457.06 34.88
-4 2 12 434.99 23.68
-4 2 12 407.75 14.88
-4 -2 12 435.29 30.6
-4 2 12 338.27 52.29
-4 2 11 589.83 22.23
-4 -2 11 406.27 30.67
4 -2 -11 432.83 31.33
-4 -2 11 576.95 24.19
4 2 -11 408.45 30.27
4 2 -11 265.16 27.21
4 -2 -11 420.84 37.86
-4 2 11 399.33 30.92
-4 2 11 432.53 14.51
-4 -2 11 408.62 35.36
-4 -2 11 454.95 29.24
-4 2 11 399.25 53.21
4 -2 -10 7.02 5.58
4 2 -10 3.36 3.77
4 -2 -10 5.73 4.15
-4 -2 10 7.44 5.13
-4 2 10 12.2 9.65
-4 -2 10 7.89 3.86
-4 2 10 3.85 3.76
-4 -2 10 7.18 4.98
4 2 -9 19.64 7.11
-4 -2 9 21.18 6.63
4 -2 -9 19.62 6.33
4 -2 -9 17.55 8.11
-4 -2 9 31.63 6.64
-4 2 9 20.68 6.66
-4 -2 9 30.36 10.91
-4 2 9 27.27 12.71
4 -2 -8 348.62 29.1
4 2 -8 306.57 24.1
4 -2 -8 399.4 23.69
-4 -2 8 334.92 23.07
-4 -2 8 320.63 19.49
-4 2 8 285.78 21.89
4 2 -8 344.26 25.09
-4 -2 8 336.18 30.16
-4 2 8 299.16 37.56
4 -2 -7 276.14 17.97
4 -2 -7 244.78 23.08
-4 -2 7 250.56 18.51
-4 -2 7 236.32 15.31
-4 2 7 223.46 18.06
-4 -2 7 236.79 24.63
4 2 -7 215.65 19.61
-4 2 7 245.29 32.47
-4 -2 6 60.09 8.53
4 -2 -6 44.68 6.66
4 2 -6 58.73 6.23
4 -2 -6 52.11 10.71
4 2 -6 50.04 9.28
-4 2 6 54.86 8.6
-4 2 6 46.5 14.3
-4 -2 6 49.59 11.27
-4 -2 6 52.52 6.66
4 2 -5 919.08 21.98
4 -2 -5 835.77 37.05
4 -2 -5 1057.75 28.24
-4 -2 5 942.82 30.55
-4 2 5 1007.5 55.96
-4 -2 5 983.67 25.01
-4 2 5 897.7 21.18
-4 2 5 926.34 32.12
4 2 -5 998.41 38.03
-4 -2 5 873.05 42.54
4 2 -4 481.27 14.43
4 -2 -4 391.07 15.3
4 -2 -4 531.9 27.72
-4 -2 4 575.34 21.7
4 2 -4 576.38 27.27
-4 -2 4 520.75 31.19
-4 -2 4 461.7 15.07
-4 2 4 622.86 40.88
-4 2 4 486 21.93
-4 2 4 569.33 18.19
-4 -2 3 2395.49 39.79
4 2 -3 2825.84 33.1
4 -2 -3 3315.99 36.87
4 -2 -3 2907.92 59.77
4 2 -3 2687.39 55.6
-4 2 3 2297.97 73.22
-4 2 3 3168.57 51.91
-4 -2 3 2974.73 31.89
-4 -2 3 2801.62 68.29
-4 2 3 2775.05 42.46
4 2 -2 1.99 1.26
-4 -2 2 1.35 1.23
4 -2 -2 -1.38 2.93
-4 2 2 3.29 2.39
4 2 -2 4.05 3.05
-4 -2 2 4.1 4.31
-4 2 2 2.65 4.46
-4 2 2 3.47 2
-4 -2 1 1762.06 23.31
4 -2 -1 2025.8 43.34
4 2 -1 2113.89 30.97
-4 2 1 1853.93 35.87
-4 2 1 1893.13 57.06
-4 2 1 2034.41 43.55
-4 2 1 2053.53 40.75
-4 -2 1 1902.21 49.46
4 -2 0 160.2 11.81
-4 -2 0 164.53 13.5
4 2 0 169.94 17.53
-4 2 0 135.59 14.55
-4 2 0 182.82 13.96
-4 2 0 170.59 12.75
-4 2 -1 748.49 10.64
4 -2 1 698.71 23.73
-4 2 -1 711.99 29.25
-4 -2 -1 697.56 25.22
-4 2 -2 3.01 1.35
4 -2 2 1.31 3.95
4 -2 2 1 1.58
-4 -2 -2 2.5 2.06
4 2 2 2.42 4.79
-4 2 -2 3.07 3.81
4 -2 3 522.68 30.96
-4 2 -3 495.76 15.59
4 2 3 495.41 18.4
-4 -2 -3 468.27 16.83
4 2 3 451.71 34.19
-4 2 -3 516.68 29.33
4 -2 4 1204.71 46.67
-4 -2 -4 1234.64 41.01
-4 2 -4 1166.61 27.83
4 -2 4 1257.71 32.54
4 2 4 1286.51 32.87
4 2 4 1166.01 57.65
-4 2 -4 1178.73 47.7
-4 -2 -5 163.93 15.73
-4 2 -5 140.91 10.95
4 -2 5 130.05 16.19
4 2 5 124.47 11.36
4 2 5 143.35 22.3
-4 -2 -5 148.18 10.37
-4 2 -5 131.35 17.34
4 -2 6 14.63 6.26
-4 -2 -6 24.9 6.84
-4 2 -6 25.17 5.45
-4 -2 -6 23.91 4.58
4 2 6 27.23 11.49
-4 2 -6 21.24 8.73
4 2 6 16.65 4.89
-4 2 -7 61.86 8.95
-4 -2 -7 68.25 10.74
4 -2 7 64.35 11.88
4 2 7 61.47 9.57
-4 2 -7 73.16 14.38
4 2 7 84.61 19.99
-4 2 -8 7.08 3.56
-4 -2 -8 4.23 3.5
4 -2 8 3.12 3.54
4 2 8 6.74 3.73
4 -2 8 9.03 4.97
-4 2 -8 6.32 5.44
4 2 8 3.3 6.61
-4 -2 -9 2.92 4.52
4 -2 9 6.13 3.13
-4 2 -9 0.17 2.54
4 -2 9 -1.31 2.26
4 2 9 -1.6 2.68
-4 2 -9 5.22 4.57
4 -2 10 42.96 10.46
-4 2 -10 34.48 5.57
-4 2 -10 42.16 9.42
4 2 10 36.61 5.74
4 -2 10 40.01 5.37
-4 -2 -10 43.12 9.91
4 2 10 34.17 8.07
4 2 10 57.71 19.62
-4 2 -10 31.05 10.06
4 -2 10 24.74 8.32
-4 2 -10 35.54 5.04
4 -2 11 101.58 16.1
-4 2 -11 87.78 9.3
-4 -2 -11 97.76 15.63
-4 2 -11 97.09 15.32
4 -2 11 99.45 8.69
4 2 11 99.42 9.74
4 -2 11 95.7 15.4
4 2 11 80.82 13.98
-4 2 -11 97.41 8.44
4 2 11 99.71 28.67
4 2 11 100.65 7.28
-4 2 -12 129.15 11.47
4 -2 12 124.89 18.32
-4 2 -12 145.67 19.56
-4 -2 -12 131.42 19.56
4 2 12 140.49 12.06
4 -2 12 125.57 10.18
4 2 12 171.23 37.55
4 2 12 139.7 19.04
-4 2 -12 146.44 10.51
4 -2 12 140.78 18.96
4 2 12 145.15 9.32
4 2 13 190.41 14.41
-4 2 -13 196.65 24.15
4 -2 13 178.41 22.25
4 2 13 180.86 11.19
4 -2 13 196.7 13.09
-4 2 -13 180.58 13.57
-4 -2 -13 173.97 23.37
4 2 13 215.95 44.01
4 2 13 199.12 23.76
4 -2 13 201.2 23.53
-4 2 -13 212.18 12.69
4 2 14 12.15 3.19
-4 2 -14 8.29 3.36
4 -2 14 11.36 3.74
4 2 14 16.43 4.9
-4 2 -15 157.28 11.99
4 2 15 173.06 13.75
4 -2 15 157.41 11.75
-4 2 -16 84.72 8.12
4 -2 16 89.11 8.56
4 2 16 93.91 9.82
4 -2 16 89.94 11.29
4 -2 17 22.15 4.27
4 2 17 24.8 5.16
4 -2 17 13.64 4.58
4 -2 18 2.51 1.96
4 2 18 2.23 1.88
4 2 19 142 8.52
4 -2 19 153.05 8.11
-4 4 19 21.71 3.14
4 4 -18 200.07 11.21
-4 4 18 131.47 8.67
-4 -4 18 155.4 8.45
-4 4 18 201.69 11.18
-4 4 17 80.18 8.16
-4 -4 17 78.25 6.9
4 4 -17 82.54 8.51
-4 4 17 79.26 8.57
-4 4 17 105.9 7.39
-4 4 16 0.48 2.42
-4 -4 16 2.74 2.11
-4 4 16 4.3 2.85
-4 4 16 0.82 1.63
-4 4 15 292.99 17.51
-4 -4 15 304.96 15.89
-4 4 15 288.7 19.77
-4 4 15 325.08 13.82
4 4 -14 -7.38 5.48
-4 -4 14 -0.01 1.98
-4 4 14 0.08 3.19
4 4 -14 -2.81 2.25
-4 4 14 -1 1.84
-4 -4 13 122.03 10.66
4 4 -13 90.84 15.78
-4 4 13 116.93 13.75
4 4 -13 97.48 10.18
-4 4 13 103.81 10.18
-4 4 13 114.71 8.38
4 4 -12 483.26 35.9
-4 -4 12 557.15 22.78
-4 4 12 503.98 27.66
4 -4 -12 441.3 43.74
-4 -4 12 485.11 37.22
-4 4 12 441.44 21.58
-4 -4 12 397.64 44.3
-4 4 12 527.53 69.86
-4 4 12 472.4 16.59
-4 4 12 459.84 36.14
4 4 -12 406.73 21.56
4 -4 -11 89.26 19.49
-4 4 11 90.91 11.87
-4 -4 11 107.06 17.21
4 4 -11 103.74 17.02
-4 -4 11 118.81 10.6
4 4 -11 84.6 10.4
-4 4 11 86.53 15.4
4 4 -11 81.76 12.1
-4 4 11 92.53 30.09
-4 -4 11 92.74 20.9
-4 4 11 87.61 10.06
-4 4 11 93.78 7.36
-4 -4 10 -2.27 3.53
4 4 -10 3.02 4.98
4 -4 -10 -2.17 4.79
-4 -4 10 0.25 2.06
-4 4 10 0.16 1.36
-4 4 10 -1.73 2.47
-4 4 10 0.69 2.61
-4 4 10 0.11 5.07
4 4 -10 -9.05 5.12
-4 4 10 -0.3 2.99
4 4 -10 1.11 2.4
4 4 -10 3.59 4.3
-4 -4 10 -2 3.56
-4 -4 9 93.6 9.23
-4 -4 9 49.12 10.87
4 4 -9 70.31 13.82
4 -4 -9 52.73 14.09
-4 4 9 72.96 9.84
-4 4 9 61.4 8.26
-4 4 9 59.77 21.68
-4 4 9 71.37 12.42
-4 -4 9 69.99 17.97
4 4 -9 55.39 8.6
4 4 -9 55.54 10.09
4 4 -9 62.26 13.6
-4 4 9 54.49 5.48
4 4 -8 92.16 15.01
4 -4 -8 58 14
-4 -4 8 78.33 12.82
4 4 -8 57.15 8.68
4 4 -8 69.64 14.85
-4 4 8 93.6 10.82
-4 4 8 66.05 22.05
-4 4 8 78.76 12.64
-4 4 8 74.03 8.89
-4 4 8 68.15 6.09
-4 -4 8 63.71 17.15
-4 -4 7 99.92 13.59
4 -4 -7 96.63 16.7
-4 4 7 106.99 14
4 4 -7 101.06 17.21
-4 -4 7 103.44 20.7
-4 4 7 97.21 24.55
4 -4 -6 59.56 12.53
-4 -4 6 68.49 10.58
4 4 -6 65.95 13.42
-4 4 6 60.12 9.88
-4 4 6 59.77 18.4
-4 -4 6 53.47 14.26
4 -4 -5 415.52 30.42
-4 -4 5 427.1 24.49
-4 4 5 380.03 23.23
4 4 -5 411.95 31.19
-4 4 5 470 48.56
-4 -4 5 406.68 37
-4 -4 4 361.61 21.21
4 -4 -4 364.51 26.94
-4 -4 4 304.17 30.49
4 4 -4 322.36 26.43
-4 4 4 392.58 42.72
-4 4 4 381.09 22.14
4 -4 -3 61.62 10.67
-4 -4 3 55.03 7.92
-4 4 3 60.12 8.6
4 4 -3 56.53 11.01
-4 4 3 55.52 10.29
-4 4 3 72.61 19.32
-4 -4 3 51.12 12.29
-4 -4 2 95 9.37
4 -4 -2 88.39 11.92
-4 4 2 96.81 13.83
-4 4 2 94.95 20.73
-4 -4 2 83.58 15.29
4 4 -2 97.83 13.48
-4 -4 1 1083.07 28.43
4 -4 -1 1005.85 36.9
-4 -4 1 1053.83 48.67
4 4 -1 957.23 38.86
-4 4 1 1062.75 61.97
-4 4 1 1038.45 47.18
4 -4 0 23.69 5.81
-4 4 0 18.81 7.07
4 4 0 25.43 6.29
-4 -4 0 15.58 6.81
4 -4 1 57.19 8.22
4 -4 1 57.02 13.44
4 4 1 58.58 16.19
-4 4 -1 47.15 11.63
-4 -4 -1 53.85 9.77
4 -4 2 88.29 9.13
4 -4 2 83.21 16.36
-4 -4 -2 77.35 10.77
4 4 2 58.88 17.48
-4 4 -2 80.91 15.43
4 -4 3 12.64 5.7
4 -4 3 7.81 3.18
-4 -4 -3 9.39 3.81
-4 4 -3 10.72 7.85
4 4 3 5.52 8.33
-4 -4 -4 213.05 20.02
4 -4 4 233.83 26.66
-4 4 -4 244.08 28.41
4 4 4 194.99 31.94
4 -4 5 37.89 10.89
-4 -4 -5 52.59 10.19
4 4 5 36.85 15.06
4 4 5 46.08 6.77
-4 4 -5 34.59 11.64
4 -4 6 78.58 16.19
-4 -4 -6 81.77 12.92
4 4 6 84.41 10.15
-4 4 -6 80.79 17.3
4 4 6 90.22 23.23
-4 -4 -7 9.31 4.76
4 -4 7 5.92 6.28
4 4 7 7.11 4.05
4 4 7 8.69 8.18
-4 4 -7 4.54 6.14
4 4 8 1.49 1.6
-4 4 -8 1.58 2.06
4 -4 8 -0.34 4.56
-4 -4 -8 -0.27 2.48
4 4 8 -0.91 4.09
4 4 8 -8.68 3.75
4 -4 8 2.08 2.22
-4 4 -8 0.15 2.55
4 4 8 0.27 2
4 4 8 4.6 5.69
4 4 8 7.93 4.13
-4 4 -8 -4.28 6.02
4 -4 9 -2.1 4.4
4 4 9 11.56 6.99
4 4 9 5.19 2.65
4 -4 9 3.06 1.86
-4 4 -9 6.38 2.73
-4 -4 -9 4.04 4.4
4 4 9 8.03 4.64
4 4 9 7.46 3.49
-4 4 -9 5.1 3.09
4 -4 9 9.29 4.43
4 4 9 4.2 2.45
-4 4 -9 6.76 5.41
4 -4 10 5.28 5.57
4 4 10 16.23 7.9
4 -4 10 8.92 2.85
-4 4 -10 6.92 3.24
4 4 10 9.63 3.53
-4 -4 -10 7.71 5.43
4 -4 10 0.43 1.22
4 4 10 2.87 2.78
-4 4 -10 8.24 3.61
-4 4 -10 7.21 9.46
4 4 10 7.87 4.24
4 4 10 10.24 3.24
4 4 10 -0.12 16.74
4 4 10 5.05 1.68
-4 -4 -11 228.61 24.65
4 4 11 183.36 21.92
4 4 11 204.43 14.6
4 -4 11 176.07 24.33
4 4 11 179.94 15.04
4 -4 11 184.46 11.94
-4 4 -11 188.64 14.52
4 4 11 198.17 12.94
4 4 11 189.92 21.39
-4 4 -11 159.65 27.1
4 4 11 208.26 10.25
-4 4 -11 204.34 13.57
4 4 11 187.99 43.96
4 4 12 9.79 6.18
-4 -4 -12 12.53 3.47
4 -4 12 2.11 4.14
4 4 12 7.06 3.36
-4 4 -12 6.93 3.81
4 -4 12 7.32 3.01
4 4 12 6.28 3.39
4 4 12 8.48 2.98
4 4 12 13.89 6.62
-4 4 -12 7.48 3.6
4 4 12 7.35 2.34
-4 4 -13 7.28 3.36
4 -4 13 4.92 2.76
4 4 13 11.43 4.21
4 4 13 9.44 3.85
4 4 13 5.97 2.6
-4 4 -13 9.1 3.27
4 4 13 7.97 2.27
4 4 14 110.79 10.77
-4 4 -14 103.55 10.48
4 4 14 105.66 10.83
4 -4 14 110.53 9.52
4 4 14 115.75 8.31
-4 4 -14 115.09 9.73
4 -4 15 17.48 3.94
-4 4 -15 15.6 4.36
4 4 15 18.47 4.75
4 -4 16 9.35 3.01
-4 4 -16 11.02 3.45
4 4 16 8.97 3.37
4 -4 17 143.37 8.81
4 4 17 153.86 10.54
4 4 18 3.45 2.06
4 -4 18 3.6 1.63
-4 4 -18 2.25 1.25
4 -4 18 -1.98 2.06
4 6 -17 -2.4 1.47
-4 6 17 -0.26 1.16
-4 6 17 -0.21 0.81
4 6 -16 14.44 3.41
-4 6 16 16.53 3.02
4 6 -16 16.63 2.89
-4 6 16 17.12 4.04
-4 6 16 19.32 2.9
-4 6 15 168.52 13.18
4 6 -15 147.52 11.07
-4 6 15 170.91 10.35
-4 6 15 141.85 8.79
4 6 -15 126.3 8.84
-4 6 15 185.6 9.01
-4 6 14 18.16 4.01
4 6 -14 15.26 6.05
4 6 -14 14.09 4.1
-4 6 14 15.78 3.96
-4 6 14 16.37 5.24
-4 6 14 17.87 3.24
4 6 -14 15.54 4.14
4 6 -13 -4.51 4.99
-4 6 13 2.04 2.09
4 6 -13 0.11 2.13
-4 6 13 0.12 2.16
-4 6 13 -1.15 3.17
4 6 -13 1.21 2.98
-4 6 13 0.17 1.53
-4 6 12 23.46 4.82
4 6 -12 27.12 9.34
-4 6 12 24.42 3.93
4 6 -12 10.09 5.37
4 6 -12 20.13 5.39
-4 6 12 20.48 5.2
-4 6 12 21.39 6.72
-4 6 11 358.42 17.94
-4 6 11 389.82 24.99
4 6 -11 367.08 31.7
4 6 -11 366.85 21.75
-4 6 11 344.33 20.01
4 6 -11 318.3 23.42
-4 6 11 366.23 14.71
4 6 -10 189.19 23.32
-4 6 10 194 17.67
-4 6 10 188.9 15.24
4 6 -10 170.6 15.57
4 6 -10 178.19 17.93
-4 6 10 183.59 10.63
4 -6 -9 10.14 7.14
4 6 -9 1.28 5.98
-4 6 9 0.08 1.69
4 6 -9 -2.55 4.9
4 6 -9 -0.08 3.45
-4 -6 9 14.26 8.81
-4 6 9 -0.23 2.95
-4 6 9 -2.01 3.72
4 6 -9 6.68 5.82
4 -6 -8 32.62 11.16
4 6 -8 33.61 10.99
-4 6 8 23.19 6.34
-4 6 8 35.66 7.1
4 6 -8 21.68 9.38
4 6 -8 29.2 7.4
4 6 -8 29.33 8.16
-4 -6 8 44.24 16.41
-4 6 8 29.49 4.64
-4 6 8 22.24 14.52
4 6 -7 141.05 20.04
4 6 -7 134.78 16.57
-4 6 7 125.02 13.31
4 -6 -7 130.43 21.51
-4 6 7 127.73 12.6
4 6 -7 127.53 14.04
4 6 -7 126.61 21.78
-4 -6 7 146.49 29.15
4 6 -7 124.18 15.24
-4 6 7 120.29 9.07
-4 6 7 99.66 29.81
4 6 -6 155.45 18.09
4 6 -6 167.58 21.11
4 -6 -6 162.49 22.86
-4 6 6 185.68 15.79
4 6 -6 173.3 16.38
-4 6 6 128.05 31.24
-4 6 6 169.78 14.2
4 6 -6 191.24 25.37
-4 -6 6 143.47 26.52
4 6 -6 152.22 16.7
-4 6 6 155.43 10.45
-4 6 5 82.16 10.42
4 6 -5 53.08 11.29
4 -6 -5 69.54 13.96
4 6 -5 87.92 14.75
-4 6 5 74.25 9.59
-4 6 5 75.93 23.22
4 6 -5 78.41 16.29
-4 -6 5 89.9 21.13
4 6 -5 83.78 11.58
4 6 -5 90.29 12.92
-4 6 5 80.31 7.76
-4 6 5 77.13 7.51
4 6 -4 14.72 6.84
4 -6 -4 12.69 6.76
4 6 -4 15.64 6.55
-4 6 4 14.86 3.75
-4 6 4 25.15 5.72
-4 6 4 -8.12 7.37
4 6 -4 13.26 4.32
4 6 -4 19.1 6.44
-4 6 4 10.22 3.87
4 6 -4 16.36 7.66
-4 -6 4 13.8 7.78
4 6 -3 100.82 15.01
4 -6 -3 117.53 16.1
4 6 -3 129.54 17.15
-4 6 3 113.18 10.99
4 6 -3 108.73 12.69
-4 6 3 140.88 10.09
-4 -6 3 113.44 21.5
4 6 -3 113.95 13.76
-4 6 3 106.15 27.35
-4 6 3 115.29 9.35
4 6 -3 127.33 19.1
4 6 -2 33.87 8.91
4 6 -2 27.57 8.28
-4 6 2 37.52 6.24
4 6 -2 31.82 6.88
-4 6 2 31.21 5.82
4 6 -2 30.7 7.03
4 6 -2 20.48 8.45
-4 -6 2 28.83 10.39
-4 6 2 39.82 5.7
4 6 -1 0.27 4.65
-4 6 1 4.56 2.51
-4 6 1 6.72 5.35
4 6 -1 2.74 4.05
-4 6 1 -1.36 4.21
4 6 -1 0.78 2.67
-4 -6 1 12.25 6.48
4 -6 0 590.87 50.68
4 6 0 591.25 36.49
-4 -6 0 580.12 40.86
4 6 0 595.91 29.14
-4 6 0 577.57 44.88
-4 6 0 565.47 21.2
4 6 1 75.38 13.52
4 -6 1 56.16 15.82
4 6 1 66.4 8.25
-4 6 -1 62.66 16.31
4 6 1 54.7 9.05
-4 6 -1 68.87 7.55
-4 -6 -1 68.68 13.08
-4 6 -1 31.9 5.46
4 6 2 3.76 4.81
-4 -6 -2 3.31 3.85
4 -6 2 0.23 4.42
4 6 2 3.2 3.12
-4 6 -2 2.92 1.46
4 6 2 4.28 2.5
-4 6 -2 -4.84 5.29
4 6 2 2.93 2.64
4 6 3 3.32 4.23
-4 -6 -3 2.07 3.36
4 -6 3 4.16 7.85
4 6 3 16.18 12.09
4 6 3 6.69 3.3
4 6 3 9.68 3.15
-4 6 -3 -10.79 8.06
-4 -6 -4 274.61 24.99
4 6 4 320.09 28.1
4 -6 4 316.5 36.43
-4 6 -4 270.63 14.34
4 6 4 312.46 18.92
4 6 4 304.15 16.38
4 6 4 251.49 43.51
-4 6 -4 254.56 33.71
-4 6 -4 302.78 15.53
4 6 5 403.18 22.13
-4 6 -5 392.38 17.86
4 6 5 441.67 33.18
-4 -6 -5 356.82 28.26
4 -6 5 368.31 39.45
4 6 5 410.22 19.4
4 6 5 316.48 26.47
-4 6 -5 289.55 17.74
-4 6 -5 395.38 18.24
4 6 5 339.61 50.86
-4 6 -5 361.04 41.09
-4 6 -6 74.26 8.3
-4 -6 -6 78.88 13.31
4 -6 6 79.1 18.2
4 6 6 79.46 10.18
4 6 6 89.25 15.63
-4 6 -6 65.66 7.83
4 6 6 73.46 8.6
4 6 6 79.94 24.06
-4 6 -6 52.85 17.45
-4 6 -6 23.23 5.24
4 -6 7 105.46 21.5
-4 6 -7 102.71 9.94
4 6 7 107.78 12.31
4 6 7 91.73 16.18
-4 6 -7 103.08 22.9
4 6 7 112.43 10.63
-4 6 -7 45.92 6.76
4 6 7 44.11 20.39
-4 6 -7 85.69 9.19
-4 6 -8 261.63 16.22
4 6 8 282.38 27.03
4 6 8 244.83 18.52
4 -6 8 251.05 31.81
4 6 8 215.92 44.6
4 6 8 251.9 16.02
-4 6 -8 256.47 15.91
-4 6 -8 256.02 36.45
4 6 9 39.21 8.06
-4 6 -9 34.33 6.23
4 6 9 26.89 8.77
4 -6 9 36.28 12.66
4 6 9 32.68 5.55
-4 6 -9 29.87 6.26
-4 6 -9 23.54 11.16
4 6 9 28.65 5.82
4 6 9 47.77 22.33
4 6 10 6.03 4.96
-4 6 -10 15.76 4.57
4 6 10 21.35 4.67
4 6 10 18.51 5.62
-4 6 -10 29.25 6.68
4 6 10 16.66 4.3
-4 6 -11 3.91 3.2
4 6 11 1.45 2.02
4 6 11 0.89 2.53
4 6 11 1.78 2.83
4 6 12 1.14 2.29
-4 6 -12 6.62 2.99
4 6 12 1.9 2.54
-4 6 -12 6.75 4.3
4 6 12 5.61 2.89
4 6 13 22.49 4.68
4 -6 13 20.05 3.38
-4 6 -13 23.07 5.06
4 6 13 18.21 5.07
-4 6 -13 15.69 4.13
4 6 13 26.73 4.64
4 -6 14 0.03 1.13
4 6 14 -0.9 1.78
-4 6 -14 0.42 2.11
4 6 14 2.67 1.93
4 6 14 1.56 1.79
4 6 15 49.99 5.81
-4 6 -15 51.03 5.95
4 6 15 56.22 5.92
-4 6 -16 48.77 5
4 6 16 44.52 4.62
-4 6 -17 34.43 3.32
-4 8 14 13.38 2.96
-4 8 14 11.25 2.14
-4 8 14 16.75 2.11
4 8 -13 2.64 1.43
-4 8 13 3.2 2.49
4 8 -13 -0.96 3.42
-4 8 13 3.23 1.91
-4 8 13 2.49 1.3
4 8 -12 1.04 1.28
-4 8 12 -3.52 2.68
-4 8 12 -0.55 2.06
4 8 -12 2.34 2.2
-4 8 12 1.05 1.13
-4 8 11 44.22 7.24
4 8 -11 31.53 4.65
-4 8 11 34.62 5.5
4 8 -11 40.91 6.96
-4 8 11 41.39 4.21
4 8 -11 47.92 6.95
-4 8 10 109.62 11.49
4 8 -10 111.69 12.09
-4 8 10 113.62 10.4
-4 8 10 112.62 7.22
4 8 -10 103.51 10.39
4 8 -9 29.58 10.02
-4 8 9 30.27 6.04
-4 8 9 27.44 6.53
4 8 -9 30.57 7.26
-4 8 9 32.92 4.32
4 8 -9 27.15 6.05
4 8 -8 1.04 5.09
-4 8 8 -0.28 1.6
-4 8 8 2.01 3.13
4 8 -8 -0.94 2.7
4 8 -8 0.76 4.37
-4 8 8 -1.69 2.62
-4 8 7 66.63 9.4
4 8 -7 88.28 15.42
4 8 -7 66.53 9.56
-4 8 7 67.74 8.92
4 8 -7 60.74 11.15
-4 8 7 70.17 6.73
4 8 -6 -4.32 6.01
-4 8 6 -0.87 1.87
4 8 -6 1.09 3.64
-4 8 6 1.78 3.2
4 8 -6 4.96 5.37
-4 8 6 3.76 2.82
4 8 -5 31.33 8.92
4 8 -5 24.6 8.34
-4 8 5 24.28 5.85
4 8 -5 26.64 8.29
-4 8 5 23.34 5.66
-4 8 5 29.94 4.87
4 8 -5 29.73 6.72
4 8 -4 204.51 22.19
4 8 -4 186.41 16.34
4 8 -4 189.21 18.23
-4 8 4 187 14.58
-4 8 4 191.88 12.17
4 8 -3 256.91 25.15
4 8 -3 239.45 20.55
4 8 -3 237.13 18.22
-4 8 3 226.36 15.75
-4 8 3 239.81 13.88
4 8 -2 96.58 15.89
4 8 -2 99.35 11.74
-4 8 2 80.31 9.33
4 8 -2 95.37 12.69
-4 8 2 90.07 8.82
4 8 -1 63.81 13.86
4 8 -1 68.99 9.74
4 8 -1 64.8 10.58
-4 8 1 51.68 6.96
4 8 0 25.68 9.43
4 8 0 29.05 5.34
4 8 0 20.03 6.27
-4 8 0 22.69 4.89
4 8 1 22.64 8.25
4 8 1 25.32 5.14
4 8 1 13.85 5.31
-4 8 -1 33.36 5.94
4 8 2 10.84 7.28
4 8 2 11.52 3.55
4 8 2 12.68 4.08
-4 8 -2 16.49 4.25
4 8 3 97.19 16.48
4 8 3 113.58 11.44
4 8 3 118.91 10.21
-4 8 -3 141 11.97
4 8 3 69.03 8.66
-4 8 -3 103.54 10.06
4 8 4 287.24 18.38
4 8 4 275.74 27.29
4 8 4 296.45 16.39
-4 8 -4 254.23 15.76
-4 8 -4 286.11 16.77
4 8 5 110.81 11.76
4 8 5 131.74 19.05
-4 8 -5 125.62 10.07
-4 8 -5 111.01 10.58
4 8 5 118.52 10.69
-4 8 -5 109.87 10.45
4 8 6 193.38 22.15
4 8 6 183.4 14.94
4 8 6 199.29 13.76
-4 8 -6 209.24 13.05
-4 8 -6 185.25 13.56
-4 8 -6 188.93 12.67
4 8 7 10.66 5.88
-4 8 -7 12.21 3.02
4 8 7 15.9 4.9
-4 8 -7 13.98 4.48
4 8 7 16.79 4.3
-4 8 -7 24.67 6.16
4 8 8 202.26 20.35
-4 8 -8 173.06 11.02
4 8 8 162.28 13.95
4 8 8 189.41 12.93
-4 8 -8 173.01 10.62
-4 8 -8 170.77 12.89
-4 8 -9 54.18 6.17
4 8 9 59.1 8.27
-4 8 -9 78.4 8.71
4 8 9 68 7.68
-4 8 -9 53.16 7.28
-4 8 -10 23.48 4.01
-4 8 -10 25.32 5.1
4 8 10 21.89 4.45
4 8 10 26.34 5.47
-4 8 -11 21.15 3.68
4 8 11 20.83 4.03
-4 8 -11 22 4.45
4 8 11 16.73 4.29
-4 8 -11 29.45 5.75
4 8 12 77.14 7.62
-4 8 -12 74.53 6.14
-4 8 -12 88.82 7.21
4 8 12 77 6.52
-4 8 -12 71.61 6.85
-4 8 -13 19.29 2.93
4 8 13 18.01 3.59
-4 8 -13 17.36 3.21
4 10 -9 23.6 3.49
-4 10 9 28.19 3.31
-4 10 8 3.58 1.6
-4 10 8 2.06 0.82
-4 10 7 4.02 1.24
-4 10 7 1.74 1.45
-4 10 6 91.33 6.92
-4 10 6 107.29 5.62
4 10 -6 90.11 6.65
-4 10 5 -0.8 1.23
-4 10 5 -2.47 1.54
-4 10 4 0.65 1.25
-4 10 3 0.29 1.26
4 10 -3 -11.68 4.42
-4 10 2 2.89 1.77
4 10 -2 -2.79 3.16
4 10 -1 91.18 11.87
4 10 -1 91.87 8.69
-4 10 1 86.97 6.5
4 10 0 0.33 3.38
-4 10 0 0.82 1.23
4 10 1 2.08 3.13
-4 10 -1 2.44 1.67
-4 10 -2 412.26 13.99
4 10 2 303.56 11.22
4 10 3 3.03 3.18
-4 10 -3 -1.22 1.44
4 10 4 143.99 13.38
-4 10 -4 141.34 8.59
-4 10 -5 0.52 1.49
4 10 5 -0.05 1.38
-4 10 -6 5.56 1.84
4 10 6 6.36 2.15
-4 10 -7 0.22 0.94
4 10 7 2.4 1.51
4 10 8 75.19 5.84
-5 -1 20 2.77 1.3
-5 1 19 37.96 4.07
-5 -1 19 44.95 4.99
5 1 -18 9.56 2.83
-5 1 18 12.55 2.93
-5 -1 18 11.76 3.19
-5 1 18 11.89 3.51
-5 -1 17 11 3.87
-5 1 17 12.59 3.4
-5 -1 17 10.05 3.24
-5 -1 16 2.75 2.94
-5 1 16 3.75 2.69
-5 1 15 188.32 15.61
-5 1 15 265.45 16.05
-5 -1 15 250.67 16.33
-5 1 15 213.55 12.16
5 -1 -14 11.96 6.94
-5 -1 14 8.8 4.37
-5 1 14 9.43 3.79
-5 1 14 5.18 10.79
-5 1 14 4.92 3.89
-5 -1 14 20.01 7.8
-5 1 14 -13.81 6.66
-5 -1 14 6.98 8.73
-5 1 14 4.46 2.24
5 -1 -13 1164.18 58.88
-5 1 13 2542.17 54.89
-5 -1 13 2232.42 53.36
5 -1 -13 1319.47 69.03
-5 -1 13 1599.39 63.56
-5 1 13 1578.97 66.97
-5 1 13 1646.24 31.22
-5 -1 13 1669 101.25
-5 1 13 1533.37 107.98
-5 -1 12 272.75 16.91
5 -1 -12 180.45 24.89
-5 1 12 234.96 14.86
5 1 -12 133.76 20.16
5 1 -12 169.76 20
5 -1 -12 137.73 19.32
-5 1 12 195.98 36.12
-5 1 12 164.33 20.69
-5 -1 12 152.38 18.91
-5 1 12 179.99 9.9
5 -1 -11 444.92 36.73
5 -1 -11 416.44 31.01
-5 -1 11 469.31 33.74
-5 -1 11 554.14 22.15
-5 1 11 523.32 20.41
5 1 -11 428.36 33.64
5 1 -11 451.19 30.45
-5 -1 11 375.83 27.94
-5 1 11 457.43 32.5
-5 1 11 482.94 15.11
-5 1 11 428.5 50.43
5 -1 -10 461 35.86
-5 -1 10 478.53 31.88
5 -1 -10 525.17 32.95
-5 -1 10 570.15 32.23
-5 1 10 528.28 51.61
-5 1 10 484.39 31.63
5 1 -9 316.52 23.24
5 -1 -9 311.48 27.86
-5 -1 9 330.49 24.75
5 -1 -9 299.25 23.24
5 1 -9 310.21 25.18
-5 1 9 284.98 22.77
-5 -1 9 314.17 22.35
-5 -1 9 284.37 23.96
-5 1 9 314.13 36.66
5 -1 -8 310.05 22.06
-5 -1 8 306.39 21.92
5 1 -8 334.59 22.2
5 -1 -8 351.53 27.63
5 1 -8 303.48 24.03
-5 -1 8 383.42 22.88
-5 1 8 350.68 23.63
-5 -1 8 312.42 24.34
-5 1 8 322.81 34.57
5 1 -7 980.73 35.45
-5 -1 7 1029.06 37.13
5 -1 -7 1036.7 36.72
5 1 -7 865.45 37.43
5 -1 -7 982.04 43.39
-5 -1 7 1054.38 34.91
-5 1 7 946.71 54.74
-5 1 7 999.01 37.26
-5 -1 7 983.79 41.76
-5 1 7 962.13 25.66
-5 -1 6 76.34 9.6
5 -1 -6 69.95 8.9
5 -1 -6 80.82 11.87
5 1 -6 70.14 8.93
-5 -1 6 71.9 8.54
-5 1 6 70.78 9.51
-5 -1 6 61.67 10.78
-5 1 6 70.39 7.14
-5 1 6 67.72 14.13
-5 -1 5 5518.79 72.94
5 1 -5 5468.01 71.74
5 -1 -5 4868.79 85.07
-5 -1 5 5403.73 90.33
-5 -1 5 4900.23 63.71
-5 1 5 5319.64 60.41
-5 1 5 5239.98 74.99
-5 1 5 4840.71 103.87
5 1 -4 44.1 6.26
-5 -1 4 49.41 6.36
5 -1 -4 38.85 7.67
-5 -1 4 36.43 5.13
-5 1 4 42.05 6.55
-5 -1 4 38.78 7.82
-5 1 4 41.37 5.56
-5 1 4 30.57 8.61
5 -1 -3 1324.24 38.46
5 1 -3 1326.61 31.16
-5 -1 3 1161.19 28.53
-5 1 3 1264.22 32.18
-5 -1 3 1198.39 26.24
-5 -1 3 1337.19 39.82
-5 1 3 1240.13 28.87
5 -1 -2 812.74 28.48
5 1 -2 973.66 25.62
-5 1 2 1009.58 27.35
-5 1 2 689.91 28.57
-5 -1 2 1074.92 23.04
-5 -1 2 950.8 31.87
-5 1 2 1068.33 26.93
5 -1 -1 1831.28 40.51
5 1 -1 1741.01 33.97
-5 1 1 1673.22 35.28
-5 -1 1 1762.28 40.65
-5 1 1 1886.8 36.07
5 -1 0 165.12 11.97
5 1 0 164.47 10.81
-5 -1 0 136.22 10.79
-5 1 0 147.11 10.79
5 -1 1 136.8 10.75
5 1 1 146.03 10.35
5 1 1 113.61 6.28
-5 -1 -1 119.79 9.52
5 1 1 121.4 11.45
-5 1 -1 128.03 10.85
5 -1 2 73.55 11.11
5 1 2 92.22 8.91
-5 1 -2 82.67 7.63
5 1 2 75.28 4.31
5 -1 2 72.13 8.18
5 1 2 84.36 11.29
-5 -1 -2 78.7 7.71
-5 1 -2 81.06 9.22
5 -1 3 1069.16 40.73
5 1 3 1130.46 19.21
-5 1 -3 1154.49 29.22
5 -1 3 1254.75 33.81
5 1 3 1115.04 44.32
-5 1 -3 1187.67 37.9
-5 1 -3 1093.89 35.44
5 1 4 108.41 7.06
-5 1 -4 89.76 8.84
-5 -1 -4 123.89 12.88
5 -1 4 92.7 12.14
5 -1 4 125.21 11.17
-5 1 -4 115.46 13.21
-5 -1 -4 123.15 10.27
5 1 4 98.6 15.04
-5 -1 -5 21.7 6.39
5 1 5 22.92 3.92
5 -1 5 23.9 6.73
-5 1 -5 21.95 5.11
-5 -1 -5 15.01 4.28
-5 1 -5 19.7 6.55
5 1 5 23.93 8.85
-5 -1 -5 21.27 5.1
5 1 6 302.05 15.21
-5 1 -6 255.77 17.44
-5 -1 -6 330.87 22.46
5 -1 6 273.98 21.17
-5 -1 -6 281.25 18.34
-5 1 -6 298.28 25.53
-5 -1 -6 212.89 15.97
5 1 6 216.24 25.95
5 -1 7 1.46 2.9
5 1 7 -2.8 2.16
-5 -1 -7 -2.82 4.31
-5 1 -7 -0.64 2.39
-5 1 -7 -2.44 3.82
-5 -1 -7 -1.29 2.12
5 1 7 -7.08 6.13
5 1 7 -0.45 2.26
-5 1 -8 5.4 3.59
5 1 8 -0.69 1.82
5 -1 8 3.88 3.3
-5 -1 -8 -2.22 3.11
-5 1 -8 3.65 4.14
5 1 8 7.73 7.33
5 1 8 4.95 4.1
-5 -1 -9 103.96 14.37
-5 1 -9 88.79 12.95
5 -1 9 91.19 13.38
5 1 9 80.8 9.82
5 -1 9 92.63 13.91
5 1 9 84.13 12.93
5 1 9 74.79 19.48
-5 1 -9 83.08 15.27
5 -1 10 114.09 15.2
-5 1 -10 110.59 15.28
5 1 10 110.39 9.72
-5 -1 -10 112.77 15.94
5 -1 10 128.89 9.47
5 -1 10 93.93 14.86
5 1 10 114.33 16.08
5 1 10 122.45 25.98
5 1 11 12.15 3.19
5 -1 11 7.88 4.03
-5 -1 -11 5.34 4.68
-5 1 -11 8.58 5.58
-5 1 -11 6.69 2.54
5 -1 11 8.99 3
5 -1 11 10.15 2.88
5 1 11 9.58 3.26
5 1 11 9.86 4.19
5 -1 11 5.11 3.95
5 1 11 11.78 5.85
5 1 11 21.83 12.98
5 -1 12 273.96 25.37
-5 1 -12 280.65 15.51
-5 -1 -12 331.31 30.52
-5 1 -12 350.91 30.88
5 -1 12 280.15 15.57
5 1 12 295.52 17.14
5 1 12 335.99 15.59
5 -1 12 297.73 15.36
5 -1 12 300.51 28.75
5 1 12 288.99 21.31
5 1 12 298.55 28.28
5 1 12 315.55 47.56
-5 1 -13 11.65 3.72
5 -1 13 9.78 5.68
-5 -1 -13 11.17 6.11
-5 1 -13 22.23 8.85
5 1 13 9.46 3.53
5 1 13 9.17 2.96
5 -1 13 11.68 3.74
5 -1 13 8.81 2.94
5 1 13 5.5 11.06
5 1 13 10.33 6.88
5 1 13 11.5 5.02
5 -1 13 10.29 5.52
5 1 14 6.33 2.41
5 -1 14 6.31 2.71
5 1 14 7.95 3.25
5 -1 14 8.01 3.27
5 -1 14 14.33 5.85
5 1 14 6.57 4.42
5 1 15 330.27 18.5
5 -1 15 338.05 16.84
5 1 15 334.02 15.62
5 -1 15 341.18 16.91
5 1 15 311.35 23
5 -1 15 355.44 23.35
5 1 16 13.44 3.24
5 -1 16 18.47 4.41
5 1 16 16.46 4.46
5 -1 16 13.22 5.67
5 1 17 21.7 3.74
5 -1 17 21.16 4.08
5 1 17 18.14 4.33
5 -1 17 17.92 5.39
5 -1 18 66.72 6.21
5 1 18 60.36 5.18
5 -1 19 5.88 1.75
5 1 19 6.67 1.93
5 3 -19 8.86 2.23
-5 -3 19 14 2.61
-5 3 19 12.65 2.78
5 3 -18 0.78 1.62
-5 -3 18 -1.07 1.47
-5 3 18 -0.3 2.11
-5 -3 17 1.24 1.95
-5 3 17 1.51 2.49
-5 3 17 0.16 2.36
-5 3 17 -0.47 1.81
-5 -3 16 0.47 2.26
-5 3 16 1.7 2.85
-5 3 16 0.84 1.87
-5 -3 15 118.14 10.74
-5 3 15 103.4 12.3
-5 3 15 118.3 8.69
-5 -3 14 94.86 10.01
5 3 -14 84.14 15.68
-5 3 14 83.1 11.38
-5 3 14 84.31 7.38
-5 -3 13 94.84 10.4
5 3 -13 48.89 12.02
-5 -3 13 75.42 15.02
-5 3 13 74.41 10.96
5 -3 -13 82.61 19.15
-5 3 13 36.44 20.15
-5 3 13 67.54 14.11
-5 3 13 73.73 6.78
5 3 -13 61.73 7.71
5 3 -12 117 18.26
-5 -3 12 198.59 15.27
-5 -3 12 145.05 20.14
5 -3 -12 125.48 22.17
-5 3 12 143.65 14.69
-5 3 12 126.19 19.22
-5 3 12 103.32 29.88
5 3 -12 116.46 11.1
-5 3 12 131.26 8.67
-5 3 12 128.12 11.27
-5 -3 11 151.45 13.45
-5 -3 11 93.92 15.77
5 3 -11 102.07 16.92
5 -3 -11 89.21 18.02
-5 3 11 102.5 12.36
-5 3 11 97.17 10.16
-5 3 11 103.2 16.85
-5 3 11 118.92 30.32
5 3 -11 88.6 10.12
-5 3 11 95.22 7.23
-5 -3 11 78.38 17.12
-5 -3 10 -3.28 3.77
5 3 -10 -1.72 6.21
-5 -3 10 4.57 2.87
5 -3 -10 -0.05 4.35
-5 3 10 6.17 2.03
-5 3 10 17.6 12.02
5 3 -10 3.4 2.48
-5 3 10 8.33 2.86
-5 3 10 5.15 4.52
-5 -3 10 11.23 7.15
-5 -3 9 87.01 13.04
5 3 -9 84.46 14.71
5 -3 -9 73.92 15.29
-5 3 9 72.65 22.47
-5 3 9 103.29 15.03
-5 -3 9 88.85 18.46
-5 3 9 84.66 6.43
-5 -3 8 58.66 10.34
5 -3 -8 43.28 11.38
-5 3 8 30.22 14.54
-5 3 8 73.81 12.23
-5 -3 8 57.36 13.83
5 -3 -7 40.62 11.31
-5 -3 7 45.75 8.62
-5 3 7 15.22 10.32
-5 3 7 47.06 9.1
5 3 -7 46.51 10.34
-5 -3 7 41.51 12.04
5 -3 -6 422.39 30.99
-5 -3 6 446.03 24.26
5 3 -6 448.48 29.97
-5 3 6 537.91 28.55
-5 3 6 534.07 49.14
-5 -3 6 461.19 36.42
5 -3 -5 299.12 24.83
-5 -3 5 335.31 19.22
5 3 -5 322.63 24.73
-5 3 5 310.38 20.41
-5 -3 5 313.12 28.9
-5 3 5 340.58 36.96
-5 3 5 267.34 18.28
-5 -3 4 38.13 6.17
5 -3 -4 31.94 8.54
-5 3 4 31.14 6.69
5 3 -4 27.58 7.93
-5 -3 4 33.39 10.28
-5 3 4 30.86 12.56
-5 3 4 37.51 6.79
-5 -3 3 69.68 7.27
5 -3 -3 62.34 10.5
-5 3 3 64.21 14.94
-5 3 3 70.24 9.83
5 3 -3 79.44 11.53
-5 -3 3 57.2 13.04
-5 3 3 77.39 9.46
5 -3 -2 316.53 21.23
-5 -3 2 339.34 13.64
-5 3 2 314.12 30.04
-5 3 2 278.06 16.94
-5 -3 2 295.86 24.8
-5 3 2 345.88 22.3
5 -3 -1 -0.02 2.83
-5 -3 1 0.63 0.71
-5 3 1 1.53 4.75
-5 3 1 1.78 2.91
-5 -3 1 1.6 4.13
5 -3 0 2.25 2.91
-5 3 0 -0.21 4.15
-5 -3 0 4.76 3.79
5 -3 1 814.5 29.79
5 3 1 825.13 16.83
-5 -3 -1 832.07 32.85
-5 3 -1 867.09 40.52
5 -3 2 15.51 4.25
5 -3 2 10.95 7.87
5 3 2 16.88 3.16
-5 3 -2 14.41 6.99
-5 -3 -2 12.09 4.15
5 3 2 9.8 5.45
5 -3 3 493.84 36.25
5 -3 3 527.94 23.5
5 3 3 518.1 19.13
-5 -3 -3 513.71 21.76
-5 3 -3 568.98 37.19
5 3 3 542.56 44.08
-5 3 -4 492.1 18.12
-5 -3 -4 417.87 27.47
5 -3 4 434.02 33.58
5 -3 4 472.45 22.47
5 3 4 443.95 19.7
5 3 4 480.96 43.29
-5 -3 -4 477.54 19.69
-5 3 -4 542.35 38.45
5 -3 5 0.07 5.16
-5 -3 -5 -1.16 3.49
-5 3 -5 1.26 1.65
-5 3 -5 -2.34 5.23
5 3 5 3.13 2.83
5 3 5 0.12 5.55
-5 -3 -5 -0.57 1.65
5 -3 6 570.39 39.02
-5 3 -6 554.64 24.85
-5 -3 -6 597.54 34.43
5 3 6 504.28 49.9
5 3 6 552.95 26.38
5 -3 7 1.55 4.38
-5 -3 -7 18.77 6.73
-5 3 -7 20.89 5.81
-5 3 -7 11.34 8
5 3 7 16.49 5.2
5 3 7 -6.58 8.43
-5 3 -8 132.69 14.66
-5 -3 -8 159.75 19.04
5 -3 8 162.26 21.84
5 3 8 139.08 15.45
5 3 8 154.48 30.74
-5 3 -8 148.28 23.46
5 -3 9 6.57 5.63
-5 3 -9 -1.94 2.27
-5 -3 -9 0.13 2.56
-5 3 -9 -0.24 1.93
5 -3 9 0.15 1.53
5 3 9 1.79 1.92
5 3 9 8.19 9.77
-5 3 -9 0.39 1.71
5 -3 9 -3.17 3.05
5 3 9 -0.98 1.62
5 3 9 3.49 3.34
-5 3 -9 -3.85 4.06
5 -3 10 49.6 13.07
-5 -3 -10 47.32 11.23
-5 3 -10 66.94 8.23
-5 3 -10 54.1 11.04
5 3 10 59.86 7.75
5 -3 10 61.94 6.89
5 3 10 55.42 7.64
5 -3 10 44.4 10.44
-5 3 -10 63.04 7.29
5 3 10 56.76 10.56
5 3 10 68.47 23.45
5 3 10 47.97 10.24
5 3 10 56.73 6.46
-5 3 -10 66.21 16.68
5 -3 11 -5.05 4.83
-5 -3 -11 1.61 3.8
-5 3 -11 -1.13 2.59
-5 3 -11 1.3 1.93
5 -3 11 4.07 2.66
5 3 11 3.5 2.27
5 3 11 2.97 2.58
-5 3 -11 3.02 2.73
5 3 11 1.1 3.59
5 -3 11 -3 2.79
5 3 11 3.66 2.11
5 3 11 13.43 13.33
-5 3 -11 9.22 6.79
5 3 11 9.02 5.34
5 3 11 1.96 1.27
-5 3 -12 24.93 5.25
5 -3 12 23.87 9.17
-5 -3 -12 29.64 10.15
5 -3 12 24.07 4.88
5 3 12 26.02 5.78
-5 3 -12 24.43 4.86
5 3 12 27.18 8.9
5 -3 12 36.34 9.87
5 3 12 39.11 21.25
5 3 12 26.02 4.07
-5 3 -13 18.9 4.65
5 3 13 14.17 7.16
5 -3 13 18.59 4.56
5 3 13 24.3 5.63
-5 3 -13 21.23 4.46
-5 3 -14 27.84 5.69
5 3 14 21.64 8.63
5 -3 14 38.94 6.09
5 3 14 30.88 6.15
5 3 15 6.34 4.56
-5 3 -15 -0.33 1.88
5 -3 15 1.4 2.65
5 3 15 -1.28 2.92
5 3 16 58.93 7.73
-5 3 -16 60.41 6.75
5 -3 16 55.84 6.52
5 -3 16 44.26 8.68
-5 3 -17 77.52 6.57
5 -3 17 87.79 7.45
5 3 17 90.59 8.52
5 -3 17 65.29 8.89
5 -3 18 41.39 4.57
5 3 18 42.63 5.25
5 -3 19 5.78 1.67
5 3 19 7.58 1.98
5 5 -18 -0.63 1.1
-5 -5 17 2.58 1.34
5 5 -17 1.35 1.87
-5 5 17 2.23 1.36
-5 5 17 0.51 2.02
-5 5 17 1.25 1.27
-5 -5 16 8.75 2.36
5 5 -16 7.34 2.82
-5 5 16 10.88 3.22
-5 5 16 4.46 2.9
5 5 -16 12.06 2.66
-5 5 16 12.41 2.69
-5 5 15 75.67 8.24
-5 -5 15 81.27 7.18
-5 5 15 86.19 10.64
5 5 -15 72.38 7.08
-5 5 15 92.01 7
-5 -5 14 307.04 14.82
-5 5 14 292.12 16.74
-5 5 14 287.09 20.18
5 5 -14 262.74 24.39
-5 5 14 257.37 14.77
5 5 -14 266.88 15.39
-5 5 14 302.41 12.99
-5 5 13 125.19 14.09
5 5 -13 112.93 17.45
-5 -5 13 129.66 10.16
-5 5 13 107.06 10.58
5 5 -13 95.86 12.42
5 5 -13 108.47 10.88
-5 5 13 120.55 8.47
5 5 -12 140.67 20.16
-5 -5 12 174.3 11.91
-5 5 12 174.81 17.05
-5 5 12 160.99 13.53
5 5 -12 141.5 13.16
5 5 -12 141.68 16.05
-5 5 12 156.98 9.7
5 5 -11 29.3 10.77
-5 -5 11 28.59 5.19
-5 5 11 30.85 6.24
-5 5 11 0.76 9.83
5 5 -11 13.68 4.84
-5 5 11 34.6 10.05
5 5 -11 21.35 7.34
-5 5 11 30.74 7.77
-5 5 11 28.72 4.5
-5 -5 11 40.59 14.56
5 -5 -10 1.03 4.12
-5 -5 10 -6.5 4.23
5 5 -10 -1.77 5.07
-5 5 10 3.54 2.21
-5 5 10 1.21 3.83
-5 5 10 2.41 6.28
-5 5 10 -4.94 3.36
-5 5 10 -0.91 3.56
5 5 -10 1.52 4.41
5 5 -10 -2.12 4.1
5 -5 -9 106.6 20.17
-5 -5 9 108.85 16.29
5 5 -9 112.45 18.27
-5 5 9 133.25 14.42
-5 5 9 99.83 29.11
-5 5 9 105.12 11.41
-5 5 9 110.3 16.5
5 5 -9 95.1 13.51
-5 -5 9 115.59 24.94
-5 5 9 104.95 8.15
5 5 -9 103.55 12.58
5 5 -8 187.77 22.91
5 -5 -8 185.07 25.55
-5 5 8 215.24 17.49
-5 -5 8 202.32 20.53
5 5 -8 219.78 26.59
-5 5 8 181.92 14.69
-5 5 8 210.9 40.17
5 5 -8 149.97 16.55
-5 5 8 193.7 20.99
-5 -5 8 174.16 30.09
-5 5 8 189.43 10.89
5 5 -8 172.97 16.17
5 5 -7 76.38 11.98
5 5 -7 84.02 15.56
5 -5 -7 85.22 16.79
-5 -5 7 80.12 12.68
-5 5 7 87.42 11.11
5 5 -7 71.98 10.49
-5 5 7 80.03 12.95
-5 5 7 87.03 10.12
-5 5 7 67.56 21.88
5 5 -7 76.69 12.2
5 5 -7 81.77 15.76
-5 -5 7 87.26 19.75
-5 5 7 82.55 7.37
5 5 -6 1633.36 54.86
5 5 -6 1753.8 65.47
-5 5 6 1819.81 47.1
5 -5 -6 1625.9 68.8
5 5 -6 1765.25 72.32
5 5 -6 1562.76 47.88
-5 -5 6 1659.71 83.9
-5 5 6 1579.34 54.38
5 5 -6 1585.81 51.75
-5 5 6 1756.96 43.15
-5 5 6 1640.54 32.62
5 5 -5 235.61 23.43
5 -5 -5 248.82 25.48
5 5 -5 230.38 25.35
-5 5 5 236.76 15.61
5 5 -5 228.86 18.19
-5 5 5 239.63 38.08
-5 -5 5 239.08 31.1
5 5 -5 218.2 18.89
-5 5 5 236.41 12.52
-5 5 5 261.75 21.18
5 -5 -4 15.23 6.35
-5 5 4 6.06 7.42
5 5 -4 13.47 6.65
-5 -5 4 -1.24 3.48
5 -5 -3 1.29 4.04
5 5 -3 11.02 5.39
-5 -5 3 4.09 5.23
-5 5 3 0.14 4.81
5 -5 -2 21.41 6.64
-5 -5 2 10 6.49
-5 5 2 22.45 8.22
-5 5 2 16.32 9.83
5 -5 -1 -1.57 2.76
-5 -5 1 -2.2 3.22
-5 5 1 -0.9 3.84
5 -5 0 8.9 4.17
-5 5 0 14.76 7.32
-5 -5 0 16.3 6.24
5 -5 1 35.4 11.93
5 -5 1 31.42 6.55
-5 5 -1 34.31 12.06
-5 -5 -1 28.49 7.75
5 -5 2 9.59 8.68
5 5 2 -0.36 6.7
-5 -5 -2 16.42 4.45
-5 5 -2 13.36 8.81
5 -5 3 356.39 36.92
-5 -5 -3 296.49 25.98
5 5 3 308.69 42.59
-5 5 -3 366.01 37.79
-5 -5 -4 52.14 11.24
5 -5 4 65.95 16.69
5 5 4 69.55 21.21
-5 5 -4 53.86 15.11
-5 -5 -5 -4.94 4.07
5 -5 5 -2.91 5.43
-5 5 -5 -0.01 1.53
5 5 5 -4.44 4.7
5 5 5 3.37 8.02
5 5 5 2.24 1.69
-5 5 -5 6.18 5.91
5 5 5 1.41 2.15
5 -5 6 327.51 35.11
-5 5 -6 304.08 16.24
5 5 6 311.15 27.91
5 5 6 291.42 18.27
-5 -5 -6 228.96 23.42
5 5 6 280.31 24.81
5 5 6 335.67 48.72
5 5 6 290.65 15.65
-5 5 -6 317.45 15.98
-5 5 -6 257.4 34.89
5 5 7 307.71 16.03
-5 -5 -7 290.85 26.69
5 5 7 304.21 28.28
5 5 7 297.18 19.03
-5 5 -7 313.23 17.13
5 -5 7 280.12 33.14
-5 5 -7 309.54 16.05
5 5 7 332.18 50.34
5 5 7 308.06 16.49
-5 5 -7 262.69 35.91
5 5 7 279.17 25
-5 -5 -8 2.28 3.7
5 -5 8 3.81 1.8
-5 5 -8 2.72 2.88
5 5 8 -2.35 2.13
5 5 8 1.63 4.48
5 -5 8 6.32 6.57
5 5 8 3.63 3.44
-5 5 -8 3.41 3.26
5 5 8 3.32 6.27
5 5 8 2.47 2.31
-5 5 -8 1.57 3.47
5 -5 9 111.8 20.91
5 -5 9 118.73 9.09
-5 -5 -9 109.42 17.46
5 5 9 124.39 12.76
-5 5 -9 122.89 11.43
5 5 9 123.93 10.93
5 5 9 131.07 19.66
5 5 9 128.27 33.63
5 5 9 124.84 10.83
-5 5 -9 120.39 10.56
-5 5 -9 101.37 22.54
5 5 10 62.78 13.54
-5 -5 -10 50.39 11.87
5 -5 10 49.53 13.52
-5 5 -10 54.38 7.95
5 -5 10 44.06 5.81
5 5 10 44.76 6.77
5 5 10 50.34 8.21
5 5 10 31.68 17.7
5 5 10 49.12 6.97
-5 5 -10 59.12 7.93
-5 5 -10 33.13 13.22
5 5 11 0.46 4.27
-5 5 -11 17.65 4.68
5 -5 11 16.84 3.73
5 5 11 16.59 4.43
5 5 11 17.03 4.36
-5 5 -11 18.27 5.12
5 5 11 16.29 5.1
5 5 12 55.21 8.13
-5 5 -12 60.88 8.21
5 5 12 54.25 12.31
5 -5 12 55.41 6.64
5 5 12 67.05 8.45
-5 5 -12 67.12 7.91
5 5 12 70.71 7.79
-5 5 -13 46.49 7.07
5 5 13 47.99 10.58
5 5 13 46.01 6.91
5 -5 13 48.95 5.98
5 5 13 49.28 7.41
-5 5 -13 44.81 6.29
5 5 13 51.24 6.37
5 -5 14 18.2 3.77
-5 5 -14 18.15 4.55
5 5 14 19.76 4.84
-5 5 -14 10.88 3.37
5 5 14 12.59 3.89
-5 5 -15 119.59 9.51
5 5 15 116.97 9.75
5 -5 15 111.19 8.12
5 5 16 -2.89 2.36
-5 5 -16 1.76 1.95
5 -5 16 0.21 1.13
-5 5 -17 19.62 2.99
5 5 17 20.25 3.29
5 -5 17 21.24 2.84
5 7 -15 1.36 1.38
-5 7 15 0.41 1.9
-5 7 15 3.7 1.52
-5 7 15 0.18 0.95
5 7 -14 24.33 4.26
-5 7 14 31.15 5.66
-5 7 14 19.44 3.45
5 7 -14 31.28 4.88
-5 7 14 31.34 3.54
5 7 -13 8.32 5.84
5 7 -13 7.71 3.11
-5 7 13 9.26 4.03
5 7 -13 16.06 4.16
-5 7 13 5.37 2.53
-5 7 13 9.39 2.26
5 7 -12 8.97 6.85
5 7 -12 16.52 4.17
-5 7 12 21.13 6.1
5 7 -12 16.99 4.48
-5 7 12 16.59 4.36
5 7 -12 18.99 5.79
-5 7 12 20.23 3.34
-5 7 11 235.07 18.18
5 7 -11 202.6 13.75
5 7 -11 201.84 22.43
5 7 -11 206.99 15.38
5 7 -11 210.16 17.86
-5 7 11 217.63 10.72
-5 7 11 207.75 14.66
5 7 -10 21.94 9.1
5 7 -10 16.95 4.32
-5 7 10 19.23 5.84
-5 7 10 18.77 5.4
5 7 -10 16.55 6.93
-5 7 10 22.39 3.91
5 7 -10 16.07 5.41
5 7 -9 546.14 23.08
5 7 -9 647.97 42.33
-5 7 9 606.23 30.17
-5 7 9 574.43 26.55
5 7 -9 554.25 27.98
5 7 -9 567.88 32.25
-5 7 9 591.04 19.09
5 7 -8 -8.33 7.04
-5 7 8 0.15 1.85
-5 7 8 0.69 2.69
5 7 -8 -1.14 4.14
-5 7 8 0.69 2.61
5 7 -8 -7.88 6.05
-5 7 7 155.41 15.07
5 7 -7 167.72 22.52
5 7 -7 140.39 15.13
-5 7 7 160.72 14.46
5 7 -7 172.71 18.68
-5 7 7 155.61 10.54
5 7 -6 4.8 4.85
5 7 -6 11.54 7.75
-5 7 6 9.35 2.96
5 7 -6 3.91 4.2
-5 7 6 6.33 3.7
-5 7 6 8.99 4.11
5 7 -6 -8.15 5.97
-5 -7 6 12.71 9.02
5 7 -5 226.06 23.12
-5 7 5 214.91 16.74
5 7 -5 277.68 27.26
5 7 -5 213.07 18.94
-5 7 5 229.56 16.98
5 7 -5 230.03 21.06
-5 -7 5 233.39 33.86
-5 7 5 220.89 13.21
5 7 -4 176.15 21.12
5 7 -4 223.67 23.94
5 7 -4 162.2 17.75
-5 7 4 205.19 15.72
-5 7 4 194.17 12.17
-5 -7 4 196.29 29.44
-5 7 4 196.17 12.81
5 7 -4 182.9 17.57
5 -7 -3 -7.36 7.37
5 7 -3 6.16 6.27
5 7 -3 0.29 4.65
-5 7 3 1.26 2.06
5 7 -3 -4.4 5.02
5 7 -3 -2.51 3.54
-5 7 3 0.79 2.47
-5 -7 3 7.08 5.48
5 7 -2 82.89 15.46
5 -7 -2 58.93 18.62
5 7 -2 87.26 14.52
5 7 -2 81.14 11.61
-5 7 2 81.99 9.73
5 7 -2 84.4 12.67
-5 -7 2 82.87 17.61
-5 7 2 87.01 8.88
5 7 -1 70.98 14.21
5 -7 -1 62.68 20.02
5 7 -1 69.17 11.99
5 7 -1 59.76 7.54
5 7 -1 69.03 10.39
-5 7 1 67.65 8.67
5 7 -1 76.83 11.6
-5 -7 1 60.45 14.26
-5 7 1 69.67 8.1
5 7 0 104.62 17.39
5 -7 0 96.07 24.17
5 7 0 104.68 10.81
5 7 0 115.51 13.3
5 7 0 123.82 14.04
-5 7 0 109.86 10.24
5 7 1 -0.07 6.38
5 7 1 4.15 2.26
5 7 1 6.44 2.62
-5 7 -1 3.06 5.59
5 7 1 -0.96 3.92
-5 7 -1 3.2 2.82
5 7 2 116.24 11.46
5 7 2 102.67 17.63
5 -7 2 105.39 23.57
5 7 2 105.09 9.44
-5 7 -2 100.02 21.2
-5 7 -2 115.08 10.56
5 7 2 99.09 11.78
-5 7 -2 102.24 10.05
5 7 3 -3.08 5.24
5 -7 3 3.03 4.44
5 7 3 2.54 2.44
-5 7 -3 -0.77 2.3
5 7 3 0.13 2.03
-5 7 -3 2.41 5.59
-5 7 -3 13.24 5.19
5 7 4 180.5 22.92
5 7 4 177.4 14.73
5 -7 4 162.72 28.05
-5 7 -4 171.78 11.16
5 7 4 194.8 13.44
-5 7 -4 119.3 24.9
-5 7 -4 128.48 11.02
-5 7 -4 159.35 12.86
5 7 5 4.81 5.8
5 -7 5 -5.42 6.22
-5 7 -5 6.6 2.71
5 7 5 3.5 3.22
-5 7 -5 7.32 3.44
-5 7 -5 4.64 3.68
-5 7 -5 -1.14 6.92
-5 7 -5 0.77 3.36
5 7 5 3.63 2.66
5 -7 6 9.92 6.73
5 7 6 14.6 7.9
-5 7 -6 8.4 3.32
-5 7 -6 8.84 3.95
-5 7 -6 16.22 5.27
5 7 6 9.62 3.66
5 7 6 9.62 4
-5 7 -6 14.94 4.73
-5 7 -7 91.24 9.01
5 7 7 97.07 11.38
5 7 7 107.18 17.62
-5 7 -7 101.37 10.17
5 7 7 97.27 10.02
-5 7 -7 85.73 8.53
5 7 8 86.01 10.71
-5 7 -8 92.34 9.13
5 7 8 102.34 16.66
5 7 8 98.45 9.9
-5 7 -8 115.12 10.84
5 7 9 17.68 8.28
-5 7 -9 19.72 4.51
5 7 9 21.47 5.81
5 7 9 21.29 5
5 7 10 13.74 6.43
-5 7 -10 21.53 4.46
5 7 10 29.64 6.54
-5 7 -10 39.38 7.38
5 7 10 29.05 5.58
-5 7 -11 18.72 4.35
5 7 11 24.93 5.81
5 7 11 24.77 4.64
-5 7 -11 27.26 6.18
-5 7 -12 8.62 2.71
5 7 12 9.13 3.73
5 7 12 10.52 3.06
5 7 13 115.12 9.29
-5 7 -13 139.6 9.34
-5 7 -14 1.41 1.47
5 7 14 2.26 1.53
-5 7 -15 18.13 2.78
-5 7 -15 15.69 2.94
5 -7 15 20.12 4.2
5 9 -12 -1.83 2.58
-5 9 12 -1.05 1
-5 9 11 40.83 4.89
-5 9 11 62.69 3.97
-5 9 11 57.13 5.34
5 9 -11 38.75 4.48
-5 9 10 61.14 6.56
5 9 -10 77.55 7.11
-5 9 10 64.35 6.22
-5 9 10 73.35 4.74
-5 9 9 5.41 1.67
-5 9 9 4.04 2.44
5 9 -9 4.38 2.66
-5 9 9 3.38 2.42
5 9 -9 2.59 3
-5 9 8 24.09 4.82
-5 9 8 25.54 4.77
5 9 -8 23.05 6.37
-5 9 8 28.91 3.55
5 9 -8 31.74 5.43
-5 9 7 2.51 1.64
-5 9 7 4.71 2.48
5 9 -7 3.35 3.17
-5 9 7 4.47 2.71
5 9 -7 -0.02 3.58
-5 9 6 12.54 2.76
5 9 -6 7.36 3.39
-5 9 6 7.99 3.25
5 9 -6 13.83 5.89
5 9 -5 30.15 5.78
-5 9 5 33.65 5.84
5 9 -5 47.47 8.97
-5 9 5 32.1 4.5
5 9 -4 29.64 8.33
-5 9 4 38.51 6.18
-5 9 4 37.31 4.98
5 9 -4 30.87 5.75
5 9 -4 28.15 7.53
5 9 -3 158.78 18.59
-5 9 3 161.04 11.72
5 9 -3 177.28 15.96
-5 9 3 191.8 11.3
5 9 -3 179.12 13.97
5 9 -2 5.32 5.51
-5 9 2 1.51 1.96
5 9 -2 1.47 2.21
5 9 -2 -0.22 3.6
5 9 -1 186.34 20.76
5 9 -1 173.6 15.22
-5 9 1 206.88 12.47
5 9 0 -2.46 5.62
-5 9 0 0.61 2.09
5 9 1 153.08 19.38
-5 9 -1 155.13 11.12
5 9 2 0.99 4.61
-5 9 -2 11.27 3.68
5 9 2 11.03 3.68
5 9 2 1.76 3
5 9 3 35.91 9.59
5 9 3 33.18 5.81
5 9 3 36.84 5.03
-5 9 -3 37.58 5.76
5 9 4 8.27 4.79
5 9 4 11.57 3.81
5 9 4 14.25 3.28
-5 9 -4 12.72 3.5
5 9 5 148.13 17.41
5 9 5 151.34 11.76
5 9 5 162.22 10.72
-5 9 -5 145.9 10.82
5 9 6 4.5 4.34
5 9 6 2.59 1.91
5 9 6 -0.34 2.12
-5 9 -6 -0.49 2.18
5 9 7 22.48 6.51
5 9 7 19.98 4.89
5 9 7 26.31 4.35
-5 9 -7 27.29 4.86
5 9 8 18.52 5.32
5 9 8 17.02 4.27
5 9 8 24.53 4.05
-5 9 -8 19 4.06
5 9 9 7.99 3.03
-5 9 -9 10.17 2.9
5 9 10 6.14 2.45
-5 9 -10 7.53 2.27
5 9 11 1.68 1.39
-5 9 -11 2.26 1.11
-6 0 19 -0.52 1.45
-6 0 19 0.61 1.19
-6 0 18 107.11 8.85
-6 0 18 121.96 8.92
-6 0 17 1.46 2.1
-6 0 16 23.8 5
-6 0 15 -4.26 2.93
-6 0 14 0.65 2.89
-6 0 14 -0.7 1.69
-6 0 13 1.82 2.84
-6 0 13 -2.41 3.21
-6 0 13 0.35 1.29
6 0 -12 52.24 10.45
-6 0 12 71.87 8.42
-6 0 12 47.29 10.78
-6 0 12 53.54 5.56
6 0 -11 8.15 5.24
6 0 -11 0.71 3.31
6 0 -11 -15.38 6.61
-6 0 11 0.59 1.68
-6 0 11 -2.05 2.78
-6 0 11 15.78 9.28
-6 0 11 1.31 1.33
-6 0 10 390.79 16.52
6 0 -10 343.76 28.76
6 0 -10 374.16 29.15
-6 0 10 340.21 39.58
-6 0 10 344.38 26.37
6 0 -9 -2.43 3.71
6 0 -9 0.87 2.55
-6 0 9 -0.93 2.12
6 0 -8 287.54 22.79
6 0 -8 279 23.18
-6 0 8 330.38 22.65
-6 0 8 314.19 19.74
6 0 -7 -3.09 3.25
-6 0 7 1.35 2.43
-6 0 7 0.06 2.4
6 0 -6 100.89 12.41
-6 0 6 109.36 11.74
-6 0 6 100.55 10.77
6 0 -5 0.74 2.56
-6 0 5 -0.95 2.28
-6 0 5 -0.24 2.23
6 0 -4 7424.3 93.1
-6 0 4 7653.27 86.29
-6 0 4 7710.57 83.27
6 0 -3 -0.36 2.56
-6 0 3 -0.51 1.83
-6 0 3 0.12 1.95
-6 0 3 0.78 2.99
6 0 -2 188.18 13.68
-6 0 2 163.47 10.98
-6 0 2 184.04 12.54
-6 0 2 159.32 9.41
6 0 -1 0.66 2.1
-6 0 1 0.8 2.25
6 0 0 8133.33 85.19
-6 0 0 7385.65 79.04
6 0 1 0.06 2.34
-6 0 -1 -1.16 2.27
6 0 2 3933.82 62.86
6 0 2 3723.47 52.44
6 0 3 -3.14 2.75
6 0 3 2.12 2.4
-6 0 -3 -0.47 2.56
6 0 3 2.36 2.75
-6 0 -3 1.14 2.26
-6 0 -4 322.96 19.9
6 0 4 265.67 16.77
-6 0 -4 331.43 19.94
6 0 4 304.46 21.48
-6 0 -5 -0.26 3
6 0 5 -2.13 2.41
-6 0 -5 1.67 3.18
6 0 5 5.34 4.25
-6 0 -5 -0.76 3.58
6 0 6 426.44 22.49
-6 0 -6 380.68 23.34
-6 0 -6 451 27.51
6 0 7 -2.37 2.52
-6 0 -7 -0.65 2.5
-6 0 -7 2.72 4.42
-6 0 -8 322.57 23.75
6 0 8 315.78 20.92
6 0 8 313.2 24.43
-6 0 -8 275.08 24.9
6 0 9 -4.2 2.91
-6 0 -9 3.07 3.74
6 0 9 -0.12 2.05
6 0 10 349.85 24.06
-6 0 -10 364.29 28.59
6 0 10 362.96 17.33
6 0 10 364.43 15.72
6 0 10 365.97 29.46
6 0 10 419.02 22.89
6 0 10 373.67 43.01
-6 0 -11 4.26 4.18
6 0 11 -0.9 2.35
6 0 11 -1.44 2.05
6 0 11 2.56 3.02
6 0 11 -7.78 4.83
6 0 11 9.61 10.07
-6 0 -12 -7.34 5.31
6 0 12 2.84 2.49
6 0 12 2.5 2.39
6 0 12 -4.11 3.76
6 0 12 -7.13 7.53
6 0 12 7.44 4.18
-6 0 -13 2.34 3.84
6 0 13 -1.09 1.91
6 0 13 -0.41 2.21
6 0 13 -0.22 3.32
6 0 13 -2.1 4.2
6 0 13 -0.3 7.62
6 0 14 612.84 22.21
6 0 14 583.8 31.28
6 0 15 0.83 2.35
6 0 15 -1.43 1.84
6 0 16 -0.96 1.92
6 0 16 0.54 1.78
6 0 16 -4.62 3.73
6 0 17 0.75 1.62
6 0 17 -0.6 1.55
6 0 17 1.19 2.86
6 0 18 27.84 3.78
6 0 18 27.41 3.9
6 0 19 -1.25 1
-6 -2 19 5.99 1.93
6 2 -19 1.57 1.27
-6 2 19 5.72 2.07
-6 -2 18 15.86 3.67
-6 2 18 17.96 4.01
-6 2 17 52.29 5.67
-6 -2 17 63.96 7.29
-6 2 17 40.36 6.6
-6 2 16 0.71 1.54
-6 -2 16 1.11 2.56
-6 2 16 2.96 2.93
-6 2 16 1.93 2.1
-6 2 15 1.89 2.15
-6 -2 15 1.44 2.37
-6 2 15 0.35 2.61
-6 2 15 0.93 1.81
-6 2 14 3.46 2.27
-6 -2 14 2.43 3.41
-6 2 14 -3.7 3.52
-6 2 14 2.31 1.99
6 -2 -13 233.72 30.13
6 2 -13 228.71 24.65
-6 -2 13 416.02 23.64
-6 2 13 396.59 21.29
-6 2 13 268.66 27.78
-6 2 13 315.94 51.93
-6 2 13 260.23 12.35
6 -2 -12 373.25 31.29
-6 -2 12 581.73 25.37
-6 2 12 624.82 23.9
6 -2 -12 442.84 40.51
6 2 -12 426.52 33.54
-6 2 12 450.66 59.14
-6 2 12 508.19 37.86
-6 2 12 448.51 15.59
-6 2 11 141.97 10.49
-6 -2 11 106.05 16.46
6 2 -11 114.27 17.19
6 -2 -11 112.89 16.27
6 -2 -11 127.12 21.53
-6 -2 11 157.19 12.27
-6 2 11 125.54 29.54
-6 2 11 120.87 17.41
-6 2 11 121.14 7.82
6 2 -10 40.44 10.37
6 -2 -10 38.33 11.59
-6 2 10 46.46 5.72
-6 -2 10 40.47 5.84
-6 -2 10 37.99 9.55
6 -2 -10 39.46 8.97
-6 2 10 40.76 15.64
-6 -2 10 45.19 8.65
-6 2 10 31.42 8.36
-6 2 10 35.78 4.14
-6 -2 10 41.55 10.94
6 -2 -9 67.85 11.27
6 -2 -9 77.61 15.3
-6 -2 9 80.4 12.76
-6 -2 9 81.14 11
-6 2 9 90.17 22.31
-6 -2 9 68.19 14.3
-6 2 9 68.19 12.07
-6 -2 8 849.89 37.72
6 -2 -8 812.01 34.46
6 -2 -8 905.88 48.68
-6 2 8 922.77 66.5
-6 2 8 990.52 42.81
-6 -2 8 825.52 46.19
-6 -2 7 534.43 27.72
6 -2 -7 492.24 25.23
6 -2 -7 505.05 34.4
-6 2 7 533.21 47.36
-6 -2 7 556.5 24.32
-6 -2 7 486.85 34.59
-6 2 7 475.97 28.13
-6 -2 6 1026.25 35.64
6 -2 -6 989.13 45.34
-6 2 6 1054.28 61.59
-6 2 6 935.34 36.89
-6 -2 6 932.6 28.74
-6 -2 6 1030.07 47.66
-6 -2 5 676.95 26.4
6 2 -5 759.96 24.26
6 -2 -5 593.99 33.16
-6 2 5 686.38 46.4
-6 2 5 640.35 29.02
-6 -2 5 578.58 20.75
-6 -2 5 622.33 36.18
-6 2 5 571.84 22.83
-6 -2 4 903.03 27.7
6 2 -4 872.52 25.42
6 -2 -4 943.22 39.26
-6 -2 4 968.12 24.1
-6 2 4 949.42 33.62
-6 2 4 954.83 50.29
-6 -2 4 919.2 41.33
-6 -2 3 397.7 16.84
6 2 -3 398.56 17.03
6 -2 -3 380.32 23.75
-6 2 3 443.59 31.35
-6 2 3 383.48 20.57
-6 -2 3 390.64 25.99
-6 2 3 367.72 19.14
6 2 -2 1030.18 27.49
6 -2 -2 910.17 34.82
-6 -2 2 879.13 36.72
-6 2 2 973.16 41.95
-6 2 2 1053.32 32.47
-6 2 2 894.79 30.8
6 2 -1 666.25 22.56
6 -2 -1 552.33 25.92
-6 2 1 571.41 28.93
-6 -2 1 653.76 29.94
-6 2 1 653.45 27.26
6 2 0 351.53 17.03
-6 2 0 288.89 8.95
6 -2 0 304.01 18.67
-6 -2 0 263.5 18.04
-6 2 0 336.8 20.42
-6 2 -1 499.81 13.11
6 -2 1 551.76 24.63
6 2 1 518.69 31.26
-6 2 -1 481.62 26.79
-6 -2 -1 534.81 23.92
-6 2 -1 586.17 28.28
-6 2 -2 4.3 1.71
6 -2 2 2.56 4.51
6 -2 2 2.07 2.18
-6 2 -2 6.78 4.75
6 2 2 -1.67 3.66
-6 -2 -2 8.73 3.67
6 -2 3 2626.44 77.53
6 -2 3 2608.99 54.55
-6 2 -3 2526.87 39.36
-6 2 -3 2566.23 68.95
6 -2 4 72.04 12.91
-6 -2 -4 51.02 9.95
-6 2 -4 62.52 7.05
6 -2 4 64.98 8.97
6 2 4 52.95 13.09
-6 2 -4 73.47 13.1
-6 -2 -4 74.48 8.52
-6 -2 -5 111.35 14.52
-6 2 -5 130.15 11.17
6 -2 5 115.03 16.39
6 2 5 113.99 12.02
6 2 5 149.24 23.02
-6 2 -5 117.07 17.07
-6 -2 -5 137.91 12.12
6 -2 6 226.81 22.85
-6 -2 -6 251.83 21.99
-6 2 -6 207.07 15.48
6 2 6 193.54 16.7
6 2 6 245.46 31.62
-6 2 -6 285.8 28.83
-6 -2 -6 229.27 16.45
-6 -2 -7 69.67 12.09
6 -2 7 88.03 14.6
-6 2 -7 61.37 9.57
6 2 7 68.06 10.56
6 2 7 104.73 22
-6 2 -7 84.28 16.82
6 -2 8 16.56 7.04
-6 -2 -8 4.17 3.8
-6 2 -8 6.28 3.71
6 2 8 7.03 3.9
6 2 8 19.22 11.26
-6 2 -8 19.58 8.81
-6 2 -9 78.86 8.2
-6 -2 -9 63.69 12.45
-6 2 -9 73.48 11.74
6 2 9 89.36 8.94
6 -2 9 82.51 7.57
6 -2 9 69.67 13.09
6 -2 9 79.41 13.95
6 2 9 76.45 12.61
-6 2 -9 82.95 7.59
-6 2 -9 78.04 16.78
6 2 9 69.77 20.64
6 -2 10 501.08 35.46
-6 2 -10 543.72 21.76
-6 -2 -10 601 38.56
6 2 10 564.81 23.03
-6 2 -10 599.3 35.74
6 -2 10 572.96 20.49
6 -2 10 594.43 38.79
6 2 10 566.96 61.34
-6 2 -10 669.81 21.75
6 2 10 517.12 29.42
6 2 10 583.49 36.07
-6 2 -10 458.21 41.49
6 -2 11 132.23 18.37
-6 2 -11 127.74 10.89
-6 -2 -11 126.5 18.52
-6 2 -11 116.26 16.98
6 -2 11 128.82 10.07
6 2 11 127.64 11.39
6 -2 11 120.71 18.48
-6 2 -11 151.03 10.7
6 2 11 154.02 33.57
6 2 11 134.44 18.21
6 2 11 110.19 14.43
-6 2 -12 23.01 5.1
6 -2 12 17.38 7.52
-6 -2 -12 22.53 8.24
-6 2 -12 34.02 10.04
6 -2 12 26.93 5
6 2 12 27.75 5.93
6 2 12 -3.29 7.41
6 -2 12 31 9.51
6 2 12 24.94 8.68
6 2 12 23.57 7.87
-6 2 -13 1.56 2.24
-6 -2 -13 -5.23 4.95
-6 2 -13 -11.71 6.04
6 -2 13 -0.84 1.81
6 -2 13 1.23 2.37
6 2 13 2.36 2.78
6 2 13 -6.21 4.81
6 -2 13 2.28 3.05
6 2 13 -1.98 2.36
-6 2 -14 389.45 18.46
6 -2 14 467.98 19.89
6 2 14 421 21.27
6 -2 14 488.27 27.67
6 2 14 405.09 28.34
6 -2 15 27.22 5.01
-6 2 -15 22.31 4.36
6 2 15 30.62 5.89
6 -2 15 34.28 7.71
-6 2 -16 -0.01 1.13
6 -2 16 1.64 2.15
6 2 16 0.04 2.38
6 -2 16 2.07 3.26
6 2 17 2.73 2.58
6 -2 17 0.97 1.71
6 -2 17 -1.74 2.78
6 -2 18 22.09 3.52
6 2 18 23.62 3.95
6 -2 18 15.08 4.4
6 -2 19 8.67 1.97
6 2 19 8.32 1.98
-6 -4 18 3.45 1.39
6 4 -18 5.81 2.23
-6 4 18 5.54 2.28
-6 4 18 2.36 1.69
-6 -4 17 2.22 1.79
-6 4 17 1.83 2.18
6 4 -17 2.82 2.39
-6 4 17 3.88 2.42
-6 4 17 4.09 1.79
-6 -4 16 1.61 1.92
-6 4 16 1.64 2.12
-6 4 16 5.71 3.48
-6 4 16 2.73 1.87
-6 4 15 88.46 11.17
6 4 -15 68.25 12.35
-6 -4 15 90.49 8.78
-6 4 15 87.51 7.14
6 4 -14 82.14 14.69
-6 -4 14 93.02 9.34
-6 4 14 83.85 11.32
6 4 -14 66.98 7.72
-6 4 14 89.15 7.31
6 4 -13 6.78 6.8
-6 -4 13 2.59 2.82
-6 4 13 2.43 3.37
6 4 -13 5.47 2.94
-6 4 13 -0.7 2.34
6 4 -13 0.05 3.8
-6 4 13 0.6 1.54
6 4 -12 226.03 25.68
-6 -4 12 291.25 17.37
-6 4 12 261.74 20.41
6 4 -12 211.53 19.75
-6 4 12 227.11 16.04
-6 4 12 243.4 12
-6 4 12 161.81 38.95
6 4 -12 185.69 15.02
6 4 -11 861.06 50.32
6 -4 -11 822.11 58.05
-6 -4 11 826.44 46.77
-6 4 11 875.57 31.6
6 4 -11 786.08 31.98
-6 4 11 871.35 48.86
-6 4 11 859.24 85.65
-6 4 11 967.8 39.04
-6 -4 11 817.64 59.66
6 4 -11 754.7 37.05
-6 4 11 828.71 22.01
-6 -4 10 140.06 12.63
-6 -4 10 99.04 15.64
6 -4 -10 97.44 19.41
6 4 -10 76.96 15.76
-6 4 10 81.96 9.86
-6 4 10 96.41 12.58
-6 4 10 93.54 27.51
-6 4 10 85.91 14.85
-6 4 10 90.93 7.27
-6 -4 10 105.63 21.19
6 4 -10 90.03 11.26
6 4 -9 393.78 33.38
6 -4 -9 316.63 33.79
-6 -4 9 339.89 26.97
-6 4 9 340.01 21.83
6 4 -9 284.95 20.04
-6 -4 9 322.31 36.99
-6 4 9 313.25 13.39
-6 4 9 297.41 18.22
-6 4 9 295.2 26.52
-6 4 9 260.83 43.7
-6 -4 8 -6.92 4.25
6 -4 -8 3.67 4.91
6 4 -8 0.21 4.36
-6 4 8 1.44 1.31
6 4 -8 0.53 3.29
-6 4 8 0.84 2.15
-6 4 8 4.08 3.69
-6 -4 8 8.92 6.93
-6 4 8 -0.09 6.59
-6 -4 7 44.35 9.13
6 -4 -7 47.95 12.24
6 4 -7 44.68 11.65
-6 4 7 70.81 20.54
6 4 -7 45.36 8.37
-6 4 7 49 7.26
-6 4 7 41.13 9.48
-6 -4 7 52.66 14.23
-6 4 7 48.71 5.33
-6 -4 6 357.21 22.65
6 -4 -6 350.39 30.62
-6 4 6 408.11 46.86
-6 4 6 371.85 26.15
-6 -4 6 419.7 38.61
-6 -4 5 19.23 4.86
6 -4 -5 16.04 7
-6 4 5 6.67 7.61
-6 4 5 14.92 5.44
-6 -4 5 10.47 6.97
6 -4 -4 473.88 32.06
-6 4 4 522.5 28.33
-6 4 4 453.61 45.98
-6 -4 4 531.27 39.86
-6 4 4 504.58 31.64
6 -4 -3 75.71 12.52
-6 4 3 53.95 15.26
-6 4 3 74.35 12.55
-6 -4 3 61.13 13.28
6 -4 -2 66.63 11.42
-6 4 2 72.34 13.38
-6 -4 2 62.08 12.52
-6 4 2 44.69 13.88
6 -4 -1 1093.72 42.43
-6 -4 1 1035.9 48.14
-6 4 1 1028.67 49.88
6 -4 0 141.97 14.71
-6 -4 0 124.77 15.84
-6 4 0 126.72 18.19
6 -4 1 573.89 28.27
-6 -4 -1 537.5 30.23
-6 4 -1 492.76 37.51
6 -4 2 427 24
6 -4 2 401.38 38.22
6 4 2 380.45 39.72
-6 -4 -2 372.63 23.45
-6 4 -2 414.77 36.18
6 -4 3 44.53 7.61
6 -4 3 43.99 12.83
6 4 3 52.16 16.27
-6 4 -3 36.44 11.54
-6 -4 -3 40.81 7.71
-6 -4 -4 5.69 3.66
6 -4 4 3.97 2.58
6 -4 4 0.65 5.51
-6 4 -4 6.46 6.96
6 4 4 12.61 10.15
-6 -4 -4 7.55 3.6
6 -4 5 262.58 30.31
-6 -4 -5 263.36 24.92
6 4 5 244.67 36.7
-6 4 -5 216.94 29.75
6 -4 6 109.05 20.12
-6 -4 -6 161.6 19.86
6 4 6 149.08 29.36
-6 4 -6 125.88 23.43
6 -4 7 323.62 33.81
-6 4 -7 334.13 17.13
-6 -4 -7 379.66 30.61
6 4 7 353.13 19.25
6 -4 7 348.63 14.6
6 4 7 347.91 17.07
6 4 7 319.69 28.5
6 4 7 401.11 50.17
6 4 7 303.22 25.06
6 4 7 343.46 16.2
-6 4 -7 372.44 16.53
-6 4 -7 298.61 36.12
6 4 8 127.29 10.77
6 -4 8 118.13 21.1
-6 4 -8 115.66 10.42
6 4 8 123.88 11.87
6 -4 8 114.29 8.8
6 4 8 113.43 18.36
-6 -4 -8 113.9 17.15
6 4 8 102.05 27.07
6 4 8 95.92 14.3
6 4 8 141.04 10.7
-6 4 -8 95.14 22.17
-6 4 -8 134.13 10.39
6 -4 9 18.53 8.59
6 4 9 24.71 9.9
-6 -4 -9 15.04 7.2
-6 4 -9 20.79 4.78
6 -4 9 17.5 3.82
6 4 9 25.65 5.33
6 4 9 25.25 5.79
6 4 9 28.6 8.58
-6 4 -9 25.16 5.07
6 -4 9 22.18 7.44
6 4 9 19.01 4.27
-6 4 -9 11.12 8.02
6 4 9 -7.44 7.86
6 -4 10 7.79 5.86
6 4 10 2.9 5.33
-6 -4 -10 10.27 5.98
-6 4 -10 4.94 2.73
6 -4 10 4.91 2.43
6 4 10 10.2 3.8
6 4 10 6.23 3.07
-6 4 -10 5.03 3.07
6 4 10 4 4.22
6 -4 10 -10.58 5.59
6 4 10 6.08 2.7
-6 4 -10 10.62 7.7
6 4 10 8.67 8.72
6 -4 11 12.82 7.16
6 4 11 23.5 9.27
-6 4 -11 14.85 4.37
6 -4 11 15.59 3.97
6 4 11 19.53 4.8
-6 -4 -11 12.66 6.29
-6 4 -11 16.04 4.43
6 4 11 10.84 4.08
6 -4 11 0.62 3.41
6 4 11 19.26 4.16
6 4 11 26.93 8.58
6 4 11 28.57 17.89
-6 4 -12 123.24 11.46
6 4 12 121.31 11.57
6 -4 12 112.51 9.6
6 4 12 130.72 19.39
6 4 12 131.23 11.99
-6 4 -12 138.39 11.1
6 4 12 132.65 10.28
6 4 13 16.11 7.9
-6 4 -13 5.89 3.03
6 -4 13 6.24 2.79
6 4 13 8.34 3.81
6 4 13 9.93 3.75
6 4 14 3.38 5.14
-6 4 -14 9.11 3.67
6 -4 14 9.53 3.21
6 4 14 12.08 4.26
6 4 15 0.93 3.65
-6 4 -15 3.85 2.49
6 -4 15 3.27 2.3
6 4 15 7.99 3.69
6 4 16 14.89 3.92
-6 4 -16 11.02 2.77
6 -4 16 12.99 3.15
6 -4 16 9.8 4.2
6 4 17 6.46 2.47
-6 4 -17 6.48 1.92
6 -4 17 6.96 2.16
6 -4 17 3.71 2.83
6 4 18 3.47 1.76
6 -4 18 1.6 1.06
-6 6 16 32.56 3.68
6 6 -16 35.23 4.74
-6 6 16 35.25 5.25
-6 6 16 39.81 3.76
6 6 -15 28.65 6.97
6 6 -15 30.21 5.1
-6 6 15 31.38 4.26
-6 6 15 25.53 5.39
6 6 -15 24.53 3.8
-6 6 15 19.71 3.3
-6 6 15 29.52 3.61
6 6 -14 42.22 9.47
6 6 -14 55.15 7.33
-6 6 14 59 8.73
-6 6 14 57.5 6.27
-6 6 14 46.95 5.95
6 6 -14 63.03 6.97
-6 6 14 58.54 5.27
6 6 -13 7.38 5.86
-6 6 13 2.71 1.67
-6 6 13 3.63 3.55
6 6 -13 1.48 2.36
-6 6 13 1.06 1.98
6 6 -13 7.96 4.68
-6 6 13 3.24 2.01
6 6 -12 7.96 7.25
-6 6 12 12.26 3.62
-6 6 12 6.23 2.28
-6 6 12 7.68 4.58
6 6 -12 4.25 3.3
-6 6 12 9.14 3.78
6 6 -12 8.22 5.41
-6 6 11 90.55 12.37
6 6 -11 91.24 16.87
6 6 -11 75.8 10.23
-6 6 11 93.42 10.64
6 6 -11 93.21 13.27
-6 6 11 97.74 7.73
6 6 -10 38.39 11.94
-6 6 10 35.49 8.24
-6 6 10 37.31 7.2
6 6 -10 42.92 10.15
6 6 -10 35.13 7.41
-6 6 10 39.62 5.2
-6 6 9 58.26 10.29
6 6 -9 48.73 13.2
-6 6 9 46.43 8.36
6 6 -9 51.27 10.86
6 6 -9 43.71 8.72
-6 6 9 51.27 5.99
6 -6 -8 139.96 22.95
6 6 -8 116.02 19.28
-6 6 8 62.18 10.32
6 6 -8 116.33 14.12
-6 6 8 106 29.39
-6 6 8 128.33 13.1
6 6 -8 121.51 16.23
-6 -6 8 108.13 23.69
-6 6 8 119.02 9.16
6 6 -7 234.38 26.42
6 6 -7 226.77 21.61
6 -6 -7 191.65 25.53
-6 6 7 205.19 17.3
-6 -6 7 195.43 29.91
-6 6 7 224 17.22
6 6 -7 210.31 20.45
-6 6 7 180.78 38.37
6 6 -7 197.03 18.21
-6 6 7 198.84 11.99
6 6 -6 354.06 27.59
6 6 -6 428.28 34.5
6 -6 -6 337.87 32.69
-6 6 6 357.82 22.1
-6 -6 6 372.6 41.82
6 6 -6 368.88 25.01
-6 6 6 387.13 22.11
-6 6 6 422.17 55.32
6 6 -6 343.76 26.01
-6 6 6 354.87 16.27
6 6 -5 54.83 11.3
6 -6 -5 62.12 13.99
6 6 -5 73.13 14.52
-6 6 5 34.26 7.22
-6 6 5 68.14 9.44
6 6 -5 52.43 9.81
6 6 -5 61.68 11.12
-6 6 5 90.77 24.82
-6 -6 5 81.74 18.98
-6 6 5 66.95 7.28
6 6 -4 349.11 28.6
6 6 -4 387.87 30.76
-6 6 4 328.72 20.06
6 -6 -4 286.11 28.04
6 6 -4 322.46 23.21
-6 6 4 333.81 19.83
-6 6 4 314.2 44.99
-6 -6 4 298.98 34.89
6 6 -4 323.33 24.21
-6 6 4 330.44 16.25
6 -6 -3 26.84 8.36
6 6 -3 27.58 8.46
6 6 -3 38.96 9.82
6 6 -3 30.91 7.43
-6 6 3 28.38 5.86
-6 6 3 51.82 6.56
6 6 -3 27.18 7.29
-6 -6 3 44.36 12.86
-6 6 3 29.23 5.09
6 6 -2 538.68 36.1
6 6 -2 496.86 20.27
6 -6 -2 473.78 32.64
6 6 -2 510.36 32.9
6 6 -2 468.36 27.43
-6 6 2 495.96 22.98
-6 6 2 379.94 15.12
6 6 -2 513.88 29.24
-6 -6 2 447.94 39.18
-6 6 2 506.04 20.59
6 6 -1 17.93 7.8
6 6 -1 29.56 8.43
6 -6 -1 17.4 11.46
6 6 -1 19.31 4.38
-6 6 1 7.62 6.52
-6 6 1 18.46 4.44
-6 6 1 23.54 5.16
6 6 -1 20.12 6.19
6 6 -1 20.78 6.19
-6 -6 1 16.91 7.44
6 6 0 165.76 20.61
6 -6 0 143.41 27.7
6 6 0 152.73 12.55
6 6 0 152.87 15.45
-6 6 0 142.4 10.8
6 6 0 167.33 16.45
-6 -6 0 157.59 20.87
-6 6 0 141.33 23.32
-6 6 0 150.33 11.57
6 6 1 428.52 32.94
6 -6 1 421.33 45.46
6 6 1 394.66 20
6 6 1 419.77 25.33
6 6 1 449.86 18.06
-6 6 -1 314.28 15.52
6 6 1 408.65 24.31
-6 6 -1 383.95 40.48
-6 6 -1 423.22 19.39
-6 -6 -1 429.76 31.37
6 6 2 170.64 13.41
6 6 2 158.39 20.54
6 -6 2 167.03 28.22
-6 6 -2 150.59 9.73
6 6 2 146.62 14.9
6 6 2 176.73 11.88
-6 6 -2 124.32 10.17
-6 6 -2 138.1 25.74
-6 6 -2 154.09 11.92
6 6 3 24.3 9.74
6 -6 3 22.02 10.77
-6 6 -3 24.85 4.33
-6 -6 -3 20.42 7.94
6 6 3 19.51 8.16
6 6 3 23.99 4.6
-6 6 -3 18.83 10.18
-6 6 -3 20.37 5
6 6 3 29.16 5.93
-6 6 -3 26.73 5.31
-6 -6 -4 282.76 27.93
-6 6 -4 256.13 14.09
6 -6 4 241.54 33.88
6 6 4 242.12 25.78
6 6 4 252.94 17.17
6 6 4 216.5 23.9
6 6 4 282.57 15.66
-6 6 -4 163.23 11.52
6 6 4 265.73 44.14
-6 6 -4 265.3 13.8
-6 6 -4 253.05 35.83
6 6 5 331.23 30.57
6 6 5 329.3 20.16
6 -6 5 297.12 37.44
-6 -6 -5 308.81 29.26
-6 6 -5 315.33 16.1
-6 6 -5 344.79 16.34
6 6 5 281.96 26.85
6 6 5 342.22 17.54
-6 6 -5 217.3 12.77
6 6 5 242.2 42.93
-6 6 -5 312.88 40.82
6 -6 6 219.46 31.68
-6 6 -6 212.41 13.75
6 6 6 227.16 17.09
-6 -6 -6 244.48 25.81
6 6 6 212.73 25.04
6 6 6 242.37 25
6 6 6 237.2 14.85
-6 6 -6 247.64 14.35
-6 6 -6 130.52 9.76
6 6 6 206.94 41.16
-6 6 -6 234.45 35.87
6 -6 7 2.91 4.3
-6 -6 -7 7.77 6.95
6 6 7 12.46 8.19
-6 6 -7 18.66 4.34
6 6 7 17 5.08
-6 6 -7 31.25 6.33
6 6 7 16.98 4.44
6 6 7 29.33 9.28
-6 6 -7 23.3 13.37
6 6 7 10.6 10.22
-6 -6 -8 4.61 4.43
6 6 8 4.67 5.48
6 -6 8 3.89 5.11
-6 6 -8 9.38 3.39
6 6 8 8.22 4.27
6 6 8 7.23 3.66
-6 6 -8 -6.46 6.74
6 6 8 6.06 3.43
-6 6 -8 18.84 5.86
6 6 9 2.78 5.98
-6 6 -9 -1.54 2.41
6 6 9 3.94 2.53
6 6 9 0.6 2.85
-6 6 -9 2.95 4.57
6 6 9 -0.18 2.31
6 6 10 -2.75 5.76
6 6 10 1.94 2.37
-6 6 -10 -0.27 2.24
6 6 10 3.48 3.49
-6 6 -10 1.22 3.57
6 6 10 1.63 2.38
6 6 11 9.88 5.73
-6 6 -11 6.49 3.27
6 6 11 10.66 3.57
6 6 11 8.35 3.98
6 6 11 9.1 3.36
-6 6 -11 5.82 3.75
6 -6 12 3.29 1.91
6 6 12 6.9 3.33
6 6 12 5.6 5.02
-6 6 -12 2.6 2.61
6 6 12 3.67 2.82
6 6 12 7.02 3.07
6 6 13 1.57 1.97
-6 6 -13 1.37 2.4
6 -6 13 -0.2 1.11
6 6 13 0.08 1.6
6 -6 14 -2.32 1.4
6 6 14 -1.59 1.71
-6 6 -14 -0.16 1.78
6 6 14 -0.17 1.43
-6 6 -15 3.55 1.83
6 6 15 1.83 1.61
-6 6 -16 23.89 3.07
6 -6 16 1.41 1.92
-6 8 13 55.76 6.15
6 8 -13 68.64 5.98
-6 8 13 60.35 5.32
-6 8 13 78.58 4.74
-6 8 12 2.51 2.28
6 8 -12 4.36 2.62
-6 8 12 2.05 1.86
6 8 -12 -0.14 2.14
-6 8 12 0.43 1.02
-6 8 11 -0.83 2.71
6 8 -11 -0.57 2.24
-6 8 11 -0.06 1.93
6 8 -11 1.44 2.58
-6 8 11 1.76 1.28
6 8 -10 -1.9 4.95
-6 8 10 1.19 1.55
-6 8 10 2.95 3.11
6 8 -10 0.99 2.85
-6 8 10 0.27 2.51
6 8 -10 5.74 4.61
6 8 -9 43.17 10.95
-6 8 9 42.65 7.49
-6 8 9 45.93 7.13
6 8 -9 39.64 6.94
6 8 -9 40.42 9.06
-6 8 9 43.87 4.95
6 8 -8 0.64 6.51
-6 8 8 -0.96 1.72
-6 8 8 0.89 2.74
-6 8 8 0.18 2.82
6 8 -8 -9.55 6.21
6 8 -8 -3.01 4.24
6 8 -7 162.82 20.37
-6 8 7 108.54 11.6
6 8 -7 119.86 13.03
-6 8 7 127.96 12.27
6 8 -7 118.13 15.24
-6 8 7 133.87 9.16
6 8 -6 74.15 13.18
-6 8 6 51.75 7.89
6 8 -6 84.75 15.29
6 8 -6 67.02 10.14
-6 8 6 70.04 9.24
6 8 -6 69.46 11.89
-6 8 6 61.13 6.55
6 8 -5 11.13 6.44
6 8 -5 10.17 6.04
-6 8 5 16.18 3.86
6 8 -5 8.96 4.35
-6 8 5 10.05 4.05
6 8 -5 3.26 5.43
6 8 -4 51.54 11.73
6 8 -4 60.17 12.25
6 8 -4 65.48 10.37
-6 8 4 48.92 7.85
6 8 -4 59.12 10.75
-6 8 4 56.7 6.81
6 8 -3 261.51 25.85
-6 8 3 247.41 16.58
6 8 -3 258.39 19.96
6 8 -3 283.21 22.39
-6 8 3 284.67 15.36
6 8 -2 41.2 11.31
-6 8 2 40.36 6.77
6 8 -2 48.34 8.83
6 8 -2 46.81 9.43
-6 8 2 36.98 5.98
6 8 -1 545.98 38.11
6 8 -1 546.77 28.53
-6 8 1 593.21 19.67
6 8 -1 527.42 29.06
-6 8 1 556.23 22.42
6 8 0 3.64 6.07
6 8 0 -2.02 2.73
6 8 0 1.75 2.38
-6 8 0 0.73 2.3
6 8 0 8.53 4.93
6 8 1 75.32 15.35
6 8 1 57.9 8.06
6 8 1 66.21 9.71
-6 8 -1 59.04 7.64
6 8 2 97.58 16.87
6 8 2 105.49 10.99
6 8 2 113.76 9.41
6 8 2 108.99 11.23
-6 8 -2 108.91 10.41
6 8 3 134.78 19.59
6 8 3 153.32 13.32
6 8 3 158.89 11.62
-6 8 -3 152.97 12.44
6 8 4 3.79 6.34
6 8 4 -0.23 2.67
-6 8 -4 -0.38 2.33
6 8 4 0.15 1.85
6 8 5 32.16 10.58
6 8 5 36.43 6.85
6 8 5 38.67 6.07
-6 8 -5 37.75 6.41
-6 8 -6 23.49 4.01
6 8 6 11.19 6.74
6 8 6 25.99 5.78
-6 8 -6 22.77 5.21
-6 8 -6 27.75 5.76
6 8 6 26.77 5.19
6 8 7 44.6 11.39
-6 8 -7 50.12 5.69
-6 8 -7 62.11 7.41
6 8 7 55.28 6.99
-6 8 -7 50.54 7.29
6 8 8 35.05 9.51
-6 8 -8 29.26 4.34
6 8 8 14.21 4.46
-6 8 -8 28.52 5.54
-6 8 -8 36.05 6.21
6 8 8 34.55 5.57
6 8 9 5.18 4.28
-6 8 -9 1.36 1.34
6 8 9 4.05 3.09
-6 8 -9 2.21 2.62
-6 8 -9 -6.17 4.92
6 8 9 2.73 2.19
6 8 10 12.2 5.01
-6 8 -10 4.04 1.83
6 8 10 5.37 2.71
-6 8 -10 8.05 3.1
6 8 10 7.86 2.95
-6 8 -11 15.21 2.88
-6 8 -11 14.52 3.51
6 8 11 16.3 3.91
6 8 12 77 6.91
-6 8 -12 73.86 5.42
-6 8 -12 81.54 6.88
-6 8 -13 3.25 1.18
-6 8 -13 1.65 1.32
6 8 13 2.93 1.46
6 10 -7 77.16 5.77
-6 10 7 64.89 5.29
-6 10 7 74.44 4.28
6 10 -6 12.43 2.74
-6 10 6 6.12 1.97
-6 10 6 11.24 2
-6 10 5 9.64 1.97
6 10 -5 4.29 2.01
-6 10 5 6.12 1.97
6 10 -4 5.31 3.93
-6 10 4 28.35 3.35
6 10 -3 47.38 6.72
-6 10 3 76.36 5.62
-6 10 2 0.45 1.32
6 10 -1 10.12 4.61
-6 10 1 12.7 2.64
6 10 -1 10.87 3.66
6 10 0 92.32 12.03
6 10 0 111.83 8.14
-6 10 0 97.82 6.98
6 10 1 16.8 5.83
-6 10 -1 20.19 3.35
6 10 2 19.05 5.63
-6 10 -2 14.06 3.01
6 10 3 6.27 4.22
-6 10 -3 4.68 1.93
6 10 4 3.96 3.75
-6 10 -4 0.48 1.26
6 10 5 18.64 4.95
-6 10 -5 20.15 3.23
6 10 6 14.09 3.88
-6 10 -6 18.57 2.95
-6 10 -7 18.68 2.75
-7 1 19 0.71 0.9
-7 -1 19 0.73 1.27
-7 1 19 -0.59 1.27
-7 1 18 -0.38 1.63
-7 -1 18 0.43 1.69
-7 1 18 2.34 2.03
-7 -1 17 35.47 5.68
-7 1 17 31.51 4.98
-7 1 16 12.31 3.96
-7 -1 16 12.77 4.26
-7 1 16 1.61 2.49
-7 1 15 44.2 6.88
-7 -1 15 41.88 7.23
-7 1 15 27.88 4.4
7 1 -14 4.63 5.28
-7 -1 14 -0.36 3.39
-7 1 14 -0.96 3.03
-7 1 14 -2.01 1.79
-7 -1 13 695.03 28.46
7 1 -13 439.73 33.64
7 -1 -13 450.91 39.71
-7 1 13 668.73 26.26
-7 1 13 460.14 36.36
-7 1 13 506.57 17.18
-7 -1 13 463.13 56.84
-7 1 13 445.71 59
7 -1 -12 39.19 9.45
7 1 -12 29.97 9.57
7 -1 -12 45.53 12.75
-7 -1 12 54.7 7.57
-7 1 12 49.86 7.02
-7 1 12 49.26 18.58
-7 -1 12 34.25 9.03
-7 1 12 37.46 9.89
-7 1 12 43.05 4.83
7 1 -11 19.78 7.55
7 -1 -11 11.3 7.23
-7 -1 11 23.9 4.85
-7 1 11 17.91 4.05
-7 -1 11 25.72 7.54
-7 1 11 18.88 7.13
-7 1 11 19.59 3.16
-7 1 11 2.77 4.75
7 1 -10 26.56 8.03
7 -1 -10 31.65 9.69
-7 -1 10 29.23 4.95
-7 1 10 32.43 4.87
-7 -1 10 29.24 7.35
-7 1 10 24.13 7.64
-7 1 10 36.82 13.97
-7 1 10 18.36 2.94
7 -1 -9 123.7 17.89
-7 -1 9 134.25 15.08
-7 1 9 125.16 16.03
-7 -1 9 133.33 16.21
-7 1 9 114.39 23.02
7 -1 -8 2.85 4.02
7 1 -8 2.6 2.86
-7 1 8 5.17 3.39
-7 -1 8 3.06 2.82
-7 -1 8 5.11 4.04
-7 1 8 7.2 5.83
7 1 -7 1764.24 50.73
7 -1 -7 1849.44 62.07
-7 -1 7 1917.94 49.63
-7 -1 7 1854.59 56.94
-7 1 7 1921.42 44.26
-7 1 7 1952.29 55.59
-7 1 7 2083.78 84.18
7 1 -6 575.67 27.49
7 -1 -6 553.5 32.28
-7 -1 6 615.72 26.27
-7 1 6 583.06 28.59
-7 -1 6 555.11 30.26
-7 1 6 631.54 25.18
-7 1 6 665.7 43.89
7 -1 -5 1568.66 51.27
7 1 -5 1658.47 44.58
-7 -1 5 1387.65 37.15
-7 -1 5 1595.56 49.63
-7 1 5 1623.44 40.44
-7 1 5 1759.64 47.33
-7 1 5 1818 66.22
7 -1 -4 1.73 3.28
7 1 -4 1.22 2.21
-7 1 4 0.17 2.82
-7 -1 4 -0.7 2.28
-7 -1 4 -0.91 3.81
-7 1 4 -3.71 4.57
-7 1 4 -0.99 2.88
7 1 -3 20.06 4.78
7 -1 -3 17.11 5.4
-7 1 3 22.39 5.35
-7 1 3 17.08 6.03
-7 -1 3 18.39 5.86
-7 1 3 27.38 5.78
7 -1 -2 184.88 15.76
7 1 -2 192.01 13.98
-7 1 2 178.31 10.65
-7 -1 2 193.82 15.46
-7 1 2 196.9 14.34
7 -1 -1 8.56 4.83
7 1 -1 9.66 3.99
-7 -1 1 8.87 4.22
-7 1 1 6.07 2.95
7 -1 0 335.13 20.08
-7 -1 0 327.31 18.61
-7 1 0 372.9 20.37
7 -1 1 31.6 6.57
7 1 1 24.8 4.3
7 1 1 31 6.16
-7 -1 -1 37.2 6.78
-7 1 -1 36.53 7.21
7 1 2 4.29 3.21
7 1 2 6.12 1.79
7 -1 2 3.83 3.18
-7 1 -2 7.65 3.14
7 -1 2 0.66 3.93
7 1 2 9.64 3.92
-7 -1 -2 3.56 2.68
-7 1 -2 3.84 3.73
7 -1 3 5702.78 85.25
7 -1 3 6135.27 106.76
-7 1 -3 6310.71 79.99
7 1 3 6281.96 103.09
-7 1 -3 6662.95 101.9
-7 -1 -3 7037.05 86.74
-7 1 -3 5593.01 91.32
7 -1 4 776.25 37.11
-7 1 -4 803.77 29.91
-7 -1 -4 809.54 36.44
7 -1 4 703.42 30.51
7 1 4 890.22 44.69
-7 1 -4 847.74 39.05
-7 -1 -4 633.25 27.98
-7 1 -4 846.38 37.5
7 -1 5 111.5 14.48
-7 -1 -5 114.89 14.62
-7 1 -5 108.94 11.62
7 1 5 112.19 17.88
-7 1 -5 78.17 13.73
-7 -1 -5 131.55 13.74
-7 -1 -6 718.55 36.22
7 -1 6 681.79 35.68
-7 1 -6 720.96 31.29
-7 -1 -6 666.07 32.34
-7 1 -6 678.51 39.83
-7 -1 -6 642.46 31.44
7 1 6 773.54 50.79
7 -1 7 26.82 8.2
-7 1 -7 19.36 5.86
-7 -1 -7 17.69 6.29
7 1 7 25.43 10.99
-7 1 -7 16.26 6.95
-7 -1 -7 25.43 7.07
-7 1 -8 17.6 5.85
7 -1 8 9.25 5.1
-7 -1 -8 15.68 5.98
7 1 8 28.59 12.03
-7 1 -8 33.68 10.09
7 1 8 19.2 6.89
7 -1 9 674.57 36.49
-7 -1 -9 685.09 39.34
-7 1 -9 761.03 38.59
7 -1 9 767.09 22.78
7 1 9 724.78 24.89
7 -1 9 722.25 41.66
7 1 9 760.6 41.34
7 1 9 745.95 32.63
-7 1 -9 817.12 51.77
7 1 9 710.05 60.81
7 -1 10 283.28 24.18
-7 1 -10 295.25 14.91
7 1 10 281.49 16.14
-7 -1 -10 293.48 27.24
-7 1 -10 279.76 25.06
7 -1 10 297.22 15.35
7 1 10 291.54 14.04
7 -1 10 298.53 14.82
7 -1 10 283.71 27.25
7 1 10 285.21 26.5
7 1 10 298.29 21.66
7 -1 10 305.51 38.4
7 1 10 239.77 38.85
7 1 11 119.22 10.92
-7 1 -11 105.25 9.17
-7 -1 -11 142.56 19.64
-7 1 -11 123.33 17.7
7 -1 11 111.79 9.76
7 1 11 126.33 9.57
7 -1 11 119.41 9.76
7 -1 11 120.94 18.26
7 1 11 105.1 16.85
7 1 11 112.02 13.96
7 1 11 171.19 34.49
7 -1 11 144.59 28.1
-7 1 -12 175.22 21.91
7 1 12 169.35 13.36
-7 1 -12 165.76 11.39
-7 -1 -12 171.01 22.59
7 -1 12 164.27 12.05
7 1 12 174.24 11.41
7 -1 12 159.02 11.5
7 -1 12 178.64 23.34
7 1 12 171.06 22.14
7 1 12 180.03 18.2
7 -1 12 188.18 17.43
-7 1 -13 127.35 19.6
7 -1 13 119.67 10.37
7 1 13 110.22 10.97
7 1 13 114.73 9.35
7 -1 13 119.31 10.14
7 -1 13 116.74 14.07
7 1 13 120.17 15.3
7 -1 14 46.61 6.4
7 1 14 56.45 7.78
7 1 14 53.42 6.42
7 -1 14 56.12 7.08
7 -1 14 61.22 10.3
7 1 14 49.98 10.56
7 1 15 4.38 2.24
7 -1 15 3.04 2.58
7 1 15 3.73 2.45
7 1 15 6.9 5.13
7 -1 15 4.31 3.82
7 1 16 13.64 3.12
7 1 16 14.84 3.94
7 -1 16 11.01 3.32
7 1 16 8.49 4.9
7 -1 16 6.65 4.43
7 1 17 12.24 6.7
7 1 17 10.07 2.95
7 1 17 10.58 2.53
7 -1 17 14.82 3.27
7 -1 17 10.29 4.31
7 1 18 13.38 4.52
7 1 18 9.66 2.45
7 -1 18 11.96 2.53
7 -1 18 10.41 3.82
7 -1 19 26.88 2.95
-7 -3 19 -1.32 1.05
-7 3 19 -0.45 1.23
-7 -3 18 1.02 1.56
7 3 -18 1.35 1.75
-7 3 18 0.32 1.47
-7 3 18 -2.09 1.8
-7 -3 17 3.51 2.12
-7 3 17 5.62 3.06
-7 -3 16 3.27 2.44
-7 3 16 4.15 3.3
-7 3 16 3.54 1.9
7 3 -15 35.67 9.54
-7 -3 15 48.36 7.01
-7 3 15 26.12 6.8
-7 3 15 40.16 5.04
-7 -3 14 115.77 11.46
7 3 -14 92.21 15.48
-7 3 14 105.82 12.8
-7 3 14 103.34 7.92
7 3 -13 116.69 19.05
-7 3 13 140.15 15.07
-7 3 13 142.81 9.23
7 -3 -12 14.96 8.43
7 3 -12 11.28 7.77
-7 -3 12 14.54 5.08
-7 3 12 10.72 3.91
-7 3 12 10.57 5.5
-7 3 12 12.52 3
7 -3 -11 1.13 2.82
7 3 -11 -2.3 5.38
-7 -3 11 4.49 3.03
-7 3 11 1.56 1.59
7 3 -11 -3.73 2.75
-7 3 11 7.39 3.67
-7 3 11 -1.18 3.71
-7 -3 11 -4.38 5.9
-7 -3 10 135.99 17.91
7 3 -10 138.22 20.22
-7 -3 10 178.46 12.63
7 -3 -10 130.47 21.66
7 3 -10 113.09 12.06
-7 3 10 156.98 13.02
-7 3 10 201.69 37.5
-7 -3 10 143.59 22.39
-7 3 10 156.3 19.56
-7 3 10 140.49 8.61
-7 -3 9 82.4 13.68
-7 -3 9 103.32 9
7 -3 -9 75.19 16.29
7 3 -9 70.32 14.24
-7 3 9 75.83 13.52
7 3 -9 76.33 10.25
-7 3 9 79.58 9.19
-7 3 9 118.02 27.27
-7 -3 9 100.03 18.66
-7 3 9 78.22 6.4
7 3 -8 7.48 7.02
7 -3 -8 8.22 7.22
-7 -3 8 4.49 3.47
-7 3 8 4.53 1.87
-7 3 8 6.19 2.95
-7 3 8 -0.82 2.55
-7 3 8 6.71 6.23
-7 -3 8 8.96 5.99
7 -3 -7 114.98 17.92
-7 -3 7 98.49 12.31
-7 3 7 117.86 15.24
-7 -3 7 113.07 18.97
-7 3 7 118.82 24.64
7 -3 -6 590.12 38.32
-7 -3 6 616.44 29.4
-7 3 6 701.06 55.63
-7 3 6 549.58 31.32
-7 -3 6 660.18 43.07
-7 -3 5 132.65 12.28
7 -3 -5 111.17 15.81
-7 3 5 114.5 22.1
-7 3 5 128.55 14.66
-7 -3 5 125.53 18.43
-7 3 5 93.39 12.45
-7 -3 4 291.64 16.45
7 -3 -4 263.26 23.16
-7 3 4 295.28 31.9
-7 3 4 302.81 21.11
-7 -3 4 288.85 26.38
-7 3 4 221.23 19.67
7 -3 -3 694.18 36.09
-7 -3 3 672.71 38.37
-7 3 3 683.42 45.16
-7 3 3 608.27 32.51
7 -3 -2 12.82 5.23
-7 3 2 8.65 4.85
-7 3 2 5.14 5.74
-7 -3 2 2.5 3.81
7 -3 -1 9.01 4.3
-7 3 1 11.77 5.72
-7 -3 1 6.86 4.85
7 -3 0 8.11 4.46
-7 3 0 7.65 4.91
-7 -3 0 7.08 4.51
7 -3 1 0.82 2.48
-7 3 -1 8.57 5.34
-7 -3 -1 2.02 3.73
7 -3 2 -2.18 2.61
7 -3 2 0.45 5.72
-7 3 -2 -0.03 4.06
-7 -3 -2 4.32 2.98
7 3 2 -0.94 3.54
7 -3 3 129.02 21.5
7 -3 3 154.88 15.19
7 3 3 158.35 12.19
7 3 3 128.07 21.67
-7 -3 -3 179.61 14.6
-7 3 -3 160.09 21.44
7 -3 4 52.54 13.56
-7 -3 -4 47.13 10.76
7 -3 4 48.95 8.75
7 3 4 46.02 7.21
-7 3 -4 45.56 12.02
7 3 4 59.92 15.85
-7 -3 -4 49.92 7.82
7 -3 5 18.72 5.39
7 -3 5 21.86 8.77
-7 -3 -5 14.82 7.06
7 3 5 47.01 14.88
-7 3 -5 31.89 10.97
7 3 5 25.98 5.51
-7 -3 -5 23.81 5.42
-7 -3 -6 0.35 3.33
7 -3 6 7.49 6.35
-7 3 -6 -8.29 6.85
7 3 6 -1.12 2.14
7 3 6 -0.86 5.76
-7 3 -7 79.53 8.12
7 -3 7 81.9 16.08
-7 -3 -7 94.86 15.09
7 3 7 63.65 10.44
-7 3 -7 94.54 8.05
-7 3 -7 79.51 19.17
7 3 7 68.08 19.91
-7 3 -8 11.46 3.39
7 -3 8 23.84 9.17
-7 -3 -8 4.84 4.69
7 -3 8 9.1 2.75
7 3 8 10.58 3.47
7 3 8 8.46 3.55
7 3 8 7.62 5.21
-7 3 -8 7.85 2.82
-7 3 -8 17.42 9.17
7 3 8 9.93 4.78
7 3 8 11.24 3.39
7 -3 9 377.41 34.44
-7 3 -9 378.39 18.43
7 3 9 348.77 18.36
7 3 9 358.87 18.67
-7 -3 -9 366.2 31.62
7 -3 9 389.51 16.86
7 3 9 369.41 27.76
-7 3 -9 443.46 18.48
7 3 9 396.87 51.78
7 3 9 396.79 17.04
7 3 9 307.22 25.45
-7 3 -9 338.04 38.61
-7 -3 -10 3.95 3.66
7 -3 10 2.81 4.81
-7 3 -10 2.03 2.17
7 -3 10 4.77 2.53
7 3 10 2.44 2.39
7 3 10 -0.6 4.59
-7 3 -10 0.92 2.39
7 3 10 1.65 1.73
7 3 10 4.4 4.04
-7 3 -10 5.7 5.86
7 -3 10 1.49 2.5
7 -3 11 141.19 20.95
-7 3 -11 140.28 11.85
-7 -3 -11 134.89 20
7 -3 11 121.97 10.06
7 3 11 140.03 12.31
7 -3 11 137.49 19.78
7 3 11 148.07 19.29
7 3 11 116.05 17.17
-7 3 -11 156.3 11.57
-7 3 -11 155.83 27.59
7 -3 12 0.74 3.79
-7 3 -12 -0.87 2.76
7 -3 12 -0.66 2.28
7 3 12 0.91 2.73
7 3 12 6.2 5.41
7 3 12 12.6 6.31
7 3 13 -0.25 5.31
-7 3 -13 1.41 2.22
7 -3 13 -1.08 2.57
7 3 13 0.22 2.49
7 3 13 -3.61 4.67
7 3 14 3.5 7.07
-7 3 -14 5.96 2.87
7 -3 14 7.73 2.98
7 3 14 7.83 3.8
7 3 14 -0.91 3.44
7 3 15 15.21 6.86
-7 3 -15 10.03 3.19
7 -3 15 11.2 3.41
7 3 15 13.41 4.25
7 -3 15 16.41 6.04
7 -3 16 28.31 4.53
-7 3 -16 26.57 3.88
7 3 16 31.5 8.5
7 3 16 23.81 4.76
7 -3 16 25.18 6.33
-7 3 -17 0.7 1.03
7 3 17 1.2 1.96
7 -3 17 -0.65 1.51
7 -3 17 -1.3 2.56
7 3 18 71.39 5.92
7 -3 18 74.53 5.41
7 5 -17 12.95 2.94
-7 5 17 11.16 2.43
-7 5 17 7.74 2.71
-7 5 17 15.1 2.4
7 5 -16 13.56 4.76
-7 5 16 25.21 4.25
-7 -5 16 17.18 2.88
7 5 -16 17.29 4.05
-7 5 16 19.11 4.69
-7 5 16 25.75 3.45
-7 -5 15 98.97 7.51
-7 5 15 97.64 8.73
-7 5 15 90.65 10.7
7 5 -15 89.73 13.31
7 5 -15 93.46 7.36
-7 5 15 100.02 6.95
7 5 -14 26.18 8.84
-7 -5 14 40.11 5.23
-7 5 14 32.83 7.2
7 5 -14 30.45 5.14
-7 5 14 29.43 5.12
7 5 -14 15.76 5.63
-7 5 14 36.95 4.56
7 5 -13 60.05 13.15
-7 -5 13 61.55 6.85
-7 5 13 50.38 9.27
-7 5 13 60.56 7.97
7 5 -13 51.63 9.89
-7 5 13 61.14 5.9
7 5 -13 49.32 7.29
-7 -5 12 28.03 4.96
7 5 -12 29.28 10.57
-7 5 12 28.97 7.86
-7 5 12 26.5 5.74
7 5 -12 18.91 7.59
7 5 -12 18.83 5.3
-7 5 12 25.98 4.09
7 5 -11 60.77 14.89
-7 -5 11 75.31 8.07
-7 5 11 73.71 11.58
-7 5 11 73.8 9.78
7 5 -11 49.82 8.69
7 5 -11 48.72 10.69
-7 5 11 59.32 6.12
7 -5 -10 73.33 17.25
7 5 -10 103.95 18.56
-7 5 10 89.34 12.47
7 5 -10 75.5 10.93
-7 5 10 80.82 10.31
-7 5 10 76.49 14.43
7 5 -10 83.02 12.85
-7 5 10 88.28 7.5
-7 -5 10 109.93 21.94
7 5 -9 752.43 47.64
7 -5 -9 645.95 49.17
-7 5 9 819.42 35.63
-7 5 9 751.54 44.23
-7 5 9 680.12 29.5
-7 -5 9 729.53 57.92
7 5 -9 697.75 37.4
-7 5 9 690.77 21.04
7 5 -9 658.74 32.46
7 5 -8 81.76 11.87
7 -5 -8 95.25 18.5
7 5 -8 86.57 16.8
-7 5 8 103.44 12.72
7 5 -8 75.21 11.21
-7 5 8 99.71 11.39
-7 5 8 94.73 15.52
-7 5 8 83.71 24.62
7 5 -8 77.76 12.76
-7 -5 8 88.69 19.83
-7 5 8 79.86 7.35
7 5 -7 -3.74 3.84
7 -5 -7 4.17 4.53
7 5 -7 -5.15 5.94
-7 5 7 3.27 2.19
-7 5 7 1.95 3.64
7 5 -7 2.02 3.67
-7 5 7 1.61 2.96
-7 5 7 3.22 3.12
7 5 -7 2.72 5.06
-7 -5 7 3.46 6.43
-7 5 7 9.34 8.01
7 5 -6 547.95 32.74
7 5 -6 599.49 40.49
7 -5 -6 549.16 41.1
-7 5 6 646.15 29.11
7 5 -6 552 30.22
-7 5 6 576.27 59.63
-7 -5 6 554.71 47.25
7 5 -6 557.65 32.08
-7 5 6 599.09 26.74
-7 5 6 582.63 20.07
7 5 -5 59.87 11.73
7 -5 -5 57.03 12.91
7 5 -5 61.8 13.36
-7 5 5 53.82 8.2
7 5 -5 61.72 10.38
-7 5 5 64.01 8.7
-7 5 5 49.33 16.62
7 5 -5 65.52 10.71
-7 -5 5 73.27 16.64
-7 5 5 58.35 6.61
7 5 -4 210.28 22.34
7 5 -4 166.12 18.88
7 -5 -4 137.46 19.21
7 5 -4 154.89 15.82
-7 5 4 155.48 28.29
-7 5 4 168.08 13.54
-7 -5 4 207.37 26.82
7 5 -4 159.33 16.54
-7 5 4 168.87 11.14
7 5 -3 -1.41 4.19
7 -5 -3 -0.06 2.17
7 5 -3 -0.56 5.01
-7 5 3 1.69 1.54
-7 5 3 -3.75 6.78
-7 5 3 -1.25 2.48
7 5 -3 -1.07 2.44
-7 5 3 -5.95 3.57
7 5 -3 -5.6 4.7
-7 -5 3 -0.53 4.5
7 5 -2 26.07 8.24
7 -5 -2 33.73 9.3
-7 5 2 22.02 9.52
7 5 -2 35.49 7.61
-7 5 2 13.5 3.97
-7 -5 2 33.33 10.03
-7 5 2 32.21 5.08
7 -5 -1 62.65 11.77
-7 5 1 49.39 13.29
-7 5 1 41.57 6.29
-7 -5 1 43.66 11.02
-7 5 1 62.72 7.06
7 5 0 433.45 31.22
7 -5 0 383.06 27.06
7 5 0 350.44 28.66
-7 -5 0 322.84 27.57
-7 5 0 390.3 38.48
-7 5 0 393.5 17.6
7 -5 1 27.87 12.61
7 5 1 32.27 9.49
7 -5 1 36.48 7.97
7 5 1 36.22 5.91
-7 5 -1 24.84 4.55
7 5 1 30.04 8.87
-7 5 -1 37.43 12.33
-7 -5 -1 22.08 7.2
7 -5 2 508.15 47.71
7 5 2 562.42 36.49
7 5 2 537.64 22.7
7 5 2 529.49 35.09
7 5 2 588.78 20.55
-7 -5 -2 547.31 31.32
-7 5 -2 521.06 46.76
-7 5 -2 538.96 21.27
7 5 3 58.22 7.83
7 5 3 53.94 12.22
7 -5 3 49.03 16.73
-7 5 -3 62.4 6.67
-7 -5 -3 38.42 10.22
7 5 3 52.14 17.64
7 5 3 64.89 12.49
7 5 3 58 6.92
-7 5 -3 49.88 15.48
7 5 4 364.95 30.63
7 5 4 364.3 19.78
7 -5 4 334.19 38.42
-7 5 -4 374.42 16.73
-7 -5 -4 357.58 31.73
-7 5 -4 415.03 16.5
7 5 4 324.12 27.87
7 5 4 382.51 17.38
7 5 4 285.14 42.65
-7 5 -4 333.96 39.84
-7 5 -5 980.85 28.37
7 -5 5 930.46 63.07
-7 -5 -5 942.78 51.88
7 5 5 992.46 32.78
7 5 5 933.94 49.75
-7 5 -5 1064.54 27.31
7 5 5 894.09 46.93
7 5 5 995.13 28.49
7 5 5 989.26 79.31
-7 5 -5 793.88 62.24
7 5 6 429.92 34.41
-7 5 -6 459.32 19.89
7 5 6 429.37 22.12
-7 -5 -6 420.64 34.93
7 -5 6 423.05 42.96
7 5 6 433.85 19.26
-7 5 -6 498.03 19.31
7 5 6 369.58 30.34
7 5 6 437.47 19.29
7 5 6 409.02 53.75
-7 5 -6 408.65 46.13
7 5 7 110.63 18.23
7 5 7 143.02 13.04
-7 5 -7 121.71 10.71
-7 -5 -7 155.18 20.98
7 5 7 135.82 11.18
7 -5 7 123.17 8.97
7 -5 7 143.27 24.38
7 5 7 80.54 25.55
-7 5 -7 168.47 11.78
7 5 7 150.43 11.63
-7 5 -7 151.46 28.43
7 5 7 136.62 18.86
7 5 8 155.48 22.67
7 5 8 153.51 13.72
7 -5 8 158.83 26.71
-7 5 -8 159.24 12.45
-7 -5 -8 212.01 24.96
7 -5 8 150.1 10.19
7 5 8 162.73 12.48
-7 5 -8 174.02 12.31
7 5 8 149.96 20.3
7 5 8 178.23 12.69
7 5 8 152.66 33.38
-7 5 -8 171.3 30.44
7 -5 9 12.07 6.95
7 5 9 0.5 5.11
-7 -5 -9 8.65 5.48
-7 5 -9 2.4 2.26
7 -5 9 1.33 1.93
7 5 9 4.49 3
7 5 9 3 3.27
7 5 9 2.18 5.09
-7 5 -9 4.03 3.46
7 5 9 1.47 2.36
7 -5 10 107.17 8.87
7 5 10 142.47 21.29
-7 5 -10 127.91 11.53
7 5 10 117.94 12.05
7 5 10 130.85 11.58
-7 5 -10 137.65 11.09
7 5 10 124.09 10.86
7 5 10 128.36 18.2
7 5 11 1.39 6.19
-7 5 -11 3.45 2.78
7 -5 11 1.89 2.04
7 5 11 2.7 2.94
7 5 11 1.34 2.64
7 5 11 -4.47 4.24
7 5 11 2.56 2.3
-7 5 -11 -5.34 4.56
7 -5 12 7.22 2.76
7 5 12 10.56 7.17
-7 5 -12 4.14 2.99
7 5 12 6.61 3.22
7 5 12 10.26 3.75
-7 5 -13 57.57 7.17
7 5 13 67.24 13.22
7 5 13 59.18 7.58
7 -5 13 55.41 6.29
7 5 13 54.66 6.89
7 5 14 31.86 8.82
7 5 14 33.15 5.26
7 -5 14 25.2 4.01
-7 5 -14 23.49 4.52
-7 5 -15 4.6 2.16
7 5 15 4.34 2.39
7 -5 15 2.77 1.62
-7 5 -16 61.47 5.17
7 -5 16 55.48 4.67
7 5 17 8.64 2.05
7 -5 17 1 1.71
-7 7 15 9.88 2.67
-7 7 15 11.68 1.84
7 7 -14 0.42 2.46
7 7 -14 -1.31 1.43
-7 7 14 -2.51 2.12
7 7 -14 -2.4 2.6
-7 7 14 1.05 1.26
-7 7 14 0.58 1.05
7 7 -13 5.24 4.03
7 7 -13 11.43 2.98
-7 7 13 14.12 4.34
-7 7 13 7.65 2.59
7 7 -13 4.06 2.8
7 7 -13 7.1 2.66
-7 7 13 7.65 2
7 7 -12 16.33 6.44
7 7 -12 9.94 3.06
-7 7 12 14.1 4.92
7 7 -12 12.61 3.88
-7 7 12 15.11 4.03
7 7 -12 14.89 5.35
-7 7 12 16.27 2.97
7 7 -11 63.63 7.44
-7 7 11 80.27 10.42
7 7 -11 68.08 13.69
-7 7 11 67.92 8.48
7 7 -11 66.07 8.75
7 7 -11 58.93 10.05
-7 7 11 74.62 6.26
7 7 -10 54.45 13.04
-7 7 10 57.37 9.48
-7 7 10 54.78 8.17
7 7 -10 45.89 7.96
7 7 -10 39.38 9.89
-7 7 10 53.31 5.54
-7 7 9 168.18 15.91
7 7 -9 191.42 23.67
7 7 -9 168.97 15.77
-7 7 9 175.06 14.75
7 7 -9 173.04 18.42
-7 7 9 182.93 10.58
7 7 -8 37.68 12.06
-7 7 8 25 6.59
7 7 -8 28.23 7.22
-7 7 8 26.97 6.58
7 7 -8 19.42 8.72
-7 7 8 28.54 4.59
7 7 -7 267.46 23.27
-7 7 7 226.49 18.02
7 7 -7 297.81 29.77
7 7 -7 257.94 20.76
-7 7 7 263.86 18.97
7 7 -7 262.07 23.36
-7 7 7 254.66 13.55
7 7 -6 202.78 21.3
-7 7 6 202.32 16.67
7 7 -6 222.75 25.45
7 7 -6 192.31 18.33
7 7 -6 170.55 19.29
-7 7 6 203.18 12.53
7 7 -5 4.53 5.52
7 7 -5 3.67 5.94
-7 7 5 3.05 2.49
-7 7 5 1.58 2.38
7 7 -5 1.01 3.7
-7 7 5 2.56 3.05
7 7 -5 5.08 5.97
7 -7 -4 -6.91 10.68
7 7 -4 0.41 4.38
7 7 -4 2.92 6.11
-7 7 4 5.73 2.98
7 7 -4 0.36 3.36
-7 7 4 5.63 3.38
7 7 -4 2.56 5.14
-7 -7 4 -5.25 4.96
7 7 -3 142.8 19.72
7 7 -3 136.86 18.27
7 -7 -3 96.92 24.66
-7 7 3 115.16 12.08
7 7 -3 114.13 14.75
7 7 -3 125.73 15.62
-7 -7 3 104.37 19.74
-7 7 3 127.2 10.73
7 7 -2 195.82 23.28
7 -7 -2 187.61 33.51
7 7 -2 224.35 22.37
7 7 -2 201.94 18.98
-7 7 2 205.76 15.68
-7 7 2 117.29 10.09
7 7 -2 223.25 20.07
-7 -7 2 210.25 27.8
-7 7 2 196.87 13.51
7 7 -1 4.74 5.4
7 -7 -1 10.51 11.33
7 7 -1 -0.16 3.16
-7 7 1 0.64 2.45
-7 7 1 0.26 2.53
7 7 -1 1.88 4.19
-7 -7 1 8.44 5.2
7 7 0 201.12 24.13
7 -7 0 181.07 32.7
7 7 0 206.6 14.44
7 7 0 206.59 18.76
7 7 0 213.83 18.66
-7 7 0 236.75 15.27
7 7 1 426.74 35.55
7 -7 1 461.85 51.18
7 7 1 424.4 21.95
7 7 1 423.8 26.52
7 7 1 447.77 18.55
-7 7 -1 474.27 17.48
7 7 1 409.89 24.72
-7 7 -1 375.36 41.9
-7 7 -1 473.58 21.74
7 7 2 33.37 10.54
7 -7 2 50.47 17.26
7 7 2 22.92 5.63
-7 7 -2 25.22 5.37
7 7 2 26.51 5.15
-7 7 -2 34.94 13.21
7 7 2 26.43 6.71
-7 7 -3 28.16 4.45
7 7 3 23.41 9.44
7 -7 3 41.73 15.48
-7 7 -3 28.73 5.84
7 7 3 33.39 5.53
-7 7 -3 30.52 14.55
7 7 3 32.46 6.54
-7 7 -4 224.95 12.61
7 7 4 234.97 26.95
7 7 4 200.66 15.72
7 7 4 241.98 14.86
-7 7 -4 213.04 15.03
7 7 5 1827.53 73.83
-7 7 -5 1745.59 36.14
7 7 5 1883.54 47.47
7 7 5 1142.81 32.39
-7 7 -5 1114.41 24.76
-7 7 -5 1777.67 43.28
7 7 6 126.99 12.8
7 7 6 118.89 19.29
-7 7 -6 109.26 9.4
-7 7 -6 141.98 10.75
7 7 6 92.38 9.42
-7 7 -6 114.6 11.24
7 7 7 153.81 13.64
7 7 7 156.4 21.87
-7 7 -7 140.95 10.77
-7 7 -7 172.31 11.99
7 7 7 174.24 12.65
-7 7 -7 144.34 12.47
7 7 8 -1.99 7.61
-7 7 -8 3.82 2.16
7 7 8 5.29 3.42
-7 7 -8 2.83 2.74
-7 7 -8 1.51 4.06
7 7 8 6.23 3.32
7 7 9 7.09 6.61
-7 7 -9 11.49 3.48
7 7 9 10.54 4.14
7 7 9 11.9 3.86
-7 7 -9 5.87 4.42
7 7 10 11.96 6.86
-7 7 -10 6.46 2.87
7 7 10 9.32 3.61
7 7 10 9 3.19
-7 7 -11 32.36 4.94
7 7 11 29.67 5.52
-7 7 -12 21.06 3.74
7 7 12 20.16 5.89
7 7 12 13.96 3.48
-7 7 -12 22.15 4.61
-7 7 -13 7.04 2.13
7 7 13 5.25 1.91
-7 7 -13 9.64 2.99
-7 7 -14 6.11 1.82
-7 7 -14 3.42 1.89
7 -7 14 2.34 2.43
-7 9 11 36.07 3.82
-7 9 11 43.18 3.1
-7 9 10 5.43 2.1
7 9 -10 3.39 2.39
7 9 -10 7.58 2.67
-7 9 10 4.29 1.31
-7 9 9 24.33 3.84
-7 9 9 34.08 4.78
7 9 -9 32.22 4.82
7 9 -9 26.5 5.75
-7 9 9 35.79 3.46
7 9 -8 47.29 6.38
-7 9 8 45.85 5.88
7 9 -8 38.28 7.01
-7 9 8 51.64 4.46
-7 9 7 0.94 1.47
7 9 -7 0.36 2.42
-7 9 7 -1.87 2.08
7 9 -7 4.55 4.07
-7 9 6 10.51 2.57
7 9 -6 9.37 3.67
-7 9 6 11.31 3.62
7 9 -6 4.97 4.44
-7 9 5 3.82 1.88
7 9 -5 1.06 3
-7 9 5 3.07 2.39
7 9 -5 3.66 4.51
7 9 -4 42.61 10.18
7 9 -4 43.87 7.33
-7 9 4 36.34 5.84
7 9 -4 36.62 7.72
-7 9 4 41.54 5.18
7 9 -3 80.29 12.93
7 9 -3 76.73 9.48
-7 9 3 68.29 7.55
7 9 -3 73.19 10.33
-7 9 3 72.66 6.93
7 9 -2 24.75 8.73
-7 9 2 20.79 4.1
7 9 -2 26.12 5.61
7 9 -2 21.12 6.03
7 9 -1 0.46 5.29
-7 9 1 4.72 2.51
7 9 -1 7.32 3.35
7 9 -1 4.84 3.53
7 9 0 30.83 9.4
-7 9 0 35.42 5.41
7 9 1 57.58 12.64
-7 9 -1 63.87 7.21
7 9 2 42.44 10.65
-7 9 -2 49.93 6.81
-7 9 -2 44 6.01
7 9 3 68.32 13.61
-7 9 -3 67.47 7.4
7 9 4 34.65 5.44
7 9 4 33.15 9.44
-7 9 -4 35.71 5.46
7 9 5 12.05 6.53
-7 9 -5 23.21 4.57
7 9 5 17.63 4.41
7 9 6 1.47 3.9
-7 9 -6 -1.2 2
7 9 6 3.27 2.26
7 9 7 50.11 9.49
7 9 7 53.63 6.69
-7 9 -7 58.24 6.29
7 9 8 22.99 4.06
-7 9 -8 19.08 3.66
-7 9 -9 2.59 1.84
7 9 9 -0.53 1.63
-7 9 -10 5.01 1.88
-8 0 19 0.45 0.96
-8 0 19 0.59 1.14
-8 0 18 364.6 14.38
-8 0 18 297.28 13.68
-8 0 17 -0.78 2.01
-8 0 16 192.4 13.58
-8 0 15 -0.27 2.93
-8 0 14 53.7 8.5
8 0 -14 29.97 9.58
-8 0 13 0.95 2.44
8 0 -13 3.14 5
-8 0 13 1.7 1.52
8 0 -12 13.94 6.86
-8 0 12 10.87 3.6
-8 0 12 11.34 5.56
-8 0 11 0.21 1.76
-8 0 11 -6.05 3.82
-8 0 10 104.31 8.82
8 0 -10 97.6 16.08
-8 0 10 89.52 13.85
8 0 -9 0.8 3.12
-8 0 9 -1.09 1.28
-8 0 9 -1.65 2.49
-8 0 9 -2.53 4.22
8 0 -8 87.59 13.73
-8 0 8 76.55 11.48
-8 0 8 80.94 10.74
-8 0 8 64.63 14.98
8 0 -7 -0.82 3.28
-8 0 7 6.56 3.54
-8 0 7 -4.32 5.96
8 0 -6 720.65 35.26
-8 0 6 757.57 32.53
-8 0 6 753 31.44
8 0 -5 -1.74 3.09
-8 0 5 -1.72 1.96
-8 0 5 0.99 3.3
8 0 -4 1395.28 45.5
-8 0 4 1486.05 41.03
-8 0 4 1391.65 41.48
8 0 -3 -0.65 2.33
-8 0 3 -0.7 2.98
8 0 -2 337.59 21.29
-8 0 2 401.35 21.99
8 0 -1 0.46 2.91
-8 0 1 -0.5 3.07
8 0 0 845.33 32.94
-8 0 0 712.9 29.3
8 0 1 -0.19 2.69
-8 0 -1 -0.29 3.07
8 0 2 2361.05 58.41
8 0 2 2202.85 55.18
-8 0 -2 2342.29 54.67
8 0 3 -0.62 3.25
8 0 3 4.41 3.29
-8 0 -3 0.06 2.66
-8 0 -3 0.58 3.16
8 0 4 69.26 9.32
-8 0 -4 51.37 9.51
-8 0 -4 58.49 9.96
-8 0 -5 1.71 2.06
8 0 5 -2.57 2.55
-8 0 -5 2.62 2.84
-8 0 -5 3.74 3.18
-8 0 -6 357.5 24.89
-8 0 -6 405.45 29.49
-8 0 -7 -1.09 2.5
-8 0 -7 5.63 4.29
-8 0 -8 328.63 25.92
8 0 8 319.29 20.2
-8 0 -8 265.56 26.86
-8 0 -9 -2 2.93
8 0 9 0.69 1.4
8 0 9 -4.2 2.38
8 0 9 1.41 2.73
8 0 9 -0.93 2.3
-8 0 -10 508.73 35.01
8 0 10 472.98 20.55
8 0 10 450.06 18.22
8 0 10 453.99 35.12
8 0 10 518 28.48
8 0 11 -0.04 1.43
8 0 11 1.16 2.42
-8 0 -11 -2.02 2.87
8 0 11 -5.81 4.76
8 0 11 1.74 4.32
-8 0 -12 19.57 7.6
8 0 12 6.82 3.34
8 0 12 11.93 3.48
8 0 12 15.15 6.35
8 0 12 18.01 7.62
8 0 13 -0.53 1.79
8 0 13 0.85 1.95
8 0 13 3.84 4.09
8 0 14 121.8 10.68
8 0 14 123.12 9.9
8 0 14 123.92 15.43
8 0 15 0.03 1.95
8 0 15 1.55 2.06
8 0 15 1.19 3.59
8 0 16 230.48 12.96
8 0 16 230.08 12.07
8 0 16 243.21 19.7
8 0 17 -2.04 1.58
8 0 17 0.28 1.34
8 0 17 0.84 2.71
8 0 18 9.64 4.01
8 0 18 8.49 1.89
-8 -2 19 17.51 2.76
-8 2 19 12.34 2.69
-8 -2 18 9.45 2.7
-8 2 18 7.78 2.73
-8 2 17 15.28 2.99
-8 -2 17 16.67 3.96
-8 2 17 6.78 3.17
-8 2 16 24.67 4.54
-8 -2 16 28.06 5.47
-8 2 16 14.89 4.7
-8 2 16 20.15 3.58
8 2 -15 149.68 19.18
-8 2 15 228.58 14.25
-8 -2 15 215.23 15.3
-8 2 15 138.82 14.41
-8 2 15 183.75 10.32
8 2 -14 7.15 6.5
-8 -2 14 0.26 3.12
-8 2 14 2.11 2.09
-8 2 14 1.23 3.53
-8 2 14 0.39 1.31
-8 2 13 93.86 9.74
-8 -2 13 99.92 11.22
8 2 -13 54.09 13.04
-8 2 13 62.23 6.01
8 -2 -12 53.98 14.82
-8 -2 12 83.14 9.57
-8 2 12 82.25 8.82
8 2 -12 57.49 13.72
-8 2 12 73.75 14.32
-8 2 12 63.11 5.92
8 2 -11 -1.16 5.21
8 -2 -11 -7.37 5.4
-8 -2 11 -1.42 2.54
-8 2 11 0.5 1.6
-8 2 11 -1.23 2.86
-8 2 11 -1.24 1.3
8 2 -10 26.85 10.07
8 -2 -10 15.62 8.11
-8 -2 10 31.67 5.27
-8 2 10 37.15 5.39
-8 2 10 24.44 5.23
-8 2 10 21.99 7.76
-8 2 10 32.19 4.04
-8 -2 10 21.53 7.98
8 -2 -9 17.44 8.29
8 2 -9 9.93 6.56
-8 -2 9 14.42 3.42
-8 2 9 11.6 2.86
-8 2 9 12.36 2.66
-8 2 9 9.45 3.32
-8 2 9 12.53 5.72
-8 -2 9 6.68 3.07
8 -2 -8 18.5 7.46
8 2 -8 18.43 7.34
-8 -2 8 20.07 3.85
-8 2 8 22.42 6.5
-8 -2 8 17.91 7.23
8 -2 -7 0.94 3.1
-8 2 7 -0.33 2.12
-8 -2 7 0.19 3.43
8 -2 -6 197.65 21.3
-8 2 6 191.58 18.2
-8 -2 6 230.25 15.42
-8 -2 6 196.75 20.9
-8 2 6 209.42 16.62
8 2 -5 1005.5 33.64
8 -2 -5 1094.79 47.82
-8 2 5 937.5 38.46
-8 -2 5 1040.96 46.82
-8 2 5 1029.71 37.57
8 -2 -4 38.34 8.93
8 2 -4 33.64 6.26
-8 2 4 38.28 7.62
-8 -2 4 32.9 8.43
-8 2 4 32.5 6.97
8 -2 -3 6.29 4.44
8 2 -3 2.64 2.24
-8 -2 3 5.03 4.13
-8 2 3 1.5 2.68
8 2 -2 998.61 33.14
8 -2 -2 948.42 39.99
-8 -2 2 832.72 37.27
-8 2 2 879.29 36.24
8 2 -1 1.26 2.2
8 -2 -1 4.61 3.76
-8 -2 1 -1.12 2.73
-8 2 1 2.29 3.66
8 2 0 298.78 18.81
8 -2 0 298.48 21.25
-8 -2 0 342.5 22.14
-8 2 0 349.34 23.83
8 -2 1 394.53 24.29
-8 2 -1 342.9 25.61
-8 -2 -1 353.98 21.67
-8 2 -1 386.5 26.23
8 -2 2 346.86 32.72
8 -2 2 374.36 23.67
-8 2 -2 427.04 29.62
-8 -2 -2 445.6 23.89
-8 2 -2 396.44 27.15
8 -2 3 3154.38 90.84
8 -2 3 3160.05 69.66
-8 -2 -4 60.11 11.73
8 -2 4 47.79 11.41
-8 2 -4 47.39 6.68
8 -2 4 55.24 9.53
-8 2 -4 48.28 11.37
-8 -2 -4 47.37 8.08
8 -2 5 371.78 25.14
8 -2 5 296.81 27.76
-8 -2 -5 329.49 27.35
-8 2 -5 299.18 18.05
-8 2 -5 338.16 31
-8 -2 -5 272.44 19.85
-8 -2 -6 209.49 22.24
8 -2 6 181.8 22.02
-8 2 -6 190.92 15.49
8 2 6 196.75 18.13
-8 2 -6 206.47 25.89
-8 -2 -6 132.33 14.44
8 -2 7 15.85 6.9
-8 2 -7 8 3.74
-8 -2 -7 14.19 6.58
-8 2 -7 14.09 7.1
8 2 7 13.1 5.09
-8 2 -8 107.37 9.23
-8 -2 -8 114.15 17.14
-8 2 -8 119.93 14.23
8 2 8 112.65 10.04
8 -2 8 123.11 9.23
8 -2 8 120.23 17.76
8 2 8 115.59 15.74
8 2 8 116.16 14.55
-8 2 -8 124.57 22.14
8 -2 9 111.61 17.2
-8 2 -9 109.73 9.6
-8 -2 -9 108.35 17.28
-8 2 -9 117.24 15
8 2 9 122.71 10.84
8 -2 9 112.04 9.22
8 2 9 132.78 17.57
8 2 9 98.19 14.01
-8 2 -9 146.39 25.41
-8 2 -10 78.51 8.23
8 -2 10 68.63 13.19
8 2 10 77.95 8.95
8 -2 10 71.52 7.62
-8 -2 -10 73.04 14.59
8 2 10 74.52 12.54
8 -2 10 64.92 13.5
-8 2 -10 64.17 16.82
8 2 10 69.09 13.11
-8 2 -11 215.73 13.66
8 -2 11 198.81 22.64
-8 -2 -11 222.98 25.55
8 2 11 234.75 15.85
8 -2 11 196.72 12.85
8 -2 11 222.95 25.83
8 2 11 205.1 23.53
8 2 11 224.59 21.94
-8 2 -12 81 8.5
-8 -2 -12 106.6 18.52
8 2 12 92.06 10.12
8 -2 12 86.4 8.73
8 -2 12 107.2 18.11
8 2 12 99.62 16.54
8 2 12 102.66 15.24
8 -2 12 117.81 14.51
-8 2 -13 19.61 4.28
8 -2 13 22.82 4.67
8 2 13 21.84 5.49
8 2 13 31.2 9
8 -2 13 21.71 7.32
-8 2 -14 -0.47 1.58
8 2 14 -0.75 2.43
8 -2 14 -1.29 2.25
8 2 14 -2.03 3.73
8 -2 14 -6.81 4.55
8 2 15 2.08 5.15
8 2 15 14.53 4.02
-8 2 -15 11.82 2.84
8 -2 15 16.94 4.02
8 2 15 19.13 6.54
8 -2 15 15.38 6.14
8 2 16 0.67 2.16
8 2 16 6.43 5.18
8 -2 16 1.05 1.75
8 2 16 -6.06 4.1
8 -2 16 0.94 3.31
8 -2 17 39.78 4.72
8 2 17 42.63 8.17
8 2 17 39.03 5.17
8 -2 17 37.33 7.1
8 2 18 8.41 2.23
8 -2 18 9.25 2.18
8 -2 18 12.86 3.87
8 4 -18 26.51 3.63
-8 4 18 30.57 3.77
-8 -4 17 0.94 1.49
-8 4 17 0.25 1.61
-8 4 17 1.03 2.05
-8 4 17 -2.72 1.37
-8 -4 16 -0.44 1.66
-8 4 16 0.11 2.17
-8 4 16 0.46 1.1
8 4 -15 24.66 8.42
-8 -4 15 24.06 4.57
-8 4 15 9.14 4.18
-8 4 15 23.05 3.59
8 4 -14 33.24 9.8
-8 -4 14 45.01 6.55
-8 4 14 34.41 7.7
8 4 -14 15.37 6
-8 4 14 36.49 4.78
8 4 -13 -2.4 6.09
-8 -4 13 1.61 2.23
-8 4 13 3.16 3.34
8 4 -13 -4.12 2.59
-8 4 13 3.94 2.61
-8 4 13 1.52 1.63
-8 -4 12 50.73 7.91
8 4 -12 25.4 10.41
-8 4 12 37.43 8.64
8 4 -12 26.98 5.76
-8 4 12 28.58 6.03
8 4 -12 47.87 10.29
-8 4 12 38.06 4.84
8 4 -11 142.48 21.62
8 4 -11 145.57 14.15
-8 4 11 131.64 12.7
-8 4 11 163.71 16.8
-8 4 11 162.67 9.74
-8 -4 11 143.31 24.23
8 -4 -10 38.08 12.53
-8 -4 10 58.49 7.72
8 4 -10 40.67 12.97
-8 4 10 41.72 8.45
-8 4 10 47.33 7.86
8 4 -10 30.55 7.15
-8 4 10 41.41 11.14
-8 4 10 38.14 4.88
-8 -4 10 40.64 13.18
8 -4 -9 29.88 10.89
-8 -4 9 57.36 7.17
8 4 -9 36.08 11.23
8 4 -9 43.24 8.55
-8 4 9 33.26 6.99
-8 4 9 54.39 11.83
-8 4 9 42.43 5.11
-8 -4 9 39.4 12.97
8 -4 -8 199.71 25.89
8 4 -8 221.7 25.71
-8 -4 8 275.53 14.44
8 4 -8 202.9 18.04
-8 4 8 225.23 23.54
-8 4 8 215.15 16.13
-8 -4 8 232.78 29.82
-8 4 8 234.54 11.81
8 4 -7 180.16 22.95
8 -4 -7 174.95 23.59
8 4 -7 166.88 16.4
-8 4 7 211.78 21.92
-8 4 7 204.09 15.47
-8 -4 7 200.01 26.51
-8 4 7 201.37 11.11
8 -4 -6 184.43 23.23
8 4 -6 194.46 22.65
8 4 -6 173.52 16.68
-8 4 6 178.34 19.41
-8 -4 6 202.44 26.03
-8 4 6 185.79 10.76
8 -4 -5 22.97 8.31
8 4 -5 6.35 5.53
8 4 -5 27.88 6.94
-8 -4 5 35.14 11.48
-8 4 5 27.46 4.29
8 -4 -4 110.66 16.65
-8 -4 4 112.8 18.79
-8 4 4 112.78 16.63
8 -4 -3 145.81 18.54
-8 -4 3 166.87 21.28
-8 4 3 151.84 20.07
8 -4 -2 35.04 9.24
-8 4 2 26.74 8.88
-8 -4 2 35.39 9.61
8 -4 -1 101.34 14.45
-8 -4 1 94.11 14.55
-8 4 1 99.86 17.17
8 -4 0 82.2 12.48
-8 -4 0 74.42 12.55
-8 4 0 82.98 16.28
8 -4 1 163.88 25.73
8 -4 1 193.5 18.86
-8 -4 -1 187.75 18.6
-8 4 -1 161.65 23.54
8 -4 2 5.41 6.71
8 -4 2 2.7 3.03
-8 4 -2 -8.52 6.54
-8 -4 -2 -1.85 2.25
8 -4 3 145.82 24.23
8 -4 3 153.6 16.66
8 4 3 155.33 27.11
-8 -4 -3 140.96 14.5
-8 4 -3 183.12 26.85
8 -4 4 9.26 8.65
8 4 4 0.66 4.22
-8 -4 -4 4.57 5.16
-8 4 -4 3.22 1.96
8 -4 4 4.53 3.53
8 4 4 0.07 1.45
8 4 4 -4.4 4.7
8 4 4 2.65 1.81
-8 4 -4 -5.82 6.65
-8 -4 -4 4.91 3.09
8 4 5 42.23 6.65
-8 4 -5 45.11 6.13
8 -4 5 47.04 14.14
8 4 5 26.06 9.27
-8 -4 -5 43.8 11.54
8 4 5 43.11 6.1
-8 4 -5 53.58 6.33
8 4 5 45.08 10.52
8 4 5 40.79 5.95
-8 4 -5 48.23 14.92
8 -4 6 10.65 8.27
8 4 6 14.92 7.72
-8 -4 -6 10.37 6.13
-8 4 -6 13.55 3.65
8 4 6 12.41 3.67
8 -4 6 10.84 2.97
8 4 6 15.36 4.39
8 4 6 8.12 5.94
-8 4 -6 14.52 3.76
-8 4 -6 0.65 3.29
8 4 6 12.39 3.78
-8 -4 -7 66.85 14.13
-8 4 -7 83.67 8.71
8 -4 7 81.08 18.25
8 4 7 76.4 14.49
8 4 7 84.62 8.94
8 -4 7 76.03 7.28
8 4 7 82.18 9.26
-8 4 -7 84.03 8.18
8 4 7 69.65 13.27
-8 4 -7 76.84 19.54
8 4 7 77.45 8.06
-8 -4 -8 19.18 8.02
8 -4 8 16.19 10.33
8 4 8 29.48 10.9
8 -4 8 24.95 4.45
-8 4 -8 26.81 5.44
8 4 8 26.12 5.29
8 4 8 21.36 5.09
-8 4 -8 28.17 5.18
8 4 8 28.09 9.09
8 4 8 31.48 5.4
-8 4 -8 50.19 16.34
-8 4 -9 47.79 7.22
8 -4 9 39.53 12.77
8 4 9 53.02 13.52
8 4 9 54.59 7.74
8 -4 9 54.39 6.62
-8 -4 -9 53.33 12.87
8 4 9 58.71 8.1
8 4 9 42.28 11.4
-8 4 -9 55.71 7.16
8 4 9 58.91 7.08
-8 4 -9 50.03 16.3
-8 -4 -10 45.8 11.85
-8 4 -10 32.97 6.01
8 -4 10 42.77 13.03
8 4 10 32.86 11.69
8 4 10 44.03 7.15
8 -4 10 31.95 5.22
8 4 10 31.47 6.16
8 4 10 30.8 9.37
8 -4 10 26.05 9.18
-8 4 -10 34.08 13.58
8 4 11 6.32 7.8
-8 4 -11 5.83 3.25
8 -4 11 5.81 2.65
8 4 11 6.22 3.51
8 4 11 1.97 2.55
8 4 11 8.08 6.34
8 4 12 153.47 21.16
-8 4 -12 151.76 11.89
8 4 12 150 12.7
8 -4 12 153.34 11.12
8 4 12 145 18.41
-8 4 -13 159.16 11.57
8 4 13 167.05 21.32
8 4 13 158 12.72
8 -4 13 147.67 10.64
8 4 13 161.74 18.72
8 -4 14 36.83 5.23
-8 4 -14 35.8 5.39
8 4 14 43.75 6.62
8 4 14 41.97 10.22
8 4 15 16.27 6.35
-8 4 -15 10.47 2.68
8 4 15 15.84 4.08
8 -4 15 13.84 3.26
8 -4 15 13.43 5.3
8 4 16 -4.06 3.07
8 -4 16 4.46 1.97
-8 4 -16 2.21 1.32
8 4 16 2.83 2.16
8 -4 16 1.3 2.72
8 4 17 0.46 1.34
8 -4 17 1.08 1
8 -4 17 1.79 2.31
8 6 -16 4.24 1.67
-8 6 16 4.81 2.1
-8 6 16 8.61 1.68
8 6 -15 -1.73 2.99
8 6 -15 -0.68 1.49
-8 6 15 1.07 2.03
8 6 -15 1.56 1.35
-8 6 15 -0.23 1.17
8 6 -14 28.3 7.69
-8 6 14 31.32 4.18
-8 6 14 28.67 6.02
8 6 -14 31.73 4.63
-8 6 14 27.16 4.35
8 6 -14 22.95 5.31
-8 6 14 40.14 4.15
8 6 -13 -0.11 4.88
-8 6 13 0.04 1.33
-8 6 13 -0.44 3.05
8 6 -13 0.72 1.89
-8 6 13 3.65 2.6
8 6 -13 3.98 3.6
-8 6 13 -1.01 1.58
-8 6 12 44.87 8.49
8 6 -12 50.49 12.43
-8 6 12 50.62 7.38
8 6 -12 32.95 8.45
8 6 -12 43.36 7.06
-8 6 12 53.32 5.33
8 6 -11 40.56 12.82
-8 6 11 34.37 7.77
8 6 -11 24.06 5.9
-8 6 11 35.9 6.85
8 6 -11 34.79 9.42
-8 6 11 39.35 4.83
8 6 -10 98.59 17.9
-8 6 10 95.95 12.78
8 6 -10 89.6 11.58
-8 6 10 106.74 11.93
8 6 -10 108.25 14.97
-8 6 10 102.81 7.94
8 6 -9 115.74 19.06
-8 6 9 119.24 14.44
8 6 -9 127.7 14.62
-8 6 9 136.71 13.61
8 6 -9 126.91 16.83
-8 6 9 125.15 9.1
8 6 -8 309.37 31.24
-8 6 8 309.45 22.37
8 6 -8 274.64 21.87
-8 6 8 312.08 20.39
8 6 -8 305 25.47
-8 6 8 291.5 14.14
8 6 -7 401.04 35.16
8 6 -7 362.83 26.93
-8 6 7 377.14 24.05
8 -6 -7 320.9 33.19
8 6 -7 346.46 24.91
-8 6 7 365.13 22.08
8 6 -7 377.33 28.62
-8 -6 7 375.64 40.93
-8 6 7 374.17 16.54
8 6 -6 64.98 12.85
-8 6 6 57.77 9.34
8 -6 -6 60.34 15.57
8 6 -6 73.88 15.59
8 6 -6 69.91 11.65
-8 6 6 71.18 9.93
8 6 -6 73.34 13.32
-8 -6 6 62.83 16.27
-8 6 6 69.87 7.39
8 6 -5 19.72 8.23
8 6 -5 17.59 7.91
8 -6 -5 24.86 9.4
-8 6 5 23.83 4.7
-8 6 5 21.49 5.75
8 6 -5 20.24 7.03
-8 6 5 17.2 5.53
8 6 -5 24.07 8.12
-8 -6 5 17.86 9.09
8 6 -4 8.69 5.79
8 6 -4 7.33 5.73
8 -6 -4 0.04 5.14
-8 6 4 3.02 2.31
8 6 -4 4.61 3.87
-8 6 4 5.64 3.34
8 6 -4 11.13 6.9
-8 -6 4 -4.79 5.29
8 6 -3 4.36 4.2
8 6 -3 0.47 5.71
8 -6 -3 -5.81 4.55
-8 6 3 6.71 2.99
8 6 -3 4.52 3.94
-8 6 3 8.08 4.04
8 6 -3 3.88 5.09
-8 -6 3 7.3 5.49
8 6 -2 110.01 15.98
8 6 -2 111.02 17.3
8 -6 -2 107.09 16.2
8 6 -2 100.34 13.69
-8 6 2 106.2 11.33
8 6 -2 113.52 14.71
-8 -6 2 124.66 19.88
-8 6 2 116.38 10.27
8 6 -1 34 10.14
8 -6 -1 16.1 11.9
-8 6 1 33.11 12.51
-8 6 1 26.52 5.74
8 6 -1 33.92 8.09
-8 6 1 19.04 4.67
8 6 -1 35.78 8.28
-8 -6 1 22.4 8.1
-8 6 1 33.7 5.81
8 6 0 122.13 18.56
8 -6 0 104.69 24.71
8 6 0 111.18 10.74
8 6 0 111.12 14.31
-8 6 0 91.92 20.74
-8 6 0 100.59 10.33
-8 6 0 77.16 7.46
8 6 0 100.38 13.01
-8 -6 0 95.95 16.21
-8 6 0 109.09 10.2
8 6 1 228.88 25.46
8 -6 1 231.69 36.59
-8 6 -1 236.73 12.23
8 6 1 217.61 15.54
8 6 1 230.36 20.14
-8 6 -1 153.39 9.62
8 6 1 227.52 18.5
-8 6 -1 198.97 32.22
-8 6 -1 226.66 14.7
8 6 2 790 46.82
-8 6 -2 766.13 22.71
8 6 2 759.82 29.33
8 -6 2 806.33 65.5
8 6 2 676.16 45.07
8 6 2 780.5 36.63
8 6 2 808.77 25.59
-8 6 -2 640.43 56.99
-8 6 -2 810.17 28.07
8 6 3 4.3 7.13
8 -6 3 -0.63 5.58
-8 -6 -3 2.41 4.41
-8 6 -3 0.25 1.73
8 6 3 2.36 2.96
-8 6 -3 -1.71 3.25
8 6 3 -4.12 5.69
8 6 3 -0.26 1.97
-8 6 -3 -5.45 8.37
8 6 3 3.01 3.67
-8 6 -4 183.03 11.84
8 -6 4 167.94 29.18
-8 -6 -4 184.91 24.61
8 6 4 166.36 22.61
8 6 4 159.47 14.12
8 6 4 149.32 15.99
8 6 4 161.73 21.68
8 6 4 178.69 12.62
-8 6 -4 158.47 29.89
-8 6 -4 135.02 8.79
-8 6 -4 168.89 13.32
8 6 5 353.13 32.74
-8 6 -5 384.88 17.71
8 -6 5 373.99 43.24
-8 -6 -5 410.66 36.14
8 6 5 379.04 21.12
-8 6 -5 445.01 17.97
8 6 5 340.62 32.04
8 6 5 386.23 18.7
-8 6 -5 351.3 45.01
-8 -6 -6 -3.87 4.43
8 6 6 0.04 5.09
8 -6 6 9.46 8.1
-8 6 -6 0.71 1.88
8 6 6 1.74 3.12
8 6 6 -7.33 6.43
-8 6 -6 -3.12 3.9
8 6 6 1.19 2.57
-8 6 -6 8.72 8.53
8 6 7 275.98 18.32
-8 6 -7 263.13 15.37
8 6 7 247.75 27.91
-8 6 -7 302.52 15.69
8 6 7 241.83 26.78
8 6 7 289.21 16.45
8 6 8 21.25 10.28
-8 6 -8 20.74 4.71
8 6 8 18.57 4.24
8 6 8 29.26 6.33
8 6 8 14.32 7.22
-8 6 -8 18.42 4.43
8 6 8 20.52 4.88
-8 6 -9 68.8 8.03
8 6 9 70.88 15.43
8 6 9 70.98 8.12
8 6 9 73.13 9.62
-8 6 -9 67.16 7.85
8 6 9 70.92 14.08
8 6 9 81.01 8.82
-8 6 -10 71.66 7.95
8 6 10 70.59 15.04
8 6 10 68.23 7.82
8 6 10 66.83 13.01
-8 6 -11 171.45 11.91
8 -6 11 160.88 9.52
8 6 11 180.29 12.22
8 6 11 166.76 12.46
8 6 11 196.28 22.55
8 6 12 -4.39 4.78
-8 6 -12 3 2.49
8 6 12 4.99 2.5
8 6 12 2.85 2.51
8 6 13 7.1 4.88
-8 6 -13 3.81 2.32
8 6 13 2.87 2
8 6 13 2.51 1.77
8 6 14 4.67 2.87
-8 6 -14 7.87 2.2
8 6 14 7.83 2.35
8 -6 14 8.81 3.55
-8 6 -15 2.65 1.4
8 -6 15 -0.81 2.19
-8 8 13 10.41 1.62
-8 8 12 3.92 2.26
8 8 -12 7.7 2.41
-8 8 12 1.63 1.51
8 8 -12 4.15 2.65
-8 8 12 3.08 1.27
8 8 -11 1.49 3.21
-8 8 11 -0.01 1.73
8 8 -11 1.53 1.91
-8 8 11 3.24 2.14
8 8 -11 1.35 2.75
-8 8 11 2.42 1.35
8 8 -10 5.26 5.04
-8 8 10 4.34 1.75
-8 8 10 5.69 3.08
8 8 -10 2.4 2.51
-8 8 10 6.02 3.01
8 8 -10 2.19 3.33
8 8 -9 1.14 4.55
-8 8 9 1.23 1.52
-8 8 9 1.99 2.92
8 8 -9 -0.79 3.11
-8 8 9 -0.87 2.47
8 8 -9 1.29 4.04
8 8 -8 0.99 4.61
-8 8 8 0.96 1.65
-8 8 8 -0.01 2.07
8 8 -8 -3.68 4.2
-8 8 8 0.48 2.55
8 8 -8 -0.68 4.86
8 8 -7 61.74 12.81
-8 8 7 53.74 7.59
8 8 -7 60.51 9.63
-8 8 7 66.34 8.72
8 8 -7 41.71 9.79
-8 8 7 60.98 6.1
8 8 -6 -3.84 5.29
8 8 -6 6.07 5.65
-8 8 6 3.02 2.13
8 8 -6 4.51 4.6
-8 8 6 2.05 2.72
8 8 -6 -1.72 5.03
8 8 -5 2.53 4.66
8 8 -5 -9.73 6.28
-8 8 5 1.83 1.95
8 8 -5 3.97 4.05
-8 8 5 -1.03 2.5
8 8 -5 1.13 4.95
8 8 -4 -6.7 6.03
8 8 -4 1.21 5.37
-8 8 4 -0.62 1.92
8 8 -4 1.07 4.01
-8 8 4 -1.03 2.4
8 8 -4 -3.55 4.7
8 8 -3 135.34 18.55
8 8 -3 158.17 17.87
8 8 -3 134.05 14.87
-8 8 3 125.46 11.92
8 8 -3 131.98 15.45
-8 8 3 139.17 10.66
8 8 -2 -2.34 5.25
-8 8 2 -0.51 2.84
8 8 -2 -4.69 3.72
-8 8 2 1.61 2.01
8 8 -2 -0.81 3.86
8 8 -1 335.66 30.01
8 8 -1 386.87 24.8
8 8 -1 379.7 24.01
-8 8 1 413.16 19.08
8 8 0 80.42 15.93
8 8 0 75.9 11.13
8 8 0 76.28 10.46
-8 8 0 96.2 9.51
8 8 1 -0.95 6.28
-8 8 -1 -2.1 3.26
8 8 1 -5.39 3.61
8 8 1 2.32 3.13
8 8 2 100.65 17.32
8 8 2 74.26 9.15
-8 8 -2 89.05 9.36
8 8 3 9.16 7.25
8 8 3 5.67 3.53
-8 8 -3 7.51 3.33
-8 8 -3 17.32 5.57
8 8 4 49.5 12.9
8 8 4 42.09 7.37
-8 8 -4 54.43 7.43
8 8 5 309.85 29.3
-8 8 -5 336.43 13.63
8 8 5 353.59 19.02
-8 8 -5 354.77 18.14
8 8 6 77.26 15.17
-8 8 -6 82.8 6.87
8 8 6 65.62 8.7
-8 8 -6 76.08 8.48
8 8 7 7.01 6.72
-8 8 -7 9.73 2.63
8 8 7 16.67 4.47
-8 8 -7 9.89 3.77
8 8 8 13.42 7.14
-8 8 -8 15.22 3.07
8 8 8 12.78 4.07
-8 8 -8 16.87 4.32
-8 8 -9 64.52 5.72
8 8 9 59.7 10.78
8 8 9 54.39 6.64
-8 8 -9 62.97 6.98
8 8 10 -1.59 3.18
-8 8 -10 -0.36 1.36
8 8 10 -1.71 1.97
-8 8 -10 1.09 1.85
8 8 11 -3.35 2.28
-8 8 -11 -0.41 0.98
-8 8 -11 -1.2 1.79
8 8 11 0.22 1.32
-8 8 -12 1.04 0.84
-8 8 -12 1.02 1.27
8 10 -7 -2.04 2.39
8 10 -6 -1.46 2.6
-8 10 6 17.46 2.17
8 10 -5 16.07 2.85
-8 10 5 18.99 2.36
8 10 -4 30.27 4.84
-8 10 4 68.5 4.74
8 10 -3 36.72 5.41
-8 10 3 90.53 5.69
-8 10 2 3.63 1.48
8 10 -1 16.98 5.64
-8 10 1 11.19 2.36
8 10 -1 5.18 2.47
8 10 0 70.28 9.92
-8 10 0 73.59 5.69
8 10 1 9.08 4.31
-8 10 -1 10.23 2.34
8 10 2 8.98 4.05
-8 10 -2 7.19 2.12
8 10 3 11.45 4.57
-8 10 -3 11.21 2.4
8 10 4 3.27 2.85
-8 10 -4 5.01 1.77
8 10 5 9.13 3.91
-8 10 -5 4.58 1.56
-8 10 -6 2.32 1.13
-9 -1 19 4.82 1.64
-9 1 18 13.79 2.64
-9 -1 18 14.35 3.03
-9 -1 17 52.11 6.39
-9 1 17 53.52 6.04
-9 1 16 18.08 4.19
-9 -1 16 18.1 4.8
-9 -1 15 198.38 15.43
-9 1 15 182.47 14.24
9 -1 -14 29.1 8.93
-9 -1 14 54.19 8.72
-9 1 14 56.46 8.01
9 1 -14 32.56 10
-9 1 14 42.54 4.94
9 -1 -13 49.42 11.66
-9 -1 13 75.73 9.43
-9 1 13 67.47 8.67
9 1 -13 33.88 10.57
-9 1 13 55.37 5.6
9 -1 -12 39.4 12.29
9 1 -12 47.33 12.75
-9 -1 12 68.2 8.52
-9 1 12 71.53 8.3
9 -1 -12 61.9 11.88
-9 1 12 59.91 12.78
-9 1 12 61.65 5.78
9 -1 -11 -3.8 5.47
9 1 -11 3.25 5
-9 -1 11 1.51 2.21
-9 1 11 0.06 1.79
-9 1 11 -5.7 3.85
9 -1 -10 50.22 12.64
9 1 -10 34.75 10.63
-9 -1 10 54.99 6.78
-9 1 10 56.27 6.59
-9 1 10 51.09 10.91
-9 -1 10 55.86 10.48
9 -1 -9 375.72 32.39
9 1 -9 369.17 28.39
-9 -1 9 435.82 17.74
-9 1 9 397.65 16.43
-9 -1 9 349.23 25.34
-9 -1 9 379.83 27.46
-9 1 9 373.32 28.87
9 -1 -8 171.79 21.22
9 1 -8 141.59 17.02
-9 -1 8 157.84 10.09
-9 1 8 153.88 9.78
9 1 -8 138.16 16.18
-9 1 8 167.27 18.56
-9 -1 8 154.99 16.33
-9 -1 8 138.63 16.61
9 -1 -7 8.47 5.56
9 1 -7 8.47 4.19
-9 1 7 12.05 4.91
-9 -1 7 -0.02 3.26
-9 -1 7 9.35 4.79
-9 1 7 2.56 3.37
9 -1 -6 103.69 15.46
9 1 -6 99.38 12.99
-9 1 6 110.06 13.66
-9 -1 6 118.92 12.73
-9 -1 6 109.86 14.25
-9 1 6 112.32 12.66
9 1 -5 737.76 33.71
9 -1 -5 720.46 38.35
-9 1 5 848.42 36.07
-9 -1 5 903.16 39.49
-9 1 5 840.53 33.95
9 1 -4 4.08 3.29
9 -1 -4 1.03 3.64
-9 -1 4 9.23 5.54
-9 1 4 3.15 3.13
9 1 -3 3.01 3.02
9 -1 -3 6.69 5.1
-9 -1 3 8.32 5.02
-9 1 3 6.38 3.8
9 1 -2 20.89 5.89
9 -1 -2 17.61 6.1
-9 -1 2 16.33 5.9
-9 1 2 15.69 5.17
9 -1 -1 0.3 3.19
9 1 -1 2.57 2.84
-9 -1 1 2.21 3.39
-9 1 1 -0.9 3.59
9 -1 0 248.63 20.07
9 1 0 235.54 18.5
-9 -1 0 242.59 18.82
-9 1 0 252.74 19.9
9 1 1 268.48 19.93
9 -1 1 255.39 20.38
-9 -1 -1 292.8 20.54
-9 1 -1 297.42 22.48
9 1 2 967.18 38.51
9 -1 2 1006.52 40.67
-9 1 -2 941.52 34.91
-9 -1 -2 1004.55 38.07
-9 1 -2 1074.16 43.86
9 -1 3 2608.34 66.48
9 -1 3 2770.26 76.66
-9 1 -3 2645.63 58.93
-9 1 -3 2625.02 75.55
-9 -1 -3 2732.65 63.86
-9 1 -3 2636.49 71.09
9 -1 4 18.89 6.02
9 -1 4 22.46 7.02
-9 -1 -4 19.67 6.81
-9 1 -4 20.63 5.53
-9 1 -4 25 8.23
-9 -1 -4 27.11 6.73
-9 1 -4 23.65 7.32
9 -1 5 26.12 7.59
-9 -1 -5 27.4 8.01
-9 1 -5 23.17 6.31
-9 1 -5 31.92 9.29
-9 -1 -5 23.63 7.34
9 -1 6 67.15 11.92
-9 -1 -6 80.41 13.54
-9 1 -6 88.87 12.1
-9 1 -6 73.9 14.62
-9 -1 -6 85.67 13.38
-9 -1 -6 78.62 12.78
9 -1 7 316.23 25.12
-9 -1 -7 313.74 26.78
-9 1 -7 314.45 23.69
9 1 7 315.17 16.2
9 -1 7 333.45 14.81
9 1 7 313.76 22
9 -1 7 360.25 20.96
-9 1 -7 372.99 35.26
-9 1 -8 793.23 22.98
-9 -1 -8 733.49 42.13
-9 1 -8 760.65 38.18
9 -1 8 765.58 24.41
9 1 8 863.75 27.72
9 1 8 791.71 22.66
9 -1 8 781.59 23.47
9 1 8 732.08 41.28
9 1 8 808.08 36.35
9 -1 8 900.12 34.77
-9 1 -8 860.65 55.62
-9 1 -9 1469.19 32.23
-9 -1 -9 1748.44 66.36
-9 1 -9 1561.36 57.45
9 -1 9 1494.63 35.25
9 1 9 1451.83 37.04
9 1 9 1472.59 31.83
9 -1 9 1579.14 34.34
9 1 9 1391.26 59.8
9 1 9 1570.59 52.94
9 -1 9 1668.85 49.32
-9 1 -9 1577.29 78.48
-9 1 -10 14.24 6.14
-9 1 -10 1.37 1.43
9 -1 10 1.28 1.81
9 1 10 1.44 1.64
9 1 10 1.36 2.39
9 -1 10 2.13 2.03
-9 -1 -10 5.01 4.41
9 1 10 0.69 4.19
9 -1 10 4.47 4.39
9 -1 10 2.46 3.93
9 1 10 -0.07 3.43
-9 -1 -11 2293.21 80.71
-9 1 -11 2148.62 73.87
9 -1 11 1943.54 41.3
9 1 11 2012.59 45.47
9 1 11 1929.54 37.93
9 -1 11 2019.97 40.8
-9 1 -11 1852.7 36.15
9 -1 11 1920.01 77.09
9 1 11 1981.39 75.28
9 1 11 2041.72 63.65
9 -1 11 2165.33 60.02
9 -1 12 14.89 4
9 1 12 12.63 4.46
9 1 12 11.36 2.92
9 -1 12 19.34 4.4
9 1 12 13.24 6.26
9 -1 12 12.3 5.58
9 -1 13 1.56 1.9
9 1 13 0.75 2.7
9 1 13 -2.69 2.04
9 -1 13 -0.2 2.53
9 1 13 0.25 4.24
9 -1 13 0.65 3.5
9 -1 14 40.6 5.66
9 1 14 41.97 6.65
9 -1 14 40.2 5.9
9 1 14 43.27 5.55
9 -1 14 42.69 9.39
9 1 14 38.97 9.64
9 1 15 0.54 2.25
9 1 15 1.96 1.6
9 -1 15 5.43 2.87
9 1 15 3.71 3.64
9 -1 15 2.9 4.38
9 1 16 51.9 5.22
9 1 16 38.81 5.47
9 -1 16 56.59 5.96
9 1 16 53.65 9.54
9 -1 16 48.14 8.88
9 1 17 -0.19 3.17
9 1 17 3.93 1.89
9 -1 17 0.27 1.27
9 1 17 1.01 2.58
9 -1 17 2.83 3.48
-9 -3 18 3.81 1.6
-9 3 18 2.82 1.64
-9 -3 17 0.22 1.78
-9 3 17 4.26 2.6
9 3 -16 38.11 8.34
-9 -3 16 40.43 5.81
-9 3 16 25.12 6.6
-9 3 16 43.83 4.68
9 3 -15 -3.68 5.42
-9 -3 15 1.83 2.65
-9 3 15 -0.76 3.11
-9 3 15 0.62 1.34
-9 -3 14 118.69 11.59
9 3 -14 67.58 14.19
-9 3 14 89.12 12
9 3 -14 44.65 9.15
-9 3 14 99.49 7.37
9 3 -13 19.84 9.12
-9 -3 13 22.85 6.07
-9 3 13 20.73 4.44
-9 3 13 13.56 5.6
-9 3 13 16.93 3.33
9 3 -12 6.54 7.98
-9 -3 12 11.91 4.43
-9 3 12 17.88 4.29
-9 3 12 14.84 4.69
-9 3 12 7.61 2.41
9 -3 -11 230.71 29.87
9 3 -11 262.87 28.75
-9 -3 11 347.57 18.55
-9 3 11 309.98 15.51
-9 3 11 221.81 25.58
-9 3 11 257.59 17.33
-9 -3 11 283.78 29.8
-9 3 11 211.18 10.68
9 -3 -10 633.09 48
9 3 -10 683.85 45.21
-9 3 10 761.07 23.33
9 3 -10 610.17 28.74
-9 3 10 682.01 43.18
-9 3 10 681.09 28.09
-9 -3 10 684.4 46.27
-9 3 10 658.95 18.58
9 3 -9 243.65 26.63
-9 -3 9 311.1 15.78
-9 3 9 264.49 13.16
9 -3 -9 239.58 28.93
9 3 -9 211.73 17.63
-9 3 9 279.23 26.74
-9 3 9 250.38 17.03
-9 -3 9 272.43 29.22
-9 3 9 246.84 11.37
9 3 -8 -10.59 7.08
9 -3 -8 2.2 7.29
-9 -3 8 3.26 2.27
-9 3 8 4.24 1.89
-9 3 8 2.2 1.66
9 3 -8 2.6 3.45
-9 3 8 -3.81 3.73
-9 -3 8 4.33 4.81
9 3 -7 9.45 5.45
9 -3 -7 10.64 6.11
-9 3 7 8.32 2.17
-9 -3 7 10.78 2.93
-9 3 7 7.13 1.97
9 3 -7 3.93 3.63
-9 3 7 4.37 3.9
-9 -3 7 -2.15 4.28
9 3 -6 46.15 11.33
9 -3 -6 36.88 10.43
-9 3 6 53.13 10.87
9 3 -6 43.48 8.65
-9 -3 6 37.25 10.83
9 -3 -5 147.06 19.43
-9 -3 5 181.28 21.76
-9 3 5 149.65 18.85
9 -3 -4 -4.07 4.69
-9 3 4 -2.46 2.88
-9 3 4 5.36 4.34
-9 -3 4 0.62 3.29
9 -3 -3 -6.54 4.81
-9 3 3 -0.94 2.7
-9 3 3 -1.19 2.54
-9 -3 3 -5.16 4.07
9 -3 -2 43.22 9.74
-9 3 2 44.08 9.75
-9 3 2 51.05 11.44
-9 -3 2 46.41 10.15
9 -3 -1 79.59 12.98
-9 -3 1 88.33 13.38
-9 3 1 83.96 14.33
9 -3 0 223.01 20.63
-9 -3 0 220.99 19.87
-9 3 0 211.64 23.64
9 -3 1 13.71 5.16
-9 3 -1 12.8 7.95
-9 -3 -1 15.96 5.44
9 -3 2 39.57 14.33
9 -3 2 71.82 11.69
[truncated: 448,809 more chars]
